# Supplementary material for: An advanced genotyping tool to inspect grapevine variability: the Axiom®Vitis22K SNP array
Source: Front Plant Sci. 2026 Mar 18;17:1771381. doi: 10.3389/fpls.2026.1771381 (PMC13041636; doi:10.3389/fpls.2026.1771381)
Supplement: Supplementary Figure 1 — Principal Component Analysis (PCA) of pairwise genetic relatedness showing the distribution of relationship categories. The first two principal components (PC1 and PC2) explain 64.9% and 23.1% of the total variance, respectively. Points represent pairwise comparisons classified as parent-offspring (PO), full-sibling (FS), half-sibling (HS), grandparent-grandchild (GP), or unrelated (UN). Colored ellipses indicate 95% confidence intervals for each relationship group. The ordination reveals clear separation between close relationships (PO, FS) and more distant or unrelated pairs (HS, GP, UN). [file DataSheet1.zip › Data Sheet/Sup. Table 4.xlsx]

## Sheet: Table S4
Supplementary Table 4: Number of SNP markers selected from the previous GrapeReSeq 18K Vitis genotyping chip and included in the new Axiom®Vitis22K SNP array, with the corresponding number of probes.
	GrapeReSeq 18K Vitis chip
	N. of included SNP markers	N. of included SNP markers	N. of included probes
Sub-tot V. vinifera (ssp. sativa and sylvestris)	13560	7192	7227
V. aestivalis	912	912	989
V. berlandieri	913	913	1023
V. cinerea	905	905	1016
V. labrusca	905	905	980
V. lincecumii	356	354	408
M. rotundifolia	520	520	555
Sub-tot non-vinifera	4511	4509	4971
TOTAL	18071	11701	12198
