# Supplementary material for: An advanced genotyping tool to inspect grapevine variability: the Axiom®Vitis22K SNP array
Source: Front Plant Sci. 2026 Mar 18;17:1771381. doi: 10.3389/fpls.2026.1771381 (PMC13041636; doi:10.3389/fpls.2026.1771381)
Supplement: Supplementary Figure 1 — Principal Component Analysis (PCA) of pairwise genetic relatedness showing the distribution of relationship categories. The first two principal components (PC1 and PC2) explain 64.9% and 23.1% of the total variance, respectively. Points represent pairwise comparisons classified as parent-offspring (PO), full-sibling (FS), half-sibling (HS), grandparent-grandchild (GP), or unrelated (UN). Colored ellipses indicate 95% confidence intervals for each relationship group. The ordination reveals clear separation between close relationships (PO, FS) and more distant or unrelated pairs (HS, GP, UN). [file DataSheet1.zip › Data Sheet/Sup. Table 8.xlsx]

## Sheet: Table S8
Supplementary Table 8: Chloroplastic SNPs and maternal lineage validation. Here are reported the chlorotypes determined in this work (1,2,3) and their translation into the VIVC classification of Arroyo-Garcia et al. (2006). When the correspondence is not respected, the translated VIVC chlorotype is given in red. Parental lines that were corrected based on the current family relationship study are…
Code	Genotype name	Parent 1	Parent 2	AX-691501543	AX-470235054	AX-691507519	AX-691509395	AX-472392283	AX-688103101	Chlorotype (current work)	Chlorotype (VIVC)	Chlorotype VIVC classification inferred from this work	Chlorotype Parent 1 (in gray if determined on this work, otherwise retrieved from VIVC)	Chlorotype Parent 2 (in gray if determined on this work, otherwise retrieved from VIVC)	Parent 1 confirmed as mother based on chlorotype inheritance (in gray if based only on the Axiom®Vitis22K SNP array calls, otherwise making use also of VIVC chlorotype information)
001_VV	BRACHETTO	MUSCAT A PETITS GRAINS BLANCS	AVARENGO X BOTTAGERA (FALSE)	AA	BB	AA	BB	AA	AA	Type2	D	D	D	D x A	both possible
002_VV	CARMENERE	(different propositions)	CABERNET FRANC	AA	BB	AA	BB	AA	AA	Type2	D	D	? or D	D	both possible
003_VV	CABERNET SAUVIGNON	CABERNET FRANC	SAUVIGNON BLANC	AA	BB	AA	BB	AA	AA	Type2	D	D	D	D	both possible
004_VV	CHARDONNAY BLANC MUSQUE	HEUNISCH WEISS	PINOT NOIR	AA	AA	BB	AA	BB	BB	Type3	C	C	C	A	yes
005_VV	CHASSELAS SANS PEPINS	unknown (CHASSELAS BLANC mutation)	unknown (CHASSELAS BLANC mutation)	AA	BB	AA	BB	AA	AA	Type2	D	D	-	-	-
006_VV	SANGIOVESE SEEDLESS	(different propositions)(SANGIOVESE mutation)	FOGLIA TONDA (SANGIOVESE mutation)	AA	BB	AA	BB	AA	AA	Type2	D	D	-	D	both possible
007_VV	F4P38	SCHIAVA GROSSA	MALVASIA DI CANDIA AROMATICA	AA	BB	AA	BB	AA	AA	Type2		D	D	D	both possible
008_VV	F26P41	FIANO	CHARDONNAY BLANC MUSQUE	AA	BB	AA	BB	AA	AA	Type2		D	D	C	yes
009_VV	F26P50	FIANO	CHARDONNAY BLANC MUSQUE	AA	BB	AA	BB	AA	AA	Type2		D	D	C	yes
010_VV	F42P74	SANGIOVESE	TEROLDEGO	AA	BB	AA	BB	AA	AA	Type2		D	D	D	both possible
011_VV	F45P137	SYRAH	PINOT NOIR	AA	BB	AA	BB	BB	BB	Type1		A-B	A	A	both possible
012_VV	F49P35	FIANO	GEWUERZTRAMINER	AA	BB	AA	BB	AA	AA	Type2		D	D	D	both possible
013_VV	FIANO	unknown	unknown	AA	BB	AA	BB	AA	AA	Type2	D	D	-	-	-
014_VV	GAMARET	GAMAY NOIR	REICHENSTEINER	AA	AA	BB	AA	BB	BB	Type3	C	C	C	A x (C x A)	both possible
015_VV	GEWUERZTRAMINER	unknown	unknown	AA	BB	AA	BB	AA	AA	Type2	D	D	-	-	-
016_VV	IASMA ECO 1	TEROLDEGO	LAGREIN	AA	BB	AA	BB	AA	AA	Type2		D	D	D	both possible
017_VV	IASMA ECO 2	TEROLDEGO	LAGREIN	AA	BB	AA	BB	AA	AA	Type2		D	D	D	both possible
018_VV	IASMA ECO 3	MUSCAT OTTONEL	MALVASIA DI CANDIA AROMATICA	AA	AA	BB	AA	BB	BB	Type3		C	C	D	yes
019_VV	IASMA ECO 4	MUSCAT OTTONEL	MALVASIA DI CANDIA AROMATICA	AA	AA	BB	AA	BB	BB	Type3		C	C	D	yes
020_VV	KISHMISH VATKANA	VASARGA CHERNAYA	SULTANINA	AA	AA	BB	AA	BB	BB	Type3		C	-	C	both possible
021_VV	LAGREIN	SCHIAVA GENTILE	TEROLDEGO	AA	BB	AA	BB	AA	AA	Type2	D	D	D	D	both possible
022_VV	MADELEINE ANGEVINE OBERLIN	MADELEINE ANGEVINE	BUKETTREBE	AA	AA	BB	AA	BB	BB	Type3	C	C	C	D x D	yes
023_VV	MALVASIA DI CANDIA AROMATICA	MALVASIA AROMATICA DI PARMA	unknown	AA	BB	AA	BB	AA	AA	Type2	D	D	D	-	both possible
024_VV	MANZONI BIANCO	RIESLING WEISS	PINOT BLANC	AA	BB	AA	BB	BB	BB	Type1	A	A	A	A	both possible
025_VV	MERLOT NOIR	MAGDELEINE NOIRE DES CHARENTES	CABERNET FRANC	AA	AA	BB	AA	BB	BB	Type3	C	C	C	D	yes
026_VV	MUSCAT A PETITS GRAINS BLANCS	unknown	unknown	AA	BB	AA	BB	AA	AA	Type2	D	D	-	-	-
027_VV	MUSCAT OTTONEL	INGRAMS MUSCAT	CHASSELAS BLANC	AA	AA	BB	AA	BB	BB	Type3	C	C	C	D	yes
029_VV	MUELLER THURGAU WEISS	RIESLING WEISS	MADELEINE ROYALE	AA	BB	AA	BB	BB	BB	Type1	A	A	A	A	both possible
030_VV	NOSIOLA	unknown	unknown	AA	BB	AA	BB	AA	AA	Type2		D	-	-	-
031_VV	PINOT NOIR	unknown	SAVAGNIN BLANC	AA	BB	AA	BB	BB	BB	Type1	A	A	-	D	yes
032_VV	GLERA	VULPEA	unknown	AA	BB	AA	BB	AA	AA	Type2	D	D	D	-	both possible
033_VV	RIESLING WEISS	unknown	HEUNISCH WEISS	AA	BB	AA	BB	BB	BB	Type1	A	A	-	C	yes
034_VV	SANGIOVESE	(different propositions)	FOGLIA TONDA	AA	BB	AA	BB	AA	AA	Type2	D	D	-	D	both possible
035_VV	SAUVIGNON BLANC	SAVAGNIN BLANC	unknown	AA	BB	AA	BB	AA	AA	Type2	D	D	D	-	both possible
036_VV	SCHIAVA GROSSA	unknown	unknown	AA	BB	AA	BB	AA	AA	Type2	D	D	-	-	-
037_VV	SYRAH	MONDEUSE BLANCHE	DUREZA	AA	BB	AA	BB	BB	BB	Type1	A	A	A	-	both possible
038_VV	TEROLDEGO	unknown	unknown	AA	BB	AA	BB	AA	AA	Type2	D	D	-	-	-
039_VH	Kozma 01-1-296	VRH3082-1-42	PETRA	AA	BB	AA	BB	AA	AA	Type2		D	D	C	yes
040_VH	TAMIAMI	FENNELL 6	MALAGA	AA	BB	AA	BB	BB	BB	Type1		A-B	-	-	-
041_VH	Kozma 01-1-482	VRH3082-1-42	PETRA	AA	BB	AA	BB	AA	AA	Type2		D	D	C	yes
042_VH	Coia 05	unknown	unknown	AA	BB	AA	BB	BB	BB	Type1		A-B	-	-	-
043_VH	IV 1-1-768	VRH3082-1-42	PETRA	AA	BB	AA	BB	AA	AA	Type2		D	D	C	yes
044_VH	Kozma 01-1-9	VRH3082-1-42	PETRA	AA	BB	AA	BB	AA	AA	Type2		D	D	C	yes
045_VH	Kozma 01-1-93	VRH3082-1-42	PETRA	AA	BB	AA	BB	AA	AA	Type2		D	D	C	yes
046_VH	VRH3082-1-42	AUBUN	VRH1-28-82	AA	BB	AA	BB	AA	AA	Type2		D	-	C x ?	both possible
047_VH	BIANCA	VILLARD BLANC	BOUVIER	AA	AA	BB	AA	BB	BB	Type3		C	C	-	both possible
048_VH	BRONNER	MERZLING	GEISENHEIM 6494	AA	BB	AA	BB	BB	BB	Type1		A-B	A-B	? x A	both possible
049_VH	CABERNET CORTIS	CABERNET SAUVIGNON	SOLARIS	AA	BB	AA	BB	AA	AA	Type2		D	D	A-B	yes
050_VH	CALARDIS BLANC	CALARDIS MUSQUE	SEYVE VILLARD 39-639	AA	BB	AA	BB	AA	AA	Type2		D	D	-	both possible
051_VH	CALARDIS MUSQUE	BACCHUS WEISS	SEYVAL BLANC	AA	BB	AA	BB	AA	AA	Type2		D	D	A-B	yes
052_VH	CHARVIR	FREIBURG 945-60	MERZLING	AA	BB	AA	BB	BB	BB	Type1		A-B	-	A-B	both possible
053_VH	Civit 2	VRH3082-1-42 x PETRA	PINOT NOIR	AA	BB	AA	BB	AA	AA	Type2		D	D x C	A	yes
054_VH	PALMA	VRH3082-1-42	PETRA	AA	BB	AA	BB	AA	AA	Type2		D	D	C	yes
055_VH	PINOT REGINA	VRH3082-1-42 X PANONIA	PINOT NOIR	AA	BB	AA	BB	AA	AA	Type2		D	D x ?	A	yes
056_VH	Coia 01	unknown	unknown	AA	BB	AA	BB	BB	BB	Type1		A-B	-	-	-
057_VH	Coia 09	unknown	unknown	AA	BB	AA	BB	BB	BB	Type1		A-B	-	-	-
058_VH	Corella 2	unknown	unknown	AA	BB	AA	BB	BB	BB	Type1		A-B	-	-	-
059_VH	Lu 1	unknown	unknown	AA	AA	BB	AA	BB	BB	Type3		C	-	-	-
060_VH	VILLARD BLANC	SEIBEL 6468	SUBEREUX	AA	AA	BB	AA	BB	BB	Type3		C	-	-	-
061_VH	FELICIA	SIRIUS	VIDAL BLANC	AA	BB	AA	BB	AA	AA	Type2		D	-	-	-
062_VH	GIA F12P33	PINOT GRIS	LAKHEGYI MEZES	AA	BB	AA	BB	BB	BB	Type1		A-B	A	? X C	both possible
063_VH	GIA F12P140	CHARDONNAY BLANC MUSQUE	IV 1-1-768	AA	AA	BB	AA	BB	BB	Type3		C	C	A-B	yes
064_VH	GIA F12P194	SCHIAVA GROSSA	IV 1-1-768	AA	BB	AA	BB	AA	AA	Type2		D	D	A-B	yes
065_VH	GIR F1P54	CHARDONNAY BLANC MUSQUE	IV 1-1-768	AA	AA	BB	AA	BB	BB	Type3		C	C	A-B	yes
066_VH	GIR F2P83	VRH3082-1-42	KISHMISH VATKANA	AA	BB	AA	BB	AA	AA	Type2		D	D	C	yes
067_VH	GIR F2P97	BRONNER	Kozma 01-1-9	AA	BB	AA	BB	BB	BB	Type1		A-B	A-B	D	yes
068_VH	PHILIPP	Eger	ORIGINAL	AA	AA	BB	AA	BB	BB	Type3		C	-	C x D	both possible
069_VH	INF F12P49	REGENT	IV 1-1-768	AA	BB	AA	BB	AA	AA	Type2		D	D	A-B	yes
070_VH	INF F12P55	REGENT	IV 1-1-768	AA	BB	AA	BB	AA	AA	Type2		D	D	A-B	yes
071_VH	INF F12P74	REGENT	IV 1-1-768	AA	BB	AA	BB	AA	AA	Type2		D	D	A-B	yes
072_VH	INF F12P78	REGENT	IV 1-1-768	AA	BB	AA	BB	AA	AA	Type2		D	D	A-B	yes
073_VH	INF F12P87	REGENT	IV 1-1-768	AA	BB	AA	BB	AA	AA	Type2		D	D	A-B	yes
074_VH	INF F12P102	REGENT	IV 1-1-768	AA	BB	AA	BB	AA	AA	Type2		D	D	A-B	yes
075_VH	INF F12P103	REGENT	IV 1-1-768	AA	BB	AA	BB	AA	AA	Type2		D	D	A-B	yes
076_VH	INF F12P108	REGENT	IV 1-1-768	AA	BB	AA	BB	AA	AA	Type2		D	D	A-B	yes
077_VH	INF F12P115	IV 8/1	REGENT	AA	AA	BB	AA	BB	BB	Type3		C	C	D	yes
078_VH	INF F12P128	SOLARIS	REGENT	AA	BB	AA	BB	BB	BB	Type1		A-B	A-B	D	yes
079_VH	INF F13P152	IV 8/1	BRONNER	AA	AA	BB	AA	BB	BB	Type3		C	C	A-B	yes
080_VH	INF F14P33	SCHIAVA GROSSA	IV 1-1-768	AA	BB	AA	BB	AA	AA	Type2		D	D	A-B	yes
081_VH	IV 8/1	BIANCA	SREMSKI KARLOVCI 77 4- 5*	AA	AA	BB	AA	BB	BB	Type3		C	C	(? x A) x D	both possible
082_VH	JOHANNITER	RIESLING WEISS	FREIBURG 589-54	AA	BB	AA	BB	BB	BB	Type1		A-B	A	-	both possible
083_VH	IV 54/2	BIANCA	SREMSKI KARLOVCI 77 4-5	AA	AA	BB	AA	BB	BB	Type3		C	C	-	both possible
084_VH	MARS	FREDONIA	ARKANSAS 1339	AA	BB	AA	BB	BB	BB	Type1		A-B	-	-	-
085_VH	MERZLING	SEYVAL BLANC	FREIBURG 379-52	AA	BB	AA	BB	BB	BB	Type1		A-B	A-B	A x A	both possible
086_VH	NERMANTIS	MERZLING	TEROLDEGO	AA	BB	AA	BB	BB	BB	Type1		A-B	A-B	D	yes
087_VH	Ny95.03 X Eger99 -024	New York 95.0308.02	Eger 99-11.01	AA	BB	AA	BB	BB	BB	Type1		A-B	-	-	-
088_VH	Ny95.03 X Eger99 -039	New York 95.0308.02	Eger 99-11.01	AA	BB	AA	BB	BB	BB	Type1		A-B	-	-	-
089_VH	Ny95.03 X Eger99 -042	New York 95.0308.02	Eger 99-11.01	AA	BB	AA	BB	BB	BB	Type1		A-B	-	-	-
090_VH	PETRA	KUNBARAT	GEWUERZTRAMINER*	AA	AA	BB	AA	BB	BB	Type3		C	? x A	D	yes
091_VH	REGENT	DIANA	CHAMBOURCIN	AA	BB	AA	BB	AA	AA	Type2		D	D x A	-	both possible
092_VH	SEYVAL BLANC	SEIBEL 5656	RAYON D'OR	AA	BB	AA	BB	BB	BB	Type1		A-B	-	-	-
093_VH	SOLARIS	MERZLING	GEISENHEIM 6493	AA	BB	AA	BB	BB	BB	Type1		A-B	A-B	? x C	both possible
094_VH	SOUVIGNIER GRIS	SEYVAL BLANC	ZAEHRINGER	AA	BB	AA	BB	BB	BB	Type1		A-B	A-B	D x A	both possible
095_VH	TERMANTIS	MERZLING	TEROLDEGO	AA	BB	AA	BB	BB	BB	Type1		A-B	A-B	D	yes
096_VH	VALNOSIA	BIANCA	NOSIOLA	AA	AA	BB	AA	BB	BB	Type3		C	C	D	yes
097_VV	CABERNET FRANC	unknown	unknown	AA	BB	AA	BB	AA	AA	Type2	D	D	-	-	-
001_FSP	ALIONZA	GARGANEGA	unknown	AA	BB	AA	BB	AA	AA	Type2		D	D	-	both possible
002_FSP	KOBER 5 BB	BERLANDIERI RESSEGUIER 2	RIPARIA GLOIRE DE MONTPELLIER	AA	BB	AA	BB	BB	BB	Type1	6	A-B	-	A-B	both possible
003_FSP	BICANE	unknown	unknown	AA	AA	BB	AA	BB	BB	Type3	C	C	-	-	-
004_FSP	CHAOUCH BLANC	unknown	unknown	AA	AA	BB	AA	BB	BB	Type3	C	C	-	-	-
005_FSP	CHAOUCH ROZOVYI	CHAOUCH BLANC	PEHLIVAN KARA	AA	AA	BB	AA	BB	BB	Type3	C	C	C	-	both possible
006_FSP	DATTIER NOIR	unknown	unknown	AA	BB	AA	BB	AA	AA	Type2	D	D	-	-	-
007_FSP	DOG RIDGE	VITIS RUPESTRIS SCHEELE	VITIS CANDICANS ENGELMANN	AA	BB	AA	BB	BB	BB	Type1	3	A-B	-	-	-
008_FSP	LAMBRUSCO DI SORBARA	unknown	unknown	AA	BB	AA	BB	AA	AA	Type2	D	D	-	-	-
009_FSP	MOSCATEL ROSADO	unknown	MUSCAT OF ALEXANDRIA	AA	BB	AA	BB	BB	BB	Type1	A	A	-	B	yes
010_FSP	TAMJANIKA CRNA	unknown	MUSCAT A PETITS GRAINS BLANCS	AA	AA	BB	AA	BB	BB	Type3		C	-	D	yes
011_FSP	RIPARIA GLOIRE DE MONTPELLIER	unknown	unknown	AA	BB	AA	BB	BB	BB	Type1	10	A-B	-	-	-
012_FSP	RUPESTRIS DU LOT	unknown	unknown	AA	BB	AA	BB	BB	BB	Type1		A-B	-	-	-
013_FSP	GEISENHEIM 1	unknown	unknown	AA	BB	AA	BB	BB	BB	Type1		A-B	-	-	-
014_FSP	PICOLIT	unknown	unknown	AA	BB	AA	BB	AA	AA	Type2	D	D	-	-	-
015_FSP	RAMSEY	unknown	unknown	AA	BB	AA	BB	BB	BB	Type1		A-B	-	-	-
016_FSP	HUTCHINSON	unknown	unknown	AA	BB	AA	BB	BB	BB	Type1	7	A-B	-	-	-
017_FSP	CINEREA ARNOLD	unknown	unknown	AA	BB	AA	BB	BB	BB	Type1		A-B	-	-	-
018_FSP	RIPARIA GRAND GLABRE	unknown	unknown	AA	BB	AA	BB	BB	BB	Type1	B	A-B	-	-	-
019_FSP	RIPARIA SERICEA	unknown	unknown	AA	BB	AA	BB	BB	BB	Type1		A-B	-	-	-
020_FSP	RUPESTRIS METALLIQUE	VITIS RUPESTRIS SCHEELE	VITIS CANDICANS ENGELMANN	AA	BB	AA	BB	BB	BB	Type1		A-B	-	-	-
021_FSP	V.sylvestris Coste del Cese 1	unknown	unknown	AA	BB	AA	BB	BB	BB	Type1		A-B	-	-	-
022_FSP	V.sylvestris Arue 2	unknown	unknown	AA	BB	AA	BB	BB	BB	Type1		A-B	-	-	-
023_FSP	V.sylvestris Canalone sotto	unknown	unknown	AA	BB	AA	BB	BB	BB	Type1		A-B	-	-	-
024_FSP	V.sylvestris cl. Guemuld 103-64	unknown	unknown	AA	BB	AA	BB	AA	AA	Type2		D	-	-	-
025_FSP	SYLVESTRIS GUEMUELDUER 104-64	unknown	unknown	AA	BB	AA	BB	AA	AA	Type2		D	-	-	-
026_FSP	V.sylvestris cl. Guemuld 105-64	unknown	unknown	AA	BB	AA	BB	BB	BB	Type1		A-B	-	-	-
027_FSP	V.sylvestris cl. Guemuld 98-64	unknown	unknown	AA	BB	AA	BB	AA	AA	Type2		D	-	-	-
028_FSP	V.sylvestris cl. Ketsch 32	unknown	unknown	AA	BB	AA	BB	BB	BB	Type1		A-B	-	-	-
029_FSP	V.sylvestris Coste Latrive 2	unknown	unknown	AA	BB	AA	BB	BB	BB	Type1		A-B	-	-	-
030_FSP	V.sylvestris Isalle 1	unknown	unknown	AA	BB	AA	BB	BB	BB	Type1		A-B	-	-	-
031_FSP	V.sylvestris Lauri 1	unknown	unknown	AA	BB	AA	BB	AA	AA	Type2		D	-	-	-
032_FSP	V.sylvestris Mola 1	unknown	unknown	AA	BB	AA	BB	BB	BB	Type1		A-B	-	-	-
033_FSP	V.sylvestris Montagnella 4	unknown	unknown	AA	BB	AA	BB	BB	BB	Type1		A-B	-	-	-
034_FSP	V.sylvestris Monte Arcosu 5	unknown	unknown	AA	BB	AA	BB	BB	BB	Type1		A-B	-	-	-
035_FSP	V.sylvestris Orroa de sa ide 3	unknown	unknown	AA	BB	AA	BB	BB	BB	Type1		A-B	-	-	-
036_FSP	V.sylvestris Peronello	unknown	unknown	AA	BB	AA	BB	BB	BB	Type1		A-B	-	-	-
037_FSP	V.sylvestris Peronello	unknown	unknown	AA	BB	AA	BB	BB	BB	Type1		A-B	-	-	-
038_FSP	V.sylvestris Pinnia 2	unknown	unknown	AA	BB	AA	BB	BB	BB	Type1		A-B	-	-	-
039_FSP	V.sylvestris Pinocchio 1	unknown	unknown	AA	BB	AA	BB	BB	BB	Type1		A-B	-	-	-
040_FSP	V.sylvestris Ponte 5	unknown	unknown	AA	BB	AA	BB	AA	AA	Type2		D	-	-	-
041_FSP	V.sylvestris San Giuseppe 1	unknown	unknown	AA	BB	AA	BB	BB	BB	Type1		A-B	-	-	-
042_FSP	V.sylvestris Sinni ultima	unknown	unknown	AA	BB	AA	BB	AA	AA	Type2		D	-	-	-
043_FSP	TERLANER	HEUNISCH WEISS	unknown	AA	BB	AA	BB	AA	AA	Type2		D	C	-	no
044_FSP	TINTORA	GERUSALEMME	AGLIANICO	AA	BB	AA	BB	AA	AA	Type2		D	-	A	yes
045_FSP	5c (2004)	unknown	unknown	AA	BB	AA	BB	BB	BB	Type1		A-B	-	-	-
046_FSP	TREBBIANINA	ALBANA BIANCA	unknown	AA	BB	AA	BB	BB	BB	Type1		A-B	D	-	no
047_FSP	Pinnia D	unknown	unknown	AA	BB	AA	BB	BB	BB	Type1		A-B	-	-	-
048_FSP	VITIS VULPINA	unknown	unknown	AA	BB	AA	BB	BB	BB	Type1		A-B	-	-	-
