# Supplementary material for: An advanced genotyping tool to inspect grapevine variability: the Axiom®Vitis22K SNP array
Source: Front Plant Sci. 2026 Mar 18;17:1771381. doi: 10.3389/fpls.2026.1771381 (PMC13041636; doi:10.3389/fpls.2026.1771381)
Supplement: Supplementary Figure 1 — Principal Component Analysis (PCA) of pairwise genetic relatedness showing the distribution of relationship categories. The first two principal components (PC1 and PC2) explain 64.9% and 23.1% of the total variance, respectively. Points represent pairwise comparisons classified as parent-offspring (PO), full-sibling (FS), half-sibling (HS), grandparent-grandchild (GP), or unrelated (UN). Colored ellipses indicate 95% confidence intervals for each relationship group. The ordination reveals clear separation between close relationships (PO, FS) and more distant or unrelated pairs (HS, GP, UN). [file DataSheet1.zip › Data Sheet/Sup. Table 2.xlsx]

## Sheet: Table S2
Supplementary Table 2: Summary of whole-genome sequencing resources utilized in this study. The table lists sample identifiers, species classifications, and genotype accession IDs for 12 Vitis accessions sequenced using Illumina PE150 or PacBio technologies. Estimated sequencing coverage (X-fold) and filtered paired-end read lengths are reported along with the corresponding reference publications.
Sample ID	Species	Accession ID- genotype	Sequencing technology	X-Fold coverage	Filtered PE average length	Reference
Mrotundifolia	M. rotundifolia	Trayshed	Illumina PE150	20.8323	148.762	Cochetel et al. 2021
Vamurensis	V. amurensis	Shanputao	Illumina PE150	20.8331	145.533	Wang et al. 2021
Varizonica	V. arizonica	b40-14	Illumina PE150	20.8315	149.018	Massonnet et al. 2020
Vpiazeskii	V. piazeskii	DVIT2027	Illumina PE150	19.1709	148.186	Massonnet et al. 2025
Vromanetii	V. romanetii	C-166-043	Illumina PE150	20.832	147.769	Zou et al. 2021
Vrupestris	V. rupestris	B38	Illumina PE150	20.832	146.741	Zou et al. 2020
VvBlaCoriSeedless.illumina	V. vinifera ssp. sativa	Black Corinth	Illumina PE150	20.8317	149.187	Massonnet et al. 2020
VvSylDVIT3351.27.illumina	V. vinifera ssp. sylvestris	DVIT3351.27	Illumina PE150	20.8342	146.611	Massonnet et al. 2020
VvSylDVIT3603.07.illumina	V. vinifera ssp. sylvestris	DVIT3603.07	Illumina PE150	20.8339	149.223	Massonnet et al. 2020
VvSylDVIT3603.16.illumina	V. vinifera ssp. sylvestris	DVIT3603.16	Illumina PE150	20.835	149.162	Massonnet et al. 2020
VvSylO34-16.illumina	V. vinifera ssp. sylvestris	O34-16	Illumina PE150	20.8336	146.536	Massonnet et al. 2020
Flame seedless	V. vinifera ssp. sativa	Flame seedless	PacBio	122.581	6526.97	Zou et al. 2020
