# Supplementary material for: An advanced genotyping tool to inspect grapevine variability: the Axiom®Vitis22K SNP array
Source: Front Plant Sci. 2026 Mar 18;17:1771381. doi: 10.3389/fpls.2026.1771381 (PMC13041636; doi:10.3389/fpls.2026.1771381)
Supplement: Supplementary Figure 1 — Principal Component Analysis (PCA) of pairwise genetic relatedness showing the distribution of relationship categories. The first two principal components (PC1 and PC2) explain 64.9% and 23.1% of the total variance, respectively. Points represent pairwise comparisons classified as parent-offspring (PO), full-sibling (FS), half-sibling (HS), grandparent-grandchild (GP), or unrelated (UN). Colored ellipses indicate 95% confidence intervals for each relationship group. The ordination reveals clear separation between close relationships (PO, FS) and more distant or unrelated pairs (HS, GP, UN). [file DataSheet1.zip › Data Sheet/Sup. Table 3.xlsx]

## Sheet: Table S3
Supplementary Table 3: List of genotypes included in the Breeding Parental Panel (BPP) and in the Flower Sex Panel (FSP). For each genotype are reported the internal code, the accession number in FEM germplasm collection, the name (uppercase if corresponding to a VIVC prime name, otherwise lowercase), the code of hybridization on the Axiom®Vitis22K SNP array, the occurred hybridization on the Gra…
	Panel	Code	FEM accession number	Genotype name	Axiom code	Hybridization on GrapeReSeq 18K Vitis chip	Flower sex	Flower sex VVIB23		Seed development	Berry color	Berry color VvMybA1	Berry taste	Taxon [reclassification based on PCA]	Genetic background [reclassification based on PCA]	Parent 1 (bold if confirmed by AxioSAFE, blue if not, gray if not present in the dataset)	Parent 2 (bold if confirmed by AxioSAFE, blue if not, gray if not present in the dataset)	confirmed trio by AxioSAFE	Parent 1 confirmed as Mother based on chlorotype. In bold if based only on the current study data	Axiom Analysis Suite CallRate (%)
1	BPP	001_VV	263	BRACHETTO	5515834499292022226234_G01		H	284	288	complete	6	colored	muscat	Vitis vinifera ssp. sativa	V.vinifera ssp. sativa	MUSCAT A PETITS GRAINS BLANCS*	AVARENGO X BOTTAGERA (FALSE)*	-	both possible	97.6753
2	BPP	002_VV	306	CARMENERE	5515834499292022226234_C07		H	284	284	complete	6	colored	herbaceous (MPs)	Vitis vinifera ssp. sativa	V.vinifera ssp. sativa	(different propositions*)	CABERNET FRANC*	-	-	97.6708
3	BPP	003_VV	18	CABERNET SAUVIGNON	5515834499292022226234_E01	x	H	284	302	complete	6	colored	herbaceous (MPs)	Vitis vinifera ssp. sativa	V.vinifera ssp. sativa	CABERNET FRANC*	SAUVIGNON BLANC*	yes	both possible	97.6261
4	BPP	004_VV	441	CHARDONNAY BLANC MUSQUE	5515834499292022226234_I03	x	H	284	288	complete	1	non-colored	muscat-like aromatic	Vitis vinifera ssp. sativa	V.vinifera ssp. sativa	HEUNISCH WEISS*	PINOT NOIR*	-	yes	97.6395
5	BPP	005_VV	440	CHASSELAS SANS PEPINS	5515834499292022226234_M05		H	284	290	none	1	non-colored	none	Vitis vinifera ssp. sativa	V.vinifera ssp. sativa	unknown (CHASSELAS BLANC mutation*)		-	-	97.9301
6	BPP	006_VV	4324	SANGIOVESE SEEDLESS	5515834499292022226234_I07		H	284	284	none	6	colored	none	Vitis vinifera ssp. sativa	V.vinifera ssp. sativa	(different propositions*)(SANGIOVESE mutation*)		-	-	97.7915
7	BPP	007_VV	1993.002.038	F4P38	5515834499292022226234_G23		H	284	290	complete	6	colored	muscat	Vitis vinifera ssp. sativa	V.vinifera ssp. sativa	SCHIAVA GROSSA*	MALVASIA DI CANDIA AROMATICA*	yes	both possible	97.796
8	BPP	008_VV	2001.002.041	F26P41	5515834499292022226234_M21		H	284	288	complete	1	non-colored	none	Vitis vinifera ssp. sativa	V.vinifera ssp. sativa	FIANO*	CHARDONNAY BLANC MUSQUE*	yes	yes	97.9077
9	BPP	009_VV	2001.002.050	F26P50	5515834499292022226234_C23		H	288	310	complete	1	non-colored	none	Vitis vinifera ssp. sativa	V.vinifera ssp. sativa	FIANO*	CHARDONNAY BLANC MUSQUE*	yes	yes	97.787
10	BPP	010_VV	2001.004.074	F42P74	5515834499292022226234_E23		H	284	284	complete	6	colored	none	Vitis vinifera ssp. sativa	V.vinifera ssp. sativa	SANGIOVESE*	TEROLDEGO*	yes	both possible	97.6529
11	BPP	011_VV	2001.005.137	F45P137	5515834499292022226234_K21		H	288	290	complete	6	colored	none	Vitis vinifera ssp. sativa	V.vinifera ssp. sativa	SYRAH*	PINOT NOIR*	yes	no	98.0195
12	BPP	012_VV	2002.001.035	F49P35	5515834499292022226234_O21		H	288	310	complete	1	non-colored	none	Vitis vinifera ssp. sativa	V.vinifera ssp. sativa	FIANO*	GEWUERZTRAMINER*	yes	both possible	97.6797
13	BPP	013_VV	727	FIANO	5515834499292022226234_I01		H	288	310	complete	1	non-colored	none	Vitis vinifera ssp. sativa	V.vinifera ssp. sativa	unknown	unknown	-	-	97.0672
14	BPP	014_VV	790	GAMARET	5515834499292022226234_K03		H	288	310	complete	6	colored	none	Vitis vinifera ssp. sativa	V.vinifera ssp. sativa	GAMAY NOIR*	REICHENSTEINER*	-	possible	97.6931
15	BPP	015_VV	864	GEWUERZTRAMINER	5515834499292022226234_G05	x	H	288	290	complete	2	non-colored	muscat-like aromatic	Vitis vinifera ssp. sativa	V.vinifera ssp. sativa	unknown	unknown	-	-	97.7557
16	BPP	016_VV	3473	IASMA ECO 1	5515834499292022226234_I21		H	284	288	complete	6	colored	none	Vitis vinifera ssp. sativa	V.vinifera ssp. sativa	TEROLDEGO*	LAGREIN*	yes	both possible	97.5948
17	BPP	017_VV	3474	IASMA ECO 2	5515834499292022226234_A23		H	284	284	complete	6	colored	none	Vitis vinifera ssp. sativa	V.vinifera ssp. sativa	TEROLDEGO*	LAGREIN*	yes	both possible	97.8228
18	BPP	018_VV	3475	IASMA ECO 3	5515834499292022226234_I23		H	284	288	complete	1	non-colored	muscat	Vitis vinifera ssp. sativa	V.vinifera ssp. sativa	MUSCAT OTTONEL*	MALVASIA DI CANDIA AROMATICA*	yes	yes	97.6484
19	BPP	019_VV	3476	IASMA ECO 4	5515834499292022226234_G21		H	284	288	complete	1	non-colored	none	Vitis vinifera ssp. sativa	V.vinifera ssp. sativa	MUSCAT OTTONEL*	MALVASIA DI CANDIA AROMATICA*	yes	yes	97.4964
20	BPP	020_VV	3104	KISHMISH VATKANA	5515834499292022226234_M01	x	H	284	302	none	6	colored	none	Vitis vinifera ssp. sativa	V.vinifera ssp. sativa	VASARGA CHERNAYA*	SULTANINA*	-	yes	97.3981
21	BPP	021_VV	2471	LAGREIN	5515834499292022226229_K03	x	H	284	288	complete	6	colored	none	Vitis vinifera ssp. sativa	V.vinifera ssp. sativa	SCHIAVA GENTILE*	TEROLDEGO*	-	both possible	97.4607
22	BPP	022_VV	1124	MADELEINE ANGEVINE OBERLIN	5515834499292022226234_K01		H	284	310	complete	1	non-colored	none	Vitis vinifera ssp. sativa	V.vinifera ssp. sativa	MADELEINE ANGEVINE*	BUKETTREBE*	-	possible	97.5233
23	BPP	023_VV	1162	MALVASIA DI CANDIA AROMATICA	5515834499292022226234_M03		H	288	290	complete	1	non-colored	muscat	Vitis vinifera ssp. sativa	V.vinifera ssp. sativa	MALVASIA AROMATICA DI PARMA*	unknown	-	possible	97.711
24	BPP	024_VV	3196	MANZONI BIANCO	5515834499292022226234_O01		H	288	310	complete	1	non-colored	none#	Vitis vinifera ssp. sativa	V.vinifera ssp. sativa	RIESLING WEISS*	PINOT BLANC*	yes	both possible	97.5814
25	BPP	025_VV	3103	MERLOT NOIR	5515834499292022226234_E03		H	284	290	complete	6	colored	herbaceous (MPs)	Vitis vinifera ssp. sativa	V.vinifera ssp. sativa	MAGDELEINE NOIRE DES CHARENTES*	CABERNET FRANC*	-	yes	97.4517
26	BPP	026_VV	3211	MUSCAT A PETITS GRAINS BLANCS	5515834499292022226234_A03		H	284	290	complete	1	non-colored	muscat	Vitis vinifera ssp. sativa	V.vinifera ssp. sativa	unknown	unknown	-	-	97.5679
27	BPP	027_VV	1337	MUSCAT OTTONEL	5515834499292022226234_E05	x	H	284	290	complete	1	non-colored	muscat	Vitis vinifera ssp. sativa	V.vinifera ssp. sativa	INGRAM'S MUSCAT*	CHASSELAS BLANC*	-	yes	97.6171
28	BPP	029_VV	3	MUELLER THURGAU WEISS	5515834499292022226234_K05		H	284	310	complete	1	non-colored	none	Vitis vinifera ssp. sativa	V.vinifera ssp. sativa	RIESLING WEISS*	MADELEINE ROYALE*	-	both possible	97.9614
29	BPP	030_VV	965	NOSIOLA	5515834499292022226234_C05		H	284	288	complete	1	non-colored	none	Vitis vinifera ssp. sativa	V.vinifera ssp. sativa	unknown	unknown	-	-	97.4428
30	BPP	031_VV	1585	PINOT NOIR	5515834499292022226234_E07		H	288	310	complete	6	colored	none	Vitis vinifera ssp. sativa	V.vinifera ssp. sativa	unknown	SAVAGNIN BLANC*	-	yes	98.0508
31	BPP	032_VV	1631	GLERA	5515834499292022226234_A05		H	284	288	complete	1	non-colored	none	Vitis vinifera ssp. sativa	V.vinifera ssp. sativa	VULPEA*	unknown	-	possible	97.787
32	BPP	033_VV	1679	RIESLING WEISS	5515834499292022226234_G03		H	284	288	complete	1	non-colored	none	Vitis vinifera ssp. sativa	V.vinifera ssp. sativa	unknown	HEUNISCH WEISS*	-	yes	97.6037
33	BPP	034_VV	4322	SANGIOVESE	5515834499292022226234_G07		H	284	284	complete	6	colored	none	Vitis vinifera ssp. sativa	V.vinifera ssp. sativa	(different propositions*) (FOGLIA TONDA*)		-	-	97.6305
34	BPP	035_VV	1770	SAUVIGNON BLANC	5515834499292022226234_O03	x	H	288	302	complete	1	non-colored	herbaceous (MPs)	Vitis vinifera ssp. sativa	V.vinifera ssp. sativa	SAVAGNIN BLANC*	unknown	-	possible	97.6976
35	BPP	036_VV	1944	SCHIAVA GROSSA	5515834499292022226234_O05	x	H	284	288	complete	6	colored	none	Vitis vinifera ssp. sativa	V.vinifera ssp. sativa	unknown	unknown	-	-	97.5456
36	BPP	037_VV	1873	SYRAH	5515834499292022226234_A07		H	284	290	complete	6	colored	none	Vitis vinifera ssp. sativa	V.vinifera ssp. sativa	MONDEUSE BLANCHE*	DUREZA*	-	yes	97.7557
37	BPP	038_VV	2470	TEROLDEGO	5515834499292022226229_E03	x	H	284	284	complete	6	colored	none	Vitis vinifera ssp. sativa	V.vinifera ssp. sativa	unknown	unknown	-	-	97.2774
38	BPP	039_VH	3850	Kozma 01-1-296	5515834499292022226234_K17		H	284	290	complete	1	non-colored	none	Vitis hybrid	V.complex hybrid	VRH3082-1-42*	PETRA*	yes	yes	97.644
39	BPP	040_VH	3899	TAMIAMI	5515834499292022226234_A09	x	H	284	294	complete	5	colored	foxy	Vitis hybrid	V.hybrid x V.vinifera ssp. sativa	FENNELL 6*	MALAGA*	-	-	96.3162
40	BPP	041_VH	3866	Kozma 01-1-482	5515834499292022226234_O17		H	284	290	complete	1	non-colored	none	Vitis hybrid	V.complex hybrid	VRH3082-1-42*	PETRA*	yes	yes	97.5903
41	BPP	042_VH	3811	Coia 05	5515834499292022226234_C09	x	H	280	284	complete	6	colored §	foxy	Vitis labrusca	V.labrusca	unknown	unknown	-	-	94.6084
42	BPP	043_VH	4297	IV 1-1-768	5515834499292022226234_M09	x	H	284	290	complete	1	non-colored	none	Vitis hybrid	V.complex hybrid	VRH3082-1-42*	PETRA*	yes	yes	97.5322
43	BPP	044_VH	3830	Kozma 01-1-9	5515834499292022226234_G17		H	284	290	complete	1	non-colored	none	Vitis hybrid	V.complex hybrid	VRH3082-1-42*	PETRA*	yes	yes	97.7691
44	BPP	045_VH	3859	Kozma 01-1-93	5515834499292022226234_M17		H	284	290	complete	1	non-colored	none	Vitis hybrid	V.complex hybrid	VRH3082-1-42*	PETRA*	yes	yes	97.5635
45	BPP	046_VH	3845	VRH3082-1-42	5515834499292022226234_I17		F	290	290	complete	1	non-colored	none	Vitis hybrid	V.complex hybrid	AUBUN*	VRH1-28-82	-	-	97.7021
46	BPP	047_VH	3788	BIANCA	5515834499292022226234_E13	x	H	284	284	complete	1	non-colored	none	Vitis hybrid	V.hybrid x V.vinifera ssp. sativa	VILLARD BLANC*	BOUVIER*	-	possible	97.2863
47	BPP	048_VH	3784	BRONNER	5515834499292022226234_A13	x	H	284	288	complete	1	non-colored	none	Vitis hybrid	V.hybrid (with vinifera)	MERZLING°	GEISENHEIM 6494	-	possible	97.3221
48	BPP	049_VH	3772	CABERNET CORTIS	5515834499292022226234_K11	x	H	284	284	complete	6	colored	none	Vitis hybrid	V.hybrid x V.vinifera ssp. sativa	CABERNET SAUVIGNON*	SOLARIS*	yes	yes	97.3757
49	BPP	050_VH	3803	CALARDIS BLANC	5515834499292022226234_O13		H	284	284	complete	1	non-colored	none	Vitis hybrid	V.hybrid (with vinifera)	CALARDIS MUSQUE'*	SEYVE VILLARD 39-639*	-	possible	96.7185
50	BPP	051_VH	3817	CALARDIS MUSQUE	5515834499292022226234_G15		H	284	310	complete	1	non-colored	muscat-like aromatic	Vitis hybrid	V.hybrid x V.vinifera ssp. sativa	BACCHUS WEISS*	SEYVAL BLANC*	-	yes	97.1835
51	BPP	052_VH	1990.002.065	CHARVIR	5515834499292022226234_C11		H	284	310	complete	1	non-colored	none	Vitis hybrid	V.hybrid (with vinifera)	FREIBURG 945-60*	MERZLING*	-	-	97.3489
52	BPP	053_VH	4303	Civit 2	5515834499292022226234_K23		H	288	290	complete	1	non-colored	none	Vitis hybrid	V.complex hybrid x V.vinifera ssp. sativa	VRH3082-1-42° x PETRA°	PINOT NOIR°	-	yes	97.6931
53	BPP	054_VH	4304	PALMA	5515834499292022226234_M23		H	284	290	complete	1	non-colored	none	Vitis hybrid	V.complex hybrid	VRH3082-1-42°	PETRA°	yes	yes	97.559
54	BPP	055_VH	4305	PINOT REGINA	5515834499292022226234_O23		H	288	310	complete	6	colored	none#	Vitis hybrid	V.complex hybrid x V.vinifera ssp. sativa	VRH3082-1-42° X PANONIA°	PINOT NOIR°	-	yes	97.8541
55	BPP	056_VH	3809	Coia 01	5515834499292022226234_C15	x	F	280	280	complete	6	colored §	foxy	Vitis labrusca	V.labrusca	unknown	unknown	-	-	94.4564
56	BPP	057_VH	3813	Coia 09	5515834499292022226234_E15		H	280	284	complete	6	colored §	foxy	Vitis labrusca	V.labrusca	unknown	unknown	-	-	95.2611
57	BPP	058_VH	3913	Corella 2	5515834499292022226234_E09	x	H	280	284	complete	6	colored §	foxy	Vitis labrusca	V.labrusca	unknown	unknown	-	-	95.3147
58	BPP	059_VH	3884	Lu 1	5515834499292022226234_A19		H	284	302	complete	6	colored	none	Vitis hybrid	V.hybrid (with vinifera)	unknown	unknown	-	-	96.6738
59	BPP	060_VH	3795	VILLARD BLANC	5515834499292022226234_I13	x	H	284	284	complete	1	non-colored	none	Vitis hybrid	V.hybrid (with vinifera)	SEIBEL 6468*	SUBEREUX*	-	-	96.9599
60	BPP	061_VH	3790	FELICIA	5515834499292022226234_G13		H	284	284	complete	1	non-colored	none	Vitis hybrid	V.hybrid (with vinifera)	SIRIUS*	VIDAL BLANC*	-	-	97.1701
61	BPP	062_VH	2011.019.033	GIA F12P33	5515834499292022226234_K07		H	284	288	complete	1	non-colored	none	Vitis hybrid	V.hybrid x V.vinifera ssp. sativa	PINOT GRIS°	LAKHEGYI MEZES°	-	possible	97.3623
62	BPP	063_VH	2011.010.140	GIA F12P140	5515834499292022226234_C17		H	284	288	complete	1	non-colored	none	Vitis hybrid	V.complex hybrid x V.vinifera ssp. sativa	CHARDONNAY BLANC MUSQUE°	IV 1-1-768°	yes	yes	97.5858
63	BPP	064_VH	2011.015.194	GIA F12P194	5515834499292022226234_O15		H	284	284	complete	6	colored	none	Vitis hybrid	V.complex hybrid x V.vinifera ssp. sativa	SCHIAVA GROSSA°	IV 1-1-768°	yes	yes	97.483
64	BPP	065_VH	2011.010.054	GIR F1P54	5515834499292022226234_A11		H	288	288	complete	1	non-colored	none	Vitis hybrid	V.complex hybrid x V.vinifera ssp. sativa	CHARDONNAY BLANC MUSQUE°	IV 1-1-768°	yes	yes	97.3444
65	BPP	066_VH	2013.006.083	GIR F2P83	5515834499292022226234_K15		H	284	290	complete	1	non-colored	none	Vitis hybrid	V.complex hybrid x V.vinifera ssp. sativa	VRH3082-1-42°	KISHMISH VATKANA°	yes	yes	97.5769
66	BPP	067_VH	2013.008.097	GIR F2P97	5515834499292022226234_M15		H	284	284	complete	1	non-colored	none	Vitis hybrid	V.complex hybrid	BRONNER°	Kozma 01-1-9°	yes	yes	97.4294
67	BPP	068_VH	3769	PHILIPP	5515834499292022226234_I11		H	284	300	complete	6	colored	none	Vitis hybrid	V.hybrid (with vinifera)	Eger	ORIGINAL*	-	-	97.103
68	BPP	069_VH	2011.03.49	INF F12P49	5515834499292022226234_E21		H	284	290	complete	6	colored	none	Vitis hybrid	V.complex hybrid	REGENT°	IV 1-1-768°	yes	yes	97.4741
69	BPP	070_VH	2011.003.055	INF F12P55	5515834499292022226234_G19		H	284	290	complete	6	colored	none	Vitis hybrid	V.complex hybrid	REGENT°	IV 1-1-768°	yes	yes	97.3534
70	BPP	071_VH	2011.003.074	INF F12P74	5515834499292022226234_I19		H	284	284	complete	6	colored	none	Vitis hybrid	V.complex hybrid	REGENT°	IV 1-1-768°	yes	yes	96.9018
71	BPP	072_VH	2011.003.078	INF F12P78	5515834499292022226234_K19		H	284	284	complete	1	non-colored	none	Vitis hybrid	V.complex hybrid	REGENT°	IV 1-1-768°	yes	yes	97.6574
72	BPP	073_VH	2013.003.087	INF F12P87	5515834499292022226234_M19		H	284	284	complete	1	non-colored	none	Vitis hybrid	V.complex hybrid	REGENT°	IV 1-1-768°	yes	yes	97.4875
73	BPP	074_VH	2013.002.102	INF F12P102	5515834499292022226234_O19		H	284	284	complete	6	colored	none	Vitis hybrid	V.complex hybrid	REGENT°	IV 1-1-768°	yes	yes	97.4785
74	BPP	075_VH	2011.003.103	INF F12P103	5515834499292022226234_A21		H	284	290	complete	6	colored	none	Vitis hybrid	V.complex hybrid	REGENT°	IV 1-1-768°	yes	yes	97.6127
75	BPP	076_VH	2011.003.108	INF F12P108	5515834499292022226234_C21		H	284	290	complete	1	non-colored	none	Vitis hybrid	V.complex hybrid	REGENT°	IV 1-1-768°	yes	yes	97.3712
76	BPP	077_VH	2011.013.115	INF F12P115	5515834499292022226234_C19		H	284	310	complete	1	non-colored	none	Vitis hybrid	V.hybrid (with vinifera)	IV 8/1°	REGENT°	yes	yes	96.8795
77	BPP	078_VH	2011.017.128	INF F12P128	5515834499292022226234_E19		H	284	284	complete	1	non-colored	none	Vitis hybrid	V.hybrid (with vinifera)	SOLARIS°	REGENT°	yes	yes	97.7065
78	BPP	079_VH	2011.012.152	INF F13P152	5515834499292022226234_I15		H	284	288	complete	1	non-colored	none	Vitis hybrid	V.hybrid (with vinifera)	IV 8/1°	BRONNER°	yes	yes	97.8585
79	BPP	080_VH	2013.020.033	INF F14P33	5515834499292022226234_A17		H	284	290	complete	6	colored	none	Vitis hybrid	V.complex hybrid x V.vinifera ssp. sativa	SCHIAVA GROSSA°	IV 1-1-768°	yes	yes	97.6037
80	BPP	081_VH	4300	IV 8/1	5515834499292022226234_K09	x	H	284	310	complete	1	non-colored	none	Vitis hybrid	V.hybrid (with vinifera)	BIANCA°	PETRA	no	possible	97.4383
81	BPP	082_VH	3785	JOHANNITER	5515834499292022226234_C13		H	284	288	complete	1	non-colored	none	Vitis hybrid	V.hybrid x V.vinifera ssp. sativa	RIESLING WEISS°	FREIBURG 589-54	-	possible	97.4159
82	BPP	083_VH	4299	IV 54/2	5515834499292022226234_I09	x	H	284	310	complete	1	non-colored	none	Vitis hybrid	V.hybrid (with vinifera)	BIANCA°	SREMSKI KARLOVCI 77 4-5^	-	possible	96.8795
83	BPP	084_VH	3914	MARS	5515834499292022226234_G09	x	H	284	284	none	6	colored §	foxy	Vitis hybrid	V.hybrid (with vinifera)	FREDONIA	ARKANSAS 1339	-	-	96.4458
84	BPP	085_VH	3797	MERZLING	5515834499292022226234_K13	x	H	284	284	complete	1	non-colored	none	Vitis hybrid	V.hybrid x V.vinifera ssp. sativa	SEYVAL BLANC°	FREIBURG 379-52	-	possible	97.2103
85	BPP	086_VH	1990.007.010	NERMANTIS	5515834499292022226234_E11		H	284	284	complete	6	colored	none	Vitis hybrid	V.hybrid x V.vinifera ssp. sativa	MERZLING*	TEROLDEGO*	yes	yes	97.4383
86	BPP	087_VH	3931	Ny95.03 X Eger99 -024	5515834499292022226234_O07		H	284	290	complete	1	non-colored	none	Vitis hybrid	V.complex hybrid	New York 95.0308.02'	Eger 99-11.01'	-	-	96.6917
87	BPP	088_VH	3928	Ny95.03 X Eger99 -039	5515834499292022226234_M07		H	284	290	complete	1	non-colored	none	Vitis hybrid	V.complex hybrid	New York 95.0308.02'	Eger 99-11.01'	-	-	96.8035
88	BPP	089_VH	3806	Ny95.03 X Eger99 -042	5515834499292022226234_A15		H	288	288	complete	1	non-colored	none	Vitis hybrid	V.complex hybrid	New York 95.0308.02'	Eger 99-11.01'	-	-	97.2729
89	BPP	090_VH	3818	PETRA	5515834499292022226234_E17	x	H	284	290	complete	1	non-colored	none#	Vitis hybrid	V.hybrid x V.vinifera ssp. sativa	KUNBARAT°	PINOT NOIR	-	yes	97.4607
90	BPP	091_VH	837	REGENT	5515834499292022226234_I05	x	H	284	284	complete	6	colored	none	Vitis hybrid	V.hybrid x V.vinifera ssp. sativa	DIANA*	CHAMBOURCIN*	-	-	97.2684
91	BPP	092_VH	1827	SEYVAL BLANC	5515834499292022226234_M13	x	H	284	284	complete	1	non-colored	none	Vitis hybrid	V.hybrid (with vinifera)	SEIBEL 5656*	RAYON D'OR*	-	-	96.4816
92	BPP	093_VH	752	SOLARIS	5515834499292022226234_M11	x	H	284	284	complete	1	non-colored	none	Vitis hybrid	V.hybrid (with vinifera)	MERZLING°	GEISENHEIM 6493	-	possible	97.2237
93	BPP	094_VH	3783	SOUVIGNIER GRIS	5515834499292022226234_O11	x	H	284	288	complete	2	non-colored	none	Vitis hybrid	V.hybrid x V.vinifera ssp. sativa	SEYVAL BLANC*	ZAEHRINGER*	-	possible	96.9242
94	BPP	095_VH	1990.007.009	TERMANTIS	5515834499292022226234_G11		H	284	284	complete	6	colored	none	Vitis hybrid	V.hybrid x V.vinifera ssp. sativa	MERZLING*	TEROLDEGO*	yes	yes	97.3221
95	BPP	096_VH	1990.005.092	VALNOSIA	5515834499292022226234_O09		H	284	284	complete	1	non-colored	none	Vitis hybrid	V.hybrid x V.vinifera ssp. sativa	BIANCA*	NOSIOLA*	yes	yes	97.4428
96	BPP	097_VV	298	CABERNET FRANC	5515834499292022226222_E07		H	284	288	complete	6	colored	herbaceous (MPs)	Vitis vinifera ssp. sativa	V.vinifera ssp. sativa	unknown	unknown	-	-	97.4651
97	FSP	001_FSP	92	ALIONZA	5515834499292022226230_M07		F	290	310	complete	1	non-colored	none	Vitis vinifera ssp. sativa	V.vinifera ssp. sativa	GARGANEGA*	unknown	-	possible	97.3981
98	FSP	002_FSP	194	KOBER 5 BB	5515834511369082726383_I15		F	286	298	complete	6	colored §	none	Vitis hybrid	V.hybrid (without vinifera)	BERLANDIERI RESSEGUIER 2*	RIPARIA GLOIRE DE MONTPELLIER*	-	-	96.0256
99	FSP	003_FSP	227	BICANE	5515834499292022226236_E15		F	302	310	complete	1	non-colored	none	Vitis vinifera ssp. sativa	V.vinifera ssp. sativa	unknown	unknown	-	-	97.0851
100	FSP	004_FSP	405	CHAOUCH BLANC	5515834499293022226382_I03		F	290	310	complete	1	non-colored	none	Vitis vinifera ssp. sativa	V.vinifera ssp. sativa	unknown	unknown	-	-	97.4383
101	FSP	005_FSP	406	CHAOUCH ROZOVYI	5515834499293022226382_C03		F	310	310	complete	2	colored	none	Vitis vinifera ssp. sativa	V.vinifera ssp. sativa	CHAOUCH BLANC*	PEHLIVAN KARA*	-	possible	97.1343
102	FSP	006_FSP	635	DATTIER NOIR	5515834511369082726385_E15		F	290	290	complete	6	colored	none	Vitis vinifera ssp. sativa	V.vinifera ssp. sativa	unknown	unknown	-	-	97.6484
103	FSP	007_FSP	648	DOG RIDGE	5515834511369082726383_A21		F	278	294	complete	6	colored	none	Vitis hybrid	V.hybrid (without vinifera)	VITIS RUPESTRIS SCHEELE	VITIS CANDICANS ENGELMANN	-	-	95.5696
104	FSP	008_FSP	1087	LAMBRUSCO DI SORBARA	5515834499292022226236_O19		F	284	288	complete	6	colored	none	Vitis vinifera ssp. sativa	V.vinifera ssp. sativa	unknown	unknown	-	-	96.6872
105	FSP	009_FSP	1293	MOSCATEL ROSADO	5515834499292022226222_C03		F	290	302	complete	2	colored	muscat	Vitis vinifera ssp. sativa	V.vinifera ssp. sativa	unknown	MUSCAT OF ALEXANDRIA	-	yes	97.1566
106	FSP	010_FSP	1309	TAMJANIKA CRNA	5515834499292022226222_K01		F	290	302	complete	5	colored	muscat	Vitis vinifera ssp. sativa	V.vinifera ssp. sativa	unknown	MUSCAT A PETITS GRAINS BLANCS*	-	yes	97.2863
107	FSP	011_FSP	1396	RIPARIA GLOIRE DE MONTPELLIER	5515834499292022226237_G11		M	298	306	-	-	-	-	Vitis riparia	V.riparia	unknown	unknown	-	-	94.8766
108	FSP	012_FSP	1442	RUPESTRIS DU LOT	5515834511369082726383_A17		M	294	306	-	-	-	-	Vitis rupestris	V.rupestris	unknown	unknown	-	-	95.4086
109	FSP	013_FSP	1447	GEISENHEIM 1	5515834499292022226237_A09		M	308	310	-	-	-	-	Vitis riparia	V.riparia	unknown	unknown	-	-	94.9794
110	FSP	014_FSP	1486	PICOLIT	5515834511369082726385_G15		F	288	290	complete	1	non-colored	none	Vitis vinifera ssp. sativa	V.vinifera ssp. sativa	unknown	unknown	-	-	97.6484
111	FSP	015_FSP	1750	RAMSEY	5515834499292022226237_C01		F	278	292	complete	6	colored §	none	Vitis champinii	V.champinii	unknown	unknown	-	-	94.7604
112	FSP	016_FSP	1813	HUTCHINSON	5515834511369082726383_C17		F	282	310	complete	6	colored §	none	Vitis longii	V.longii	unknown	unknown	-	-	95.8333
113	FSP	017_FSP	1992	CINEREA ARNOLD	5515834499292022226237_O15		M	286	290	-	-	-	-	Vitis cinerea	V.cinerea	unknown	unknown	-	-	93.1017
114	FSP	018_FSP	2018	RIPARIA GRAND GLABRE	5515834499292022226237_C21		F	294	304	complete	6	colored §	none	Vitis riparia	V.riparia	unknown	unknown	-	-	94.5145
115	FSP	019_FSP	2040	RIPARIA SERICEA	5515834499292022226237_K19		F	298	298	complete	6	colored §	none	Vitis riparia	V.riparia	unknown	unknown	-	-	94.5234
116	FSP	020_FSP	2068	RUPESTRIS METALLIQUE	5515834499292022226237_C15		M	306	308	-	-	-	-	Vitis hybrid	V.hybrid (without vinifera)	VITIS RUPESTRIS SCHEELE	VITIS CANDICANS ENGELMANN	-	-	94.6173
117	FSP	021_FSP	2074	V.sylvestris Coste del Cese 1	5515834511369082726383_A01		F	292	298	complete	6	colored §	none	Vitis vinifera ssp. sylvestris [Vitis species]	V.vinifera ssp. sylvestris [V. wild species]	unknown	unknown	-	-	94.9481
118	FSP	022_FSP	2079	V.sylvestris Arue 2	5515834511369082726379_A03		M	284	304	-	-	-	-	Vitis vinifera ssp. sylvestris	V.vinifera ssp. sylvestris	unknown	unknown	-	-	97.331
119	FSP	023_FSP	2085	V.sylvestris Canalone sotto	5515834511369082726379_K09		M	288	304	-	-	-	-	Vitis vinifera ssp. sylvestris	V.vinifera ssp. sylvestris	unknown	unknown	-	-	97.5724
120	FSP	024_FSP	2107	V.sylvestris cl. Guemuld 103-64	5515834499292022226233_K19		F	290	290	complete	6	colored §	none	Vitis vinifera ssp. sylvestris	V.vinifera ssp. sylvestris	unknown	unknown	-	-	97.3265
121	FSP	025_FSP	2108	SYLVESTRIS GUEMUELDUER 104-64	5515834511369082726383_E05		M	304	304	-	-	-	-	Vitis vinifera ssp. sylvestris	V.vinifera ssp. sylvestris	unknown	unknown	-	-	96.9242
122	FSP	026_FSP	2109	V.sylvestris cl. Guemuld 105-64	5515834511369082726383_M07		F	288	302	complete	6	colored §	none	Vitis vinifera ssp. sylvestris	V.vinifera ssp. sylvestris	unknown	unknown	-	-	97.3265
123	FSP	027_FSP	2114	V.sylvestris cl. Guemuld 98-64	5515834511369082726383_E07		M	284	308	-	-	-	-	Vitis vinifera ssp. sylvestris	V.vinifera ssp. sylvestris	unknown	unknown	-	-	97.3891
124	FSP	028_FSP	2122	V.sylvestris cl. Ketsch 32	5515834511369082726383_M03		F	288	288	complete	6	colored	none	Vitis vinifera ssp. sylvestris	V.vinifera ssp. sylvestris	unknown	unknown	-	-	97.3623
125	FSP	029_FSP	2132	V.sylvestris Coste Latrive 2	5515834511369082726379_M03		F	288	290	complete	6	colored	none	Vitis vinifera ssp. sylvestris	V.vinifera ssp. sylvestris	unknown	unknown	-	-	95.4131
126	FSP	030_FSP	2144	V.sylvestris Isalle 1	5515834499292022226219_E23		F	284	288	complete	6	colored	none	Vitis vinifera ssp. sylvestris	V.vinifera ssp. sylvestris	unknown	unknown	-	-	97.2863
127	FSP	031_FSP	2146	V.sylvestris Lauri 1	5515834499292022226232_E17		F	290	310	complete	1	non-colored	none	Vitis vinifera ssp. sylvestris	V.vinifera ssp. sylvestris [V. vinifera ssp. sativa]	unknown	unknown	-	-	96.9197
128	FSP	032_FSP	2156	V.sylvestris Mola 1	5515834511369082726383_M01		M	304	310	-	-	-	-	Vitis vinifera ssp. sylvestris	V.vinifera ssp. sylvestris	unknown	unknown	-	-	97.2684
129	FSP	033_FSP	2161	V.sylvestris Montagnella 4	5515834499292022226219_I15		M	304	310	-	-	-	-	Vitis vinifera ssp. sylvestris	V.vinifera ssp. sylvestris	unknown	unknown	-	-	97.1611
130	FSP	034_FSP	2166	V.sylvestris Monte Arcosu 5	5515834499292022226219_M19		M	284	304	-	-	-	-	Vitis vinifera ssp. sylvestris	V.vinifera ssp. sylvestris	unknown	unknown	-	-	97.1119
131	FSP	035_FSP	2184	V.sylvestris Orroa de sa ide 3	5515834499292022226219_M17		M	290	304	-	-	-	-	Vitis vinifera ssp. sylvestris	V.vinifera ssp. sylvestris	unknown	unknown	-	-	97.0896
132	FSP	036_FSP	2189	V.sylvestris Peronello	5515834511369082726379_O05		M	302	304	-	-	-	-	Vitis vinifera ssp. sylvestris	V.vinifera ssp. sylvestris	unknown	unknown	-	-	97.1835
133	FSP	037_FSP	2190	V.sylvestris Peronello	5515834511369082726379_G05		F	300	310	complete	6	colored	none	Vitis vinifera ssp. sylvestris	V.vinifera ssp. sylvestris	unknown	unknown	-	-	97.4472
134	FSP	038_FSP	2202	V.sylvestris Pinnia 2	5515834511369082726379_I11		M	298	306	-	-	-	-	Vitis vinifera ssp. sylvestris [Vitis species]	V.vinifera ssp. sylvestris [V. wild species]	unknown	unknown	-	-	95.8557
135	FSP	039_FSP	2204	V.sylvestris Pinocchio 1	5515834511369082726383_O01		F	288	310	complete	6	colored	none	Vitis vinifera ssp. sylvestris	V.vinifera ssp. sylvestris	unknown	unknown	-	-	96.8303
136	FSP	040_FSP	2210	V.sylvestris Ponte 5	5515834511369082726379_M05		M	288	304	-	-	-	-	Vitis vinifera ssp. sylvestris	V.vinifera ssp. sylvestris	unknown	unknown	-	-	97.3176
137	FSP	041_FSP	2225	V.sylvestris San Giuseppe 1	5515834499292022226219_K23		M	290	304	-	-	-	-	Vitis vinifera ssp. sylvestris	V.vinifera ssp. sylvestris	unknown	unknown	-	-	97.3042
138	FSP	042_FSP	2243	V.sylvestris Sinni ultima	5515834511369082726383_O07		M	300	304	-	-	-	-	Vitis vinifera ssp. sylvestris	V.vinifera ssp. sylvestris	unknown	unknown	-	-	97.2908
139	FSP	043_FSP	2440	TERLANER	5515834499292022226229_C01		F	288	302	complete	1	non-colored	none	Vitis vinifera ssp. sativa	V.vinifera ssp. sativa	HEUNISCH WEISS*	unknown	-	no	97.2058
140	FSP	044_FSP	2602	TINTORA	5515834499292022226225_O21		F	284	310	complete	6	colored	none	Vitis vinifera ssp. sativa	V.vinifera ssp. sativa	GERUSALEMME*	AGLIANICO*	-	yes	97.0002
141	FSP	045_FSP	2705	5c (2004)	5515834499293022226382_C15		F	308	310	complete	6	colored §	none	Vitis vinifera ssp. sylvestris	V.vinifera ssp. sylvestris	unknown	unknown	-	-	96.6559
142	FSP	046_FSP	3247	TREBBIANINA	5515834499292022226225_M05		F	290	290	complete	1	non-colored	none	Vitis vinifera ssp. sativa	V.vinifera ssp. sativa	ALBANA BIANCA*	unknown	-	no	97.0494
143	FSP	047_FSP	3700	Pinnia D	5515834499292022226219_A11		F	302	302	complete	6	colored	none	Vitis vinifera ssp. sylvestris	V.vinifera ssp. sylvestris	unknown	unknown	-	-	97.4159
144	FSP	048_FSP	3901	VITIS VULPINA	5515834511369082726379_C17		M	282	312	-	-	-	-	Vitis vulpina	V.vulpina	unknown	unknown	-	-	94.7112
		Footnote:
		*	VIVC 2025
		°	Bettinelli et al. 2024	https://doi.org/10.58233/m7larO7d
		^	Zini et al. 2019	https://doi.org/10.3390/ijms20143526
		'	Peressotti et al. 2016	https://openpub.fmach.it/retrieve/e1dbfeaa-fc5f-4ac9-e053-1705fe0a1c61/2016%20Vezzulli%20P196.pdf
