# Supplementary material for: An advanced genotyping tool to inspect grapevine variability: the Axiom®Vitis22K SNP array
Source: Front Plant Sci. 2026 Mar 18;17:1771381. doi: 10.3389/fpls.2026.1771381 (PMC13041636; doi:10.3389/fpls.2026.1771381)
Supplement: Supplementary Figure 1 — Principal Component Analysis (PCA) of pairwise genetic relatedness showing the distribution of relationship categories. The first two principal components (PC1 and PC2) explain 64.9% and 23.1% of the total variance, respectively. Points represent pairwise comparisons classified as parent-offspring (PO), full-sibling (FS), half-sibling (HS), grandparent-grandchild (GP), or unrelated (UN). Colored ellipses indicate 95% confidence intervals for each relationship group. The ordination reveals clear separation between close relationships (PO, FS) and more distant or unrelated pairs (HS, GP, UN). [file DataSheet1.zip › Data Sheet/Sup. Table 7.xlsx]

## Sheet: Table S7A
Supplementary Table 7: A) Technology comparison for SNPs genotyped with the GrapeReSeq 18K Vitis genotyping and the new Axiom®Vitis22K SNP arrays. The number of matching genotypes, the total genotypes and the percentage of matching genotypes are reported next to the sample identification codes (VV for Vitis vinifera and VH for Vitis hybrids) and names. B) Technology comparison for SNPs genotyped …
Code	Genotype name	Matching genotypes	Total	% genotypes match
003_VV	CABERNET SAUVIGNON	10917	11697	0.933316
004_VV	CHARDONNAY BLANC MUSQUE	10934	11697	0.93477
015_VV	GEWUERZTRAMINER	10941	11697	0.935368
020_VV	KISHMISH VATKANA	10897	11697	0.931606
021_VV	LAGREIN	10905	11697	0.93229
027_VV	MUSCAT OTTONEL	10959	11697	0.936907
035_VV	SAUVIGNON BLANC	10918	11697	0.933402
036_VV	SCHIAVA GROSSA	10933	11697	0.934684
038_VV	TEROLDEGO	10832	11697	0.926049
040_VH	TAMIAMI	10140	11697	0.866889
042_VH	Coia 05	9959	11697	0.851415
043_VH	IV 1-1-768	10840	11697	0.926733
047_VH	BIANCA	10612	11697	0.907241
048_VH	BRONNER	10660	11697	0.911345
049_VH	CABERNET CORTIS	10742	11697	0.918355
056_VH	Coia 01	9885	11697	0.845088
058_VH	Corella 2	9996	11697	0.854578
060_VH	VILLARD BLANC	10472	11697	0.895272
081_VH	IV 8/1	10748	11697	0.918868
083_VH	IV 54/2	10590	11697	0.90536
084_VH	MARS	10350	11697	0.884842
085_VH	MERZLING	10506	11697	0.898179
090_VH	PETRA	10764	11697	0.920236
091_VH	REGENT	10628	11697	0.908609
092_VH	SEYVAL BLANC	10321	11697	0.882363
093_VH	SOLARIS	10626	11697	0.908438
094_VH	SOUVIGNIER GRIS	10446	11697	0.893049
All samples	Min	9885	11697	0.845088
	Max	10959	11697	0.936907
	Avg	10611.9	11697	0.907232
VH only	Min	9885	11697	0.845088
	Max	10840	11697	0.926733
	Avg	10460.3	11697	0.89427
VV only	Min	10832	11697	0.926049
	Max	10959	11697	0.936907
	Avg	10915.1	11697	0.933155

## Sheet: Table S7B
Code	Genotype name	Matching genotypes	Total	% genotypes match
003_VV	CABERNET SAUVIGNON	6618	6692	0.988942
004_VV	CHARDONNAY BLANC MUSQUE	6634	6692	0.991333
015_VV	GEWUERZTRAMINER	6635	6692	0.991482
020_VV	KISHMISH VATKANA	6623	6692	0.989689
021_VV	LAGREIN	6619	6692	0.989091
027_VV	MUSCAT OTTONEL	6640	6692	0.99223
035_VV	SAUVIGNON BLANC	6617	6692	0.988793
036_VV	SCHIAVA GROSSA	6624	6692	0.989839
038_VV	TEROLDEGO	6617	6692	0.988793
040_VH	TAMIAMI	6341	6692	0.947549
042_VH	Coia 05	6404	6692	0.956964
043_VH	IV 1-1-768	6611	6692	0.987896
047_VH	BIANCA	6554	6692	0.979378
048_VH	BRONNER	6571	6692	0.981919
049_VH	CABERNET CORTIS	6589	6692	0.984608
056_VH	Coia 01	6375	6692	0.95263
058_VH	Corella 2	6407	6692	0.957412
060_VH	VILLARD BLANC	6529	6692	0.975643
081_VH	IV 8/1	6606	6692	0.987149
083_VH	IV 54/2	6559	6692	0.980126
084_VH	MARS	6477	6692	0.967872
085_VH	MERZLING	6522	6692	0.974597
090_VH	PETRA	6594	6692	0.985356
091_VH	REGENT	6577	6692	0.982815
092_VH	SEYVAL BLANC	6490	6692	0.969815
093_VH	SOLARIS	6559	6692	0.980126
094_VH	SOUVIGNIER GRIS	6510	6692	0.972803
All samples	Min	6341	6692	0.947549
	Max	6640	6692	0.99223
	Avg	6551.93	6692	0.979068
VV only	Min	6617	6692	0.988793
	Max	6640	6692	0.99223
	Avg	6625.22	6692	0.990021
VH only	Min	6341	6692	0.947549
	Max	6611	6692	0.987896
	Avg	6515.28	6692	0.973592
