# Supplementary material for: An advanced genotyping tool to inspect grapevine variability: the Axiom®Vitis22K SNP array
Source: Front Plant Sci. 2026 Mar 18;17:1771381. doi: 10.3389/fpls.2026.1771381 (PMC13041636; doi:10.3389/fpls.2026.1771381)
Supplement: Supplementary Figure 1 — Principal Component Analysis (PCA) of pairwise genetic relatedness showing the distribution of relationship categories. The first two principal components (PC1 and PC2) explain 64.9% and 23.1% of the total variance, respectively. Points represent pairwise comparisons classified as parent-offspring (PO), full-sibling (FS), half-sibling (HS), grandparent-grandchild (GP), or unrelated (UN). Colored ellipses indicate 95% confidence intervals for each relationship group. The ordination reveals clear separation between close relationships (PO, FS) and more distant or unrelated pairs (HS, GP, UN). [file DataSheet1.zip › Data Sheet/Sup. Table 9.xlsx]

## Sheet: Table S9
Supplementary Table 9: Combination of SNPs associated with flower sex in the twelve varieties, whose hermaphrodite haplotype could be retrieved from Zou et al. (2021). The SNPs FEM_Vitis_CandidateCAB0000007 and FEM_Vitis_CandidateCAB0000008 are candidates to discriminate the Hf or HH asset, unlike the microsatellite VVIB23 (in red is an example of genotype shared by Hf and HH).
	CABERNET FRANC	CABERNET SAUVIGNON	CHASSELAS SANS PEPINS	KISHMISH VATKANA	MERLOT NOIR	TAMIAMI	PINOT NOIR	SAUVIGNON BLANC		CARMENERE	SANGIOVESE	CHARDONNAY BLANC	RIESLING WEISS
	H1f	H1f	H1f	H1f	H1f	H1f	H2f	H2f		H1H1	H1H1	H1H2	H1H2
FEM_Vitis_CandidateCAB0000001	BB	BB	BB	BB	BB	BB	BB	BB		BB	BB	BB	BB
FEM_Vitis_CandidateCAB0000002	AA	AA	AA	AA	AA	AA	AA	AA		AA	AA	AA	AA
FEM_Vitis_CandidateCAB0000003	BB	BB	BB	BB	BB	BB	BB	BB		BB	BB	BB	BB
FEM_Vitis_CandidateCAB0000004	BB	BB	BB	BB	BB	BB	BB	BB		BB	BB	BB	BB
FEM_Vitis_CandidateCAB0000005	BB	BB	BB	BB	BB	BB	BB	BB		BB	BB	BB	BB
FEM_Vitis_CandidateCAB0000006	AA	AB	AB	AB	AB	AA	AB	AB		AA	AA	AA	AA
FEM_Vitis_CandidateCAB0000007	AB	AB	AB	AB	AB	AB	AB	AB		BB	BB	BB	BB
FEM_Vitis_CandidateCAB0000008	AB	AB	AB	AB	AB	AB	AB	AB		AA	AA	AA	AA
FEM_Vitis_CandidateCAB0000009	AB	AB	AB	AB	AB	AA	AB	AB		AA	AA	AA	AA
VVIB23	284-288	284-302	284-290	284-302	284-290	284-294	288-310	288-302		284-284	284-284	284-288	284-288
