# Supplementary material for: An advanced genotyping tool to inspect grapevine variability: the Axiom®Vitis22K SNP array
Source: Front Plant Sci. 2026 Mar 18;17:1771381. doi: 10.3389/fpls.2026.1771381 (PMC13041636; doi:10.3389/fpls.2026.1771381)
Supplement: Supplementary Figure 1 — Principal Component Analysis (PCA) of pairwise genetic relatedness showing the distribution of relationship categories. The first two principal components (PC1 and PC2) explain 64.9% and 23.1% of the total variance, respectively. Points represent pairwise comparisons classified as parent-offspring (PO), full-sibling (FS), half-sibling (HS), grandparent-grandchild (GP), or unrelated (UN). Colored ellipses indicate 95% confidence intervals for each relationship group. The ordination reveals clear separation between close relationships (PO, FS) and more distant or unrelated pairs (HS, GP, UN). [file DataSheet1.zip › Data Sheet/Sup. Table 1 .xlsx]

## Sheet: Table S1A
Supplementary Table 1: A) Polymorphisms selected for inclusion in the new Axiom®Vitis22K SNP array based on their putative association with relevant phenotypic traits. For each polymorphism are reported the corresponding probeset ID, the position on the + strand of the reference genome assembly PN40024 12X.v2 or on the + strand of the CabSauv08 v.1.1 phased diploid genome assembly, the published …
SNP ID	Alternative SNP ID	Probe Set ID	SNP position on PN40024 12X.v2 (+ strand)	SNP position on CabSau v.1.1 (+ strand)	Published polymorphism name	Polymorphism type	Published gene name	Published gene ID	Published gene annotation	Strand	Variant tissue origin	Variant allele effect on phenotype	Phenotype	Published variable name	VO Class	VO Trait	VO Variable	Additional VO Class	Additional VO Trait	Additional VO Variable	Variation source	Reference	AxAS_class	AxioSAFE_class
FEM_Vitis_Candidate0000223		AX-691512033	chr6:21,337,117 (T:A)		W1087	intragenic_exonic_non-synonymous_missense	VvTFL1A	GSVIVT01036145001	TFL1 (Terminal flower 1)	minus		possible effect only in association with Ins883	Flowering	flowering time	Phenological	Flowering	FLO_OIV_302				V.vinifera ssp. sativa	Fernandez et al. 2014	NoMinorHom	SUBCLUSTERING_FILTER
FEM_Vitis_Candidate0000219		AX-691517739	chr6:21,337,320_chr6:21,337,325 (TCCCCC:TCCCCCC)		Ins883	intragenic_intronic	VvTFL1A	GSVIVT01036145001	TFL1 (Terminal flower 1)	minus		gain of function	Flowering	flowering time, cluster width, berry weight	Phenological	Flowering	FLO_OIV_302	Morphological, Agronomical	Bunch: width, Single berry weight	MORPHO_OIV_203, SBER_W_OIV_503	V.vinifera ssp. sativa	Fernandez et al. 2014	Other	FLD_MAIN_VALUE_RANGE
FEM_Vitis_Candidate0000017		AX-691517712	chr1:20,323,975 (A:G)		chr1:20323975_A/G	intragenic	-	Vitvi01g01496	Protein ACCUMULATION AND REPLICATION OF CHLOROPLASTS 3	plus		loss of function	Harvest	samplday (SS maturity)	Phenological	Harvest date	HARVEST_DATE				V.vinifera ssp. sativa	Flutre et al. 2022	BBvarianceX	VARIANCE_FILTER
chr4_11504897_C_T	FEM_Vitis_Candidate0000206	AX-691512023	chr4:11,651,147 (C:T)		chr4:11651147_T/C	intergenic	-	-	-	-		gain of function	Harvest	vermatu (veraison-ripening)	Phenological	Interval between veraison and harvest	VER_START_HARVEST				V.vinifera ssp. sativa	Flutre et al. 2022	CallRateBelowThreshold	CALL_RATE_AXIOSAFE
FEM_Vitis_Candidate0000207		AX-691518341	chr4:12,235,920 (G:A)		chr4:12235920_G/A	intragenic	-	Vitvi04g00907	Uncharacterized LOC100244513	minus		loss of function	Harvest	vermatu (veraison-ripening)	Phenological	Interval between veraison and harvest	VER_START_HARVEST				V.vinifera ssp. sativa	Flutre et al. 2022	PolyHighResolution	PASS
FEM_Vitis_Candidate0000067		AX-471089384	chr16:360,203 (A:G)		chr16:360203	intragenic_exonic_non-synonymous_missense	VvFBT	VIT_16s0039g00720	Folate/biopterin transporter	plus		loss of function	Harvest	berry development period	Phenological	Harvest date	HARVEST_DOY				V.vinifera ssp. sativa (Perle of Csaba)	He et al. 2023	PolyHighResolution	PASS
FEM_Vitis_Candidate0000085		AX-691518263	chr17:6,297,685 (G:A)		chr17:6297685_G/A	intragenic	-	Vitvi17g00546	Hypersensitive-induced response protein 1	plus		loss of function	Harvest	samplday (SS maturity)	Phenological	Harvest date	HARVEST_DOY				V.vinifera ssp. sativa	Flutre et al. 2022	PolyHighResolution	PASS
FEM_Vitis_CandidateCAB0000003		AX-691514937		VvCabSauv08_v1.1.hap1.chr02:4,807,907 (C:T)		intragenic_exonic_non-synonymous_missense	VviYABBY3	VIT_02s0154g00070	YABBY transcription factor	plus		gain of function	Female sterility	female sterility	Morphological	Flower: sexual organs	MORPHO_OIV_151				Vitis and M.rotundifolia	Massonnet et al. 2020	NoMinorHom	PASS
FEM_Vitis_CandidateCAB0000004		AX-691506389		VvCabSauv08_v1.1.hap1.chr02:4,807,934 (C:T)		intragenic_exonic_non-synonymous_missense	VviYABBY3	VIT_02s0154g00070	YABBY transcription factor	plus		gain of function	Female sterility	female sterility	Morphological	Flower: sexual organs	MORPHO_OIV_151				Vitis and M.rotundifolia	Massonnet et al. 2020	NoMinorHom	PASS
FEM_Vitis_CandidateCAB0000005		AX-691514939		VvCabSauv08_v1.1.hap1.chr02:4,807,946 (T:A)		intragenic_exonic_non-synonymous_missense	VviYABBY3	VIT_02s0154g00070	YABBY transcription factor	plus		gain of function	Female sterility	female sterility	Morphological	Flower: sexual organs	MORPHO_OIV_151				Vitis and M.rotundifolia	Massonnet et al. 2020	NoMinorHom	PASS
FEM_Vitis_CandidateCAB0000001		AX-686588829		VvCabSauv08_v1.1.hap1.chr02:4,808,025 (C:A)		intragenic_exonic_synonymous	VviYABBY3	VIT_02s0154g00070	YABBY transcription factor	plus		gain of function	Female sterility	female sterility	Morphological	Flower: sexual organs	MORPHO_OIV_151				Vitis and M.rotundifolia	Massonnet et al. 2020	NoMinorHom	SUBCLUSTERING_FILTER
FEM_Vitis_CandidateCAB0000002		AX-691514936		VvCabSauv08_v1.1.hap1.chr02:4,808,136 (C:G)		intragenic_exonic_synonymous	VviYABBY3	VIT_02s0154g00070	YABBY transcription factor	plus		gain of function	Female sterility	female sterility	Morphological	Flower: sexual organs	MORPHO_OIV_151				Vitis and M.rotundifolia	Massonnet et al. 2020	NoMinorHom	PASS
FEM_Vitis_CandidateCAB0000007		AX-691506396		VvCabSauv08_v1.1.hap1.chr02:4,880,271 (G:C)		intragenic_exonic_non-synonymous_missense	VviINP1	VIT_02s0154g00120 (F allele; partial)	INAPERTURATE POLLEN1	plus		gain of function	Male sterility	male sterility	Morphological	Flower: sexual organs	MORPHO_OIV_151				Vitis and M.rotundifolia	Massonnet et al. 2020	PolyHighResolution	SUBCLUSTERING_FILTER
FEM_Vitis_CandidateCAB0000008		AX-691514942		VvCabSauv08_v1.1.hap1.chr02:4,880,295 (T:C)		intragenic_exonic_non-synonymous_missense	VviINP1	VIT_02s0154g00120 (F allele; partial)	INAPERTURATE POLLEN1	plus		gain of function	Male sterility	male sterility	Morphological	Flower: sexual organs	MORPHO_OIV_151				Vitis and M.rotundifolia	Massonnet et al. 2020	PolyHighResolution	SUBCLUSTERING_FILTER
FEM_Vitis_CandidateCAB0000006		AX-691514940		VvCabSauv08_v1.1.hap1.chr02:4,880,384 (T:C)		intragenic_exonic_synonymous	VviINP1	VIT_02s0154g00120 (F allele; partial)	INAPERTURATE POLLEN1	plus		gain of function	Male sterility	male sterility	Morphological	Flower: sexual organs	MORPHO_OIV_151				Vitis and M.rotundifolia	Massonnet et al. 2020	PolyHighResolution	SUBCLUSTERING_FILTER
FEM_Vitis_CandidateCAB0000009		AX-691514935		VvCabSauv08_v1.1.hap1.chr02:4,880,751 (A:G)		intragenic_exonic_non-synonymous_missense	VviINP1	VIT_02s0154g00120 (F allele; partial)	INAPERTURATE POLLEN1	plus		gain of function	Male sterility	male sterility	Morphological	Flower: sexual organs	MORPHO_OIV_151				Vitis and M.rotundifolia	Massonnet et al. 2020	PolyHighResolution	PASS
FEM_Vitis_Candidate0000071		AX-691517729	chr17:6,211,421 (T:A)		SNP_chr17:6,079,793	intragenic_exonic_non-synonymous_missense	-	VIT_217s0000g05570	LRR–receptor kinase	plus		gain of function	Seed development	seed-to-berry ratio	Agronomical	na	na				wild accessions	Magris et al. 2021	PolyHighResolution	PASS
FEM_Vitis_Candidate0000089		AX-691517731	chr18:30,306,458 (C:A)		M5792, Arg197Leu	intragenic_exonic_non-synonymous_missense	VviAGL11	VIT_18s0041g01880	AGAMOUS-LIKE 11	minus		loss of function	Seed development	seed development	Morphological	Berry: formation of seeds	MORPHO_OIV_241				V.vinifera ssp. sativa (Sultanina)	Royo et al. 2018	NoMinorHom	PASS
chr1_1915978_A_G	FEM_Vitis_Candidate0000013	AX-475443142	chr1:1,915,978 (G:A)		chr1:1915978_A/G	intragenic	-	Vitvi01g00174	Uncharacterized LOC100257645	minus		loss of function	Berry weight	mbw (berry weight)	Agronomical	Single berry weight	SBER_W_g				V.vinifera ssp. sativa	Flutre et al. 2022	PolyHighResolution	SUBCLUSTERING_FILTER
FEM_Vitis_Candidate0000012		AX-473516042	chr1:12,836,086 (G:A)		Y117	intragenic_exonic_synonymous	VvNAC26	VIT_01s0026g02710	-	minus		gain of function	Berry weight	berry size	Agronomical	Single berry weight	SBER_W_g				V.vinifera ssp. sativa	Tello et al. 2015	PolyHighResolution	PASS
FEM_Vitis_Candidate0000011		AX-475505613	chr1:12,837,164 (T:A)		W-962	promoter	VvNAC26	VIT_01s0026g02710	-	minus		loss of function, possible effect only in association with IND-649	Berry weight	berry size	Agronomical	Single berry weight	SBER_W_g				V.vinifera ssp. sativa	Tello et al. 2015	PolyHighResolution	PASS
chr1_19258880_C_T	FEM_Vitis_Candidate0000018	AX-691517713	chr1:20,454,779 (C:T)		chr1:20454779_T/C	intergenic	-	-	-	-		loss of function	Berry weight	mbw (berry weight)	Agronomical	Single berry weight	SBER_W_g				V.vinifera ssp. sativa	Flutre et al. 2022	PolyHighResolution	PASS
chr2_2358066_C_T	FEM_Vitis_Candidate0000107	AX-686529582	chr2:2,170,482 (T:C)		chr2:2170482_T/C	intergenic	-	-	-	-		gain of function	Berry weight	mbw (berry weight)	Agronomical	Single berry weight	SBER_W_g				V.vinifera ssp. sativa	Flutre et al. 2022	PolyHighResolution	PASS
FEM_Vitis_Candidate0000222		AX-691518349	chr6:4,822,590 (A:T)		chr6_4822590	utr	-	VIT_206s0004g03880	Ribonuclease p subunit rpp30	minus		not clear from the reference paper	Berry weight	sbw (single berry weight)	Agronomical	Single berry weight	SBER_W_OIV_503				V.vinifera	Marrano et al. 2018	PolyHighResolution	PASS
chr6_4829333_C_T	FEM_Vitis_Candidate0000221	AX-470574991	chr6:4,829,333 (T:C)		chr6_4829333_C_T	intragenic_intronic	-	VIT_206s0004g03900	Calcium-transporting atpase endoplasmic reticulum-type-like	minus		not clear from the reference paper	Berry weight	sbw (single berry weight)	Agronomical	Single berry weight	SBER_W_OIV_503				V.vinifera	Marrano et al. 2018	PolyHighResolution	PASS
FEM_Vitis_Candidate0000224		AX-691512034	chr6:21,338,399 (G:T)		M-196	promoter	VvTFL1A	GSVIVT01036145001	TFL1 (Terminal flower 1)	minus		gain of function, possible effect only in association with Ins883	Berry weight	berry weight	Agronomical	Single berry weight	SBER_W_OIV_503				V.vinifera ssp. sativa	Fernandez et al. 2014	PolyHighResolution	PASS
chr8_2724242_G_T	FEM_Vitis_Candidate0000243	AX-472089540	chr8:2,724,242 (T:G)		chr8:2724242_T/G	intergenic	-	-	-	-		loss of function	Berry weight	mbw (berry weight)	Agronomical	Single berry weight	SBER_W_g				V.vinifera ssp. sativa	Flutre et al. 2022	CallRateBelowThreshold	CALL_RATE_AXIOSAFE
chr8_20236545_A_G	FEM_Vitis_Candidate0000250	AX-691517743	chr8:20,236,545 (G:A)		chr8:20236545_A/G	intragenic	-	Vitvi08g01737	DNA polymerase delta small subunit	plus		gain of function	Berry weight	mbw (berry weight)	Agronomical	Single berry weight	SBER_W_g				V.vinifera ssp. sativa	Flutre et al. 2022	PolyHighResolution	SUBCLUSTERING_FILTER
chr8_22151071_A_G	FEM_Vitis_Candidate0000251	AX-687220631	chr8:22,151,071 (A:G)		chr8:22151071_A/G	intragenic	-	Vitvi08g01933	Short integuments 2, mitochondrial	minus		loss of function	Berry weight	mbw (berry weight)	Agronomical	Single berry weight	SBER_W_g				V.vinifera ssp. sativa	Flutre et al. 2022	PolyHighResolution	PASS
FEM_Vitis_Candidate0000030		AX-472468837	chr11:2,398,595 (C:T)		chr11:2398595_C/T	intragenic	-	Vitvi11g00252	Arginine--tRNA ligase, chloroplastic/mitochondrial	plus		gain of function	Berry weight	mbw (berry weight)	Agronomical	Single berry weight	SBER_W_g				V.vinifera ssp. sativa	Flutre et al. 2022	PolyHighResolution	PASS
FEM_Vitis_Candidate0000061		AX-691511939	chr15:20,157,619 (C:T)		chr15:20157619_C/T	intragenic	-	Vitvi15g01187	(+)-neomenthol dehydrogenase	minus		gain of function	Berry weight	mbw (berry weight)	Agronomical	Single berry weight	SBER_W_g				V.vinifera ssp. sativa	Flutre et al. 2022	Other	HETSO_FILTER
chr17_5402718_A_G	FEM_Vitis_Candidate0000083	AX-475183680	chr17:5,534,346 (G:A)		chr17:5534346_A/G	intragenic	-	Vitvi17g00466	Probable galacturonosyltransferase 11	minus		gain of function	Berry weight	mbw (berry weight)	Agronomical	Single berry weight	SBER_W_g				V.vinifera ssp. sativa	Flutre et al. 2022	PolyHighResolution	PASS
FEM_Vitis_Candidate0000084		AX-691511945	chr17:6,256,498 (A:G)		chr17:6256498_A/G	intragenic	-	Vitvi17g00537	(-)-isopiperitenol/(-)-carveol dehydrogenase, mitochondrial	plus		loss of function	Berry weight	mbw (berry weight)	Agronomical	Single berry weight	SBER_W_g				V.vinifera ssp. sativa	Flutre et al. 2022	PolyHighResolution	PASS
FEM_Vitis_Candidate0000008		AX-686566302	chr1:4,896,267 (A:G)		S912	intragenic_exonic_synonymous	VvGAI1	AF378125.1	GAI-like protein 1	minus		loss of function	Bunch weight	bunch weight, juice yield	Agronomical	Single cluster weight	SCLUST_W_G	Agronomical	na	na	V.vinifera ssp. sativa	Vargas et al. 2013	PolyHighResolution	PASS
FEM_Vitis_Candidate0000020		AX-691518241	chr1:20,958,188 (C:T)		chr1:20958188_C/T	intragenic	-	Vitvi01g02224	AAA-ATPase At3g50940	minus		loss of function	Bunch weight	mcw (cluster weight)	Agronomical	Single cluster weight	SCLUST_W_G				V.vinifera ssp. sativa	Flutre et al. 2022	PolyHighResolution	PASS
chr3_5226681_G_T	FEM_Vitis_Candidate0000195	AX-473994948	chr3:4,213,834 (C:A)		chr3:4213834_T/G	intragenic	-	Vitvi03g00385	Mitochondrial import receptor subunit TOM6 homolog	minus		gain of function	Bunch weight	mcw (cluster weight)	Agronomical	Single cluster weight	SCLUST_W_G				V.vinifera ssp. sativa	Flutre et al. 2022	PolyHighResolution	SUBCLUSTERING_FILTER
FEM_Vitis_Candidate0000236		AX-472568349	chr7:4,775,102 (A:G)		SNP_2113	promoter	-	VIT_07s0005g01950	Myb domain protein 78	minus		gain of function	Berry number	ToBeBu (total number of berries per bunch)	Agronomical	na	na				V.vinifera ssp. sativa	Tello et al. 2016	NoMinorHom	PASS
chr7_15235038_C_T	FEM_Vitis_Candidate0000238	AX-470741954	chr7:21,049,494 (A:G)		chr7:21049494_T/C	intragenic	-	Vitvi07g01535	Kinesin-like protein KIN-8B	plus		loss of function	Bunch number	nbclu (cluster number)	Agronomical	Number of clusters	NB_CLUST_PLANT				V.vinifera ssp. sativa	Flutre et al. 2022	PolyHighResolution	PASS
chr15_11573065_C_T	FEM_Vitis_Candidate0000057	AX-475066793	chr15:11,573,065 (T:C)		chr15_11573065_C_T	intragenic_intronic	-	VIT_215s0021g01320	Alpha-1,6-mannosyltransferase	plus		not clear from the reference paper	Bunch number	NBCs (number of bunches per plant)	Agronomical	Number of clusters	NB_CLUST_PLANT				V.vinifera	Marrano et al. 2018	PolyHighResolution	SUBCLUSTERING_FILTER
FEM_Vitis_Candidate0000014		AX-691511399	chr1:3,512,700 (G:T)		chr1:3512700_G/T	intragenic	-	Vitvi01g00314	Uncharacterized LOC100247470	plus		gain of function	Pruning weight	pruw (pruning weight)	Agronomical	Pruning fresh weight	PRUN_FW_PLANT				V.vinifera ssp. sativa	Flutre et al. 2022	PolyHighResolution	PASS
chr8_304065_C_T	FEM_Vitis_Candidate0000241	AX-691518363	chr8:304,065 (C:T)		chr8:304065_T/C	intragenic	-	Vitvi08g01971	Probable U3 small nucleolar RNA-associated protein 11	minus		gain of function (from heterozygous to homozygous)	Vigour	vigour	Agronomical	na	na				V.vinifera ssp. sativa	Flutre et al. 2022	PolyHighResolution	PASS
FEM_Vitis_Candidate0000047		AX-470850470	chr13:15,466,116 (G:A)		chr13:15466116_G/A	intragenic	-	Vitvi13g01096	Protein ZINC INDUCED FACILITATOR-LIKE 1	plus		gain of function	Vigour	vigour	Agronomical	na	na				V.vinifera ssp. sativa	Flutre et al. 2022	PolyHighResolution	UDC_CLUSTER_DISTRIBUTION
FEM_Vitis_Candidate0000006		AX-691511920	chr1:4,895,449 (G:A)		S1730, Ala577/Val577	intragenic_exonic_non-synonymous_missense	VvGAI1	AF378125.1	GAI-like protein 1	minus		loss of function	Berry texture	rupture slope	Morphological	na	na				V.vinifera ssp. sativa	Vargas et al. 2013	NoMinorHom	PASS
FEM_Vitis_Candidate0000005		AX-691511919	chr1:4,896,153 (C:T)		S1026	intragenic_exonic_synonymous	VvGAI1	AF378125.1	GAI-like protein 1	minus		loss of function, linked to S359	Berry texture	force at 20%, rupture force	Morphological	na	na				V.vinifera ssp. sativa	Vargas et al. 2013	NoMinorHom	PASS
FEM_Vitis_Candidate0000007		AX-691511921	chr1:4,896,300 (G:A)		S879	intragenic_exonic_synonymous	VvGAI1	AF378125.1	GAI-like protein 1	minus		loss of function, linked to S1730	Berry texture	rupture slope	Morphological	na	na				V.vinifera ssp. sativa	Vargas et al. 2013	NoMinorHom	PASS
FEM_Vitis_Candidate0000002		AX-691511916	chr1:4,896,549 (G:A)		S630	intragenic_exonic_synonymous	VvGAI1	AF378125.1	GAI-like protein 1	minus		gain of function	Berry texture	deformation rate, rupture slope	Morphological	na	na				V.vinifera ssp. sativa	Vargas et al. 2013	PolyHighResolution	PASS
FEM_Vitis_Candidate0000003		AX-691511917	chr1:4,896,810 (G:A)		S369	intragenic_exonic_synonymous	VvGAI1	AF378125.1	GAI-like protein 1	minus		gain of function, linked to S630	Berry texture	deformation rate, rupture slope	Morphological	na	na				V.vinifera ssp. sativa	Vargas et al. 2013	PolyHighResolution	PASS
FEM_Vitis_Candidate0000004		AX-691518235	chr1:4,896,820 (G:T)		S359, Thr120/Asn120	intragenic_exonic_non-synonymous_missense	VvGAI1	AF378125.1	GAI-like protein 1	minus		loss of function	Berry texture	force at 20%, rupture force	Morphological	na	na				V.vinifera ssp. sativa	Vargas et al. 2013	Other	HETSO_FILTER
FEM_Vitis_Candidate0000001		AX-691511915	chr1:4,897,066 (A:T)		L113H	intragenic_exonic_non-synonymous_missense	VvGAI1	AF378125	GA insensitive	minus	somatic	gain of function	Dwarfism	dwarfism	Morphological	na	na				V.vinifera ssp. sativa (Pinot Meunier)	Boss and Thomas 2002	MonoHighResolution	MONO_HIGH_RESOLUTION
FEM_Vitis_Candidate0000233		AX-691512040, AX-691518357 (both not recommended)	chr7:23,181,362 (T:C)		SNP_2139	promoter	-	VIT_07s0031g00690	ABA 8′-hydroxylase CYP707A2	plus		loss of function	Bunch architecture	BuComp (bunch compactness)	Morphological	Bunch: density	MORPHO_OIV_204				V.vinifera ssp. sativa	Tello et al. 2016	Other, Other	HETSO_FILTER, HOMRO_FILTER
FEM_Vitis_Candidate0000234		AX-691512041	chr7:23,181,494 (T:A)		SNP_2144	promoter	-	VIT_07s0031g00690	ABA 8′-hydroxylase CYP707A2	plus		gain of function	Bunch architecture	1RmLe (first rachis ramification length)	Morphological	na	na				V.vinifera ssp. sativa	Tello et al. 2016	Other	FLD_MAIN_VALUE_RANGE
FEM_Vitis_Candidate0000235		AX-691518359	chr7:23,181,664 (T:C)		SNP_2155	promoter	-	VIT_07s0031g00690	ABA 8′-hydroxylase CYP707A2	plus		gain of function	Bunch architecture	1RmLe (first rachis ramification length)	Morphological	na	na				V.vinifera ssp. sativa	Tello et al. 2016	NoMinorHom	PASS
chr10_10497318_C_T	FEM_Vitis_Candidate0000028	AX-691512542	chr10:14,055,953 (C:T)		chr10:14055953_T/C	intergenic	-	-		-		gain of function	Bunch architecture	clucomp (compactness)	Morphological	Bunch: density	MORPHO_OIV_204				V.vinifera ssp. sativa	Flutre et al. 2022	PolyHighResolution	PASS
FEM_Vitis_Candidate0000033		AX-691518248	chr12:6,856,295 (T:C)		SNP_5091	intragenic_intronic	-	VIT_12s0059g02040	Unknown	plus		gain of function	Bunch architecture	BuComp (bunch compactness), 1RmLe (first rachis ramification length)	Morphological	Bunch: density	MORPHO_OIV_204	Morphological	na	na	V.vinifera ssp. sativa	Tello et al. 2016	PolyHighResolution	SUBCLUSTERING_FILTER
FEM_Vitis_Candidate0000036		AX-691518251	chr12:7,355,574 (C:T)		Y-984	promoter	VviUCC1	VIT_12s0059g02640, Vitvi12g00555	Uclacyanin I-like	plus		gain of function	Bunch architecture	COMP (cluster compactness), RM1LE, RM2LE, RM3LE, RM4LE (first, second, third, fourth rachis ramification length)	Morphological	Bunch: density	MORPHO_OIV_204	Morphological	na	na	V.vinifera ssp. sativa	Tello et al. 2020	CallRateBelowThreshold	CALL_RATE_AXIOSAFE
FEM_Vitis_Candidate0000034		AX-691511932	chr12:7,356,327 (C:T)		SNP_5176, Y-231	promoter	VviUCC1	VIT_12s0059g02640, Vitvi12g00555	Uclacyanin I-like	plus		gain of function	Bunch architecture	BuComp (bunch compactness) or COMP (cluster compactness), 1RmLe or RM1LE, RM2LE, RM3LE, RM4LE (first, second, third, fourth rachis ramification length)	Morphological	Bunch: density	MORPHO_OIV_204	Morphological	na	na	V.vinifera ssp. sativa	Tello et al. 2016, 2020	PolyHighResolution	PASS
FEM_Vitis_Candidate0000035		AX-691518250	chr12:7,356,470 (G:T)		SNP_5179, K-88	promoter	VviUCC1	VIT_12s0059g02640, Vitvi12g00555	Uclacyanin I-like	plus		gain of function	Bunch architecture	BuComp (bunch compactness) or COMP (cluster compactness), 1RmLe or RM1LE, RM2LE, RM3LE, RM4LE (first, second, third, fourth rachis ramification length)	Morphological	Bunch: density	MORPHO_OIV_204	Morphological	na	na	V.vinifera ssp. sativa	Tello et al. 2016, 2020	PolyHighResolution	PASS
FEM_Vitis_Candidate0000037		AX-472606097	chr12:7,356,715 (C:T)		Y158	intragenic_intronic	VviUCC1	VIT_12s0059g02640, Vitvi12g00555	Uclacyanin I-like	plus		gain of function	Bunch architecture	COMP (cluster compactness), RM1LE, RM2LE, RM3LE, RM4LE (first, second, third, fourth rachis ramification length)	Morphological	Bunch: density	MORPHO_OIV_204	Morphological	na	na	V.vinifera ssp. sativa	Tello et al. 2020	PolyHighResolution	PASS
FEM_Vitis_Candidate0000038		AX-691517715	chr12:7,356,774 (G:T)		K217	intragenic_intronic	VviUCC1	VIT_12s0059g02640, Vitvi12g00555	Uclacyanin I-like	plus		gain of function	Bunch architecture	COMP (cluster compactness), RM1LE, RM2LE, RM3LE, RM4LE (first, second, third, fourth rachis ramification length)	Morphological	Bunch: density	MORPHO_OIV_204	Morphological	na	na	V.vinifera ssp. sativa	Tello et al. 2020	AAvarianceX	VARIANCE_FILTER
chr15_18307225_A_G	FEM_Vitis_Candidate0000060	AX-691501505	chr15:18,307,225 (G:A)		chr15:18307225_A/G	intergenic	-	-	-	-		gain of function	Bunch architecture	mcwi (cluster width)	Morphological	na	na				V.vinifera ssp. sativa	Flutre et al. 2022	PolyHighResolution	SUBCLUSTERING_FILTER
FEM_Vitis_Candidate0000066		AX-691511415, AX-691517726 (both not recommended)	chr16:977,332 (T:A)		327TA, VvGRF4-m2	intragenic_exonic_synonymous	VvGRF4	VIT_16s0039g01450	Growth-Regulating-Factor 4	plus	somatic	gain of function	Bunch architecture	pedicel length	Morphological	na	na				V.vinifera ssp. sativa (loosely clustered Pinot Noir clones)	Rossmann et al. 2019	MonoHighResolution, MonoHighResolution	MONO_HIGH_RESOLUTION, MONO_HIGH_RESOLUTION
FEM_Vitis_Candidate0000065		AX-691517725	chr16:977,334 (C:T)		329CT, VvGRF4-m1	intragenic_exonic_non-synonymous_missense	VvGRF4	VIT_16s0039g01450	Growth-Regulating-Factor 4	plus	somatic	gain of function	Bunch architecture	pedicel length	Morphological	na	na				V.vinifera ssp. sativa (loosely clustered Pinot Noir clones)	Rossmann et al. 2019	NoMinorHom	PASS
FEM_Vitis_Candidate0000049		AX-472893152	chr14:26,697,249 (C:T)		chr14_26697249	intragenic_exonic_synonymous	-	VIT_214s0066g00130	-	minus		loss of function	Carbohydrates	Brix° (total soluble solids)	Biochemical	Total soluble solids	TSS				V.vinifera ssp. sativa	Marrano et al. 2018	PolyHighResolution	PASS
chr2_5662969_C_T	FEM_Vitis_Candidate0000108	AX-691500213	chr2:5,774,968 (T:C)		chr2:5774968_T/C	intragenic	-	Vitvi02g00593	Coiled-coil domain-containing protein 97	plus		loss of function	Carbohydrates	gluonfru (glucose to fructose ratio)	Biochemical	na	na				V.vinifera ssp. sativa	Flutre et al. 2022	PolyHighResolution	PASS
FEM_Vitis_Candidate0000196		AX-691518332	chr3:4,239,830 (G:A)		chr3:4239830_G/A	intergenic	-	-	-	-		loss of function	Organic acids	cinorm (citric acid)	Biochemical	na	na				V.vinifera ssp. sativa	Flutre et al. 2022	Other	HETSO_FILTER
FEM_Vitis_Candidate0000197		AX-691518333	chr3:6,199,656 (G:A)		chr3:6199656_G/A	intergenic	-	-	-	-		loss of function	Organic acids	malnorm (malic acid)	Biochemical	Berry: malic acid concentration	BERRY_MAL_meq				V.vinifera ssp. sativa	Flutre et al. 2022	CallRateBelowThreshold	CALL_RATE_AXIOSAFE
FEM_Vitis_Candidate0000204		AX-691512021	chr4:6,565,331 (A:G)		chr4:6565331_A/G	intragenic	-	Vitvi04g00595	Probable kinetochore protein NUF2	plus		gain of function	Organic acids	maltar (malic acid to tartaric acid ratio)	Biochemical	na	na				V.vinifera ssp. sativa	Flutre et al. 2022	OTV	HETSO_FILTER
FEM_Vitis_Candidate0000218		AX-691518348	chr5:17,407,685 (C:T)		chr5:17407685_C/T	intragenic	-	Vitvi05g01193	Probable sucrose-phosphate synthase 3	minus		gain of function	Organic acids	shiktar (shikimic acid to tartaric acid ratio), shinorm (shikimic acid)	Biochemical	na	na				V.vinifera ssp. sativa	Flutre et al. 2022	PolyHighResolution	PASS
FEM_Vitis_Candidate0000247		AX-691517741	chr8:14,055,832 (A:T)		chr8:14055832_A/T	intergenic	-	-	-	-		loss of function	Organic acids	shinorm (shikimic acid)	Biochemical	na	na				V.vinifera ssp. sativa	Flutre et al. 2022	PolyHighResolution	PASS
chr8_15579093_A_G	FEM_Vitis_Candidate0000249	AX-474393355	chr8:15,579,093 (G:A)		chr8:15579093_A/G	intragenic	-	Vitvi08g01291	TPR repeat-containing thioredoxin TTL1	minus		gain of function	Organic acids	shiktar (shikimic acid to tartaric acid ratio), shinorm (shikimic acid)	Biochemical	na	na				V.vinifera ssp. sativa	Flutre et al. 2022	PolyHighResolution	SUBCLUSTERING_FILTER
chr9_2107772_A_C	FEM_Vitis_Candidate0000267	AX-691506725	chr9:2,107,772 (C:A)		chr9:2107772_A/C	intergenic	-	-	-	-		loss of function	Organic acids	malnorm (malic acid)	Biochemical	Berry: malic acid concentration	BERRY_MAL_meq				V.vinifera ssp. sativa	Flutre et al. 2022	PolyHighResolution	SUBCLUSTERING_FILTER
FEM_Vitis_Candidate0000039		AX-469162836	chr12:6,888,255 (G:C)		chr12:6888255_G/C	intragenic	-	Vitvi12g00501	QWRF motif-containing protein 3	minus		loss of function	Organic acids	malnorm (malic acid)	Biochemical	Berry: malic acid concentration	BERRY_MAL_meq				V.vinifera ssp. sativa	Flutre et al. 2022	NoMinorHom	PASS
chr12_17045778_A_G	FEM_Vitis_Candidate0000040	AX-691517716	chr12:18,612,503 (G:A)		chr12:18612503_A/G	intragenic	-	Vitvi12g01812	Sterol 3-beta-glucosyltransferase UGT80B1	plus		loss of function	Organic acids	maltar (malic acid to tartaric acid ratio)	Biochemical	na	na				V.vinifera ssp. sativa	Flutre et al. 2022	PolyHighResolution	PASS
chr18_11433883_G_T	FEM_Vitis_Candidate0000098	AX-691511424	chr18:11,433,883 (G:T)		chr18:11433883_T/G	intragenic	-	Vitvi18g01038	V-type proton ATPase subunit a2	minus		gain of function	Organic acids	malnorm (malic acid)	Biochemical	Berry: malic acid concentration	BERRY_MAL_meq				V.vinifera ssp. sativa	Flutre et al. 2022	NoMinorHom	PASS
FEM_Vitis_Candidate0000213		AX-691512028	chr5:3,854,091 (G:A)		SNP 1982 (C>T), R306C	intragenic_exonic_non-synonymous_missense	VvDXS1	LOC 100249323	1-deoxy-D-xylulose 5-phosphate synthase	minus	somatic	gain of function	Monoterpenes	muscat flavor	Morphological	Berry: particularity of flavor	MORPHO_OIV_236				V.vinifera ssp. sativa (Gewürztraminer)	Emanuelli et al. 2010 and 2014	NoMinorHom	PASS
FEM_Vitis_Candidate0000212		AX-691518344	chr5:3,854,156 (T:C)		SNP 1917 (A>G)	intragenic_intronic	VvDXS1	LOC 100249323	1-deoxy-D-xylulose 5-phosphate synthase	minus	somatic	gain of function	Monoterpenes	muscat flavor	Morphological	Berry: particularity of flavor	MORPHO_OIV_236				V.vinifera ssp. sativa (Chasselas musqué)	Emanuelli et al. 2010 and 2014	OTV	HETSO_FILTER
FEM_Vitis_Candidate0000210		AX-691512025	chr5:3,854,251 (C:A)		SNP 1822 (G/T), K284N	intragenic_exonic_non-synonymous_missense	VvDXS1	LOC 100249323	1-deoxy-D-xylulose 5-phosphate synthase	minus		gain of function	Monoterpenes	muscat flavor, norisoprenoid concentration	Morphological	Berry: particularity of flavor	MORPHO_OIV_236	Biochemical	na	na	V.vinifera ssp. sativa (Muscat varieties)	Emanuelli et al. 2010 and 2014; Sun et al. 2023	PolyHighResolution	PASS
FEM_Vitis_Candidate0000211		AX-691518343	chr5:3,854,289 (A:G)		SNP 1784 (T>C), S272P	intragenic_exonic_non-synonymous_missense	VvDXS1	LOC 100249323	1-deoxy-D-xylulose 5-phosphate synthase	minus	somatic	gain of function	Monoterpenes	muscat flavor	Morphological	Berry: particularity of flavor	MORPHO_OIV_236				V.vinifera ssp. sativa (Chardonnay musqué)	Emanuelli et al. 2010 and 2014	NoMinorHom	PASS
FEM_Vitis_Candidate0000022		AX-471026987, AX-468941828 (both not recommended)	chr10:1,913,031 (A:G)		FAH1	intragenic_exonic_non-synonymous_missense	FAH1	TC53032	Fumarylacetoacetase	plus		gain of function	Monoterpenes	geraniol/linalool ratio	Biochemical	na	na				V.vinifera ssp. sativa (Italia)	Battilana et al. 2009; Dalla Costa & Emanuelli 2018	PolyHighResolution, PolyHighResolution	PASS, PASS
FEM_Vitis_Candidate0000021		AX-471091179	chr10:2,979,345 (C:T)		cnd41	intragenic_exonic_synonymous	CND41	TC57402	Putative chloroplast nucleoid DNA-binding protein cnd41	minus		not clear from the reference paper	Monoterpenes	geraniol/linalool ratio	Biochemical	na	na				V.vinifera ssp. sativa (Italia)	Battilana et al. 2009	PolyHighResolution	PASS
FEM_Vitis_Candidate0000062		AX-691518257	chr16:20,005,686 (C:G)		L186V	intragenic_exonic_non-synonymous_missense	VvGT7	XM_002276510	UDP-glucose:monoterpenol b-D-glucosyltransferase	plus		loss of function	Monoterpenes	monoterpene glucosylation (linalool excluded)	Biochemical	Concentration of bound terpenols in the skins	SKIN_BTERP				V.vinifera ssp. sativa	Bönisch et al. 2014a	AAvarianceY	VARIANCE_FILTER
FEM_Vitis_Candidate0000063		AX-691511412	chr16:20,005,758 (A:C)		I210L	intragenic_exonic_non-synonymous_missense	VvGT7	XM_002276510	UDP-glucose:monoterpenol b-D-glucosyltransferase	plus		loss of function	Monoterpenes	monoterpene glucosylation (linalool excluded)	Biochemical	Concentration of bound terpenols in the skins	SKIN_BTERP				V.vinifera ssp. sativa	Bönisch et al. 2014a	BBvarianceX	VARIANCE_FILTER
FEM_Vitis_Candidate0000064		AX-691511413	chr16:20,006,079 (C:G)		P318A	intragenic_exonic_non-synonymous_missense	VvGT7	XM_002276510	UDP-glucose:monoterpenol b-D-glucosyltransferase	plus		loss of function	Monoterpenes	monoterpene glucosylation (linalool excluded)	Biochemical	Concentration of bound terpenols in the skins	SKIN_BTERP				V.vinifera ssp. sativa	Bönisch et al. 2014a	PolyHighResolution	PASS
FEM_Vitis_Candidate0000090		AX-691517732	chr18:4,605,719 (G:A)		P391L	intragenic_exonic_non-synonymous_missense	VvGT14	VIT_18s0001g06060	UDP-glucose:monoterpenol b-D-glucosyltransferase	minus		loss of function	Monoterpenes	monoterpene glucosylation	Biochemical	Concentration of bound terpenols in the skins	SKIN_BTERP				V.vinifera ssp. sativa	Bönisch et al. 2014b	MonoHighResolution	MONO_HIGH_RESOLUTION
FEM_Vitis_Candidate0000103		AX-691511949	chr19:2,668,024 (T:C)		V530M (in Syrah it is the opposite)	intragenic_exonic_non-synonymous_missense	VvGuaS, VvTPS24	XM_002282452	α-guaiene synthase	minus		gain of function	Sesquiterpenes	α-guaiene production (rotundone precursor)	Biochemical	na	na				V.vinifera ssp. sativa (Syrah)	Drew et al. 2016	PolyHighResolution	PASS
FEM_Vitis_Candidate0000102		AX-691511948	chr19:2,668,450 (C:G)		T414S (in Syrah it is the opposite)	intragenic_exonic_non-synonymous_missense	VvGuaS, VvTPS24	XM_002282452	α-guaiene synthase	minus		gain of function	Sesquiterpenes	α-guaiene production (rotundone precursor)	Biochemical	na	na				V.vinifera ssp. sativa (Syrah)	Drew et al. 2016	Other	FLD_MAIN_VALUE_RANGE
FEM_Vitis_Candidate0000214		AX-691518346	chr5:2,987,350 (C:T)		G261R	intragenic_exonic_non-synonymous_missense	VvGGPPS	VIT_205s0020g01240	Geranylgeranyl diphosphate synthase	minus		gain of function	Norisoprenoids, Monoterpenes	norisoprenoid concentration, monoterpenoids	Biochemical	na	na				V.vinifera ssp. sativa (Muscat Alexandria)	Sun et al. 2023; Zhang et al. 2025	PolyHighResolution	PASS
FEM_Vitis_Candidate0000215		AX-686646474	chr5:4,112,382 (A:G)		N33S	intragenic_exonic_non-synonymous_missense	BSD	VIT_205s0020g02420	BSD domain-containing protein	plus		gain of function	Norisoprenoids	norisoprenoid concentration	Biochemical	na	na				V.vinifera ssp. sativa (Muscat Alexandria)	Sun et al. 2023	PolyHighResolution	PASS
chr13_5254747_A_C	FEM_Vitis_Candidate0000045	AX-691511410	chr13:5,355,921 (C:A)		chr13:5355921_A/C	intragenic	-	Vitvi13g00571	RNA pseudouridine synthase 5	plus		loss of function	Norisoprenoids	bdam (beta-damascenone)	Biochemical	na	na				V.vinifera ssp. sativa	Flutre et al. 2022	PolyHighResolution	SUBCLUSTERING_FILTER
FEM_Vitis_Candidate0000191		AX-691512014	chr3:2,204,739 (T:C)		N349S	intragenic_exonic_non-synonymous_missense	VvOMT4	VIT_03s0038g03080	S-adenosyl-methionine-dependent O-methyltransferase	minus		gain of function	Methoxypyrazines	methoxypyrazine content	Biochemical	na	na				V.vinifera ssp. sativa (Carmenere, Cabernet Sauvignon)	Guillaumie et al. 2013	PolyHighResolution	PASS
FEM_Vitis_Candidate0000190		AX-691512013	chr3:2,204,901 (C:T)		G295D	intragenic_exonic_non-synonymous_missense	VvOMT4	VIT_03s0038g03080	S-adenosyl-methionine-dependent O-methyltransferase	minus		gain of function	Methoxypyrazines	methoxypyrazine content	Biochemical	na	na				V.vinifera ssp. sativa (Carmenere, Cabernet Sauvignon)	Guillaumie et al. 2013	PolyHighResolution	PASS
FEM_Vitis_Candidate0000189		AX-691518329	chr3:2,204,904 (T:C)		D294G	intragenic_exonic_non-synonymous_missense	VvOMT4	VIT_03s0038g03080	S-adenosyl-methionine-dependent O-methyltransferase	minus		gain of function	Methoxypyrazines	methoxypyrazine content	Biochemical	na	na				V.vinifera ssp. sativa (Carmenere, Cabernet Sauvignon)	Guillaumie et al. 2013	PolyHighResolution	SUBCLUSTERING_FILTER
FEM_Vitis_Candidate0000188		AX-691512011	chr3:2,204,929 (C:T)		V286I	intragenic_exonic_non-synonymous_missense	VvOMT4	VIT_03s0038g03080	S-adenosyl-methionine-dependent O-methyltransferase	minus		gain of function	Methoxypyrazines	methoxypyrazine content	Biochemical	na	na				V.vinifera ssp. sativa (Carmenere, Cabernet Sauvignon)	Guillaumie et al. 2013	CallRateBelowThreshold	CALL_RATE_AXIOSAFE
FEM_Vitis_Candidate0000187		AX-691518327	chr3:2,205,984 (T:C)		S193G	intragenic_exonic_non-synonymous_missense	VvOMT4	VIT_03s0038g03080	S-adenosyl-methionine-dependent O-methyltransferase	minus		gain of function	Methoxypyrazines	methoxypyrazine content	Biochemical	na	na				V.vinifera ssp. sativa (Carmenere, Cabernet Sauvignon)	Guillaumie et al. 2013	PolyHighResolution	PASS
FEM_Vitis_Candidate0000186		AX-691512009	chr3:2,206,236 (C:T)		G109R	intragenic_exonic_non-synonymous_missense	VvOMT4	VIT_03s0038g03080	S-adenosyl-methionine-dependent O-methyltransferase	minus		gain of function	Methoxypyrazines	methoxypyrazine content	Biochemical	na	na				V.vinifera ssp. sativa (Carmenere, Cabernet Sauvignon)	Guillaumie et al. 2013	CallRateBelowThreshold	CALL_RATE_AXIOSAFE
FEM_Vitis_Candidate0000185		AX-691518325	chr3:2,206,307 (T:C)		K85R	intragenic_exonic_non-synonymous_missense	VvOMT4	VIT_03s0038g03080	S-adenosyl-methionine-dependent O-methyltransferase	minus		gain of function	Methoxypyrazines	methoxypyrazine content	Biochemical	na	na				V.vinifera ssp. sativa (Carmenere, Cabernet Sauvignon)	Guillaumie et al. 2013	PolyHighResolution	PASS
FEM_Vitis_Candidate0000184		AX-691512007	chr3:2,206,466 (T:G)		E32A	intragenic_exonic_non-synonymous_missense	VvOMT4	VIT_03s0038g03080	S-adenosyl-methionine-dependent O-methyltransferase	minus		gain of function	Methoxypyrazines	methoxypyrazine content	Biochemical	na	na				V.vinifera ssp. sativa (Carmenere, Cabernet Sauvignon)	Guillaumie et al. 2013	PolyHighResolution	PASS
FEM_Vitis_Candidate0000183		AX-691512006	chr3:2,206,505 (A:G)		V19A	intragenic_exonic_non-synonymous_missense	VvOMT4	VIT_03s0038g03080	S-adenosyl-methionine-dependent O-methyltransferase	minus		gain of function	Methoxypyrazines	methoxypyrazine content	Biochemical	na	na				V.vinifera ssp. sativa (Carmenere, Cabernet Sauvignon)	Guillaumie et al. 2013	PolyHighResolution	PASS
FEM_Vitis_Candidate0000182		AX-691518322	chr3:2,206,511 (G:C)		A17G	intragenic_exonic_non-synonymous_missense	VvOMT4	VIT_03s0038g03080	S-adenosyl-methionine-dependent O-methyltransferase	minus		gain of function	Methoxypyrazines	methoxypyrazine content	Biochemical	na	na				V.vinifera ssp. sativa (Carmenere, Cabernet Sauvignon)	Guillaumie et al. 2013	PolyHighResolution	PASS
FEM_Vitis_Candidate0000181		AX-691518321	chr3:2,206,540 (G:C)		D7E	intragenic_exonic_non-synonymous_missense	VvOMT4	VIT_03s0038g03080	S-adenosyl-methionine-dependent O-methyltransferase	minus		gain of function	Methoxypyrazines	methoxypyrazine content	Biochemical	na	na				V.vinifera ssp. sativa (Carmenere, Cabernet Sauvignon)	Guillaumie et al. 2013	PolyHighResolution	PASS
FEM_Vitis_Candidate0000180		AX-691518320	chr3:2,209,460 (T:G)		I79L	intragenic_exonic_non-synonymous_missense	VvOMT3	VIT_03s0038g03090	S-adenosyl-methionine-dependent O-methyltransferase	minus		gain of function	Methoxypyrazines	methoxypyrazine content	Biochemical	na	na				V.vinifera ssp. sativa (Carmenere, Cabernet Sauvignon)	Guillaumie et al. 2013	Other	FLD_MAIN_VALUE_RANGE
FEM_Vitis_Candidate0000179		AX-691512002	chr3:2,209,553 (C:A)		A48S	intragenic_exonic_non-synonymous_missense	VvOMT3	VIT_03s0038g03090	S-adenosyl-methionine-dependent O-methyltransferase	minus		gain of function	Methoxypyrazines	methoxypyrazine content	Biochemical	na	na				V.vinifera ssp. sativa (Carmenere, Cabernet Sauvignon)	Guillaumie et al. 2013	PolyHighResolution	PASS
FEM_Vitis_Candidate0000178		AX-691518318	chr3:2,209,563 (T:C)		I44M	intragenic_exonic_non-synonymous_missense	VvOMT3	VIT_03s0038g03090	S-adenosyl-methionine-dependent O-methyltransferase	minus		gain of function	Methoxypyrazines	methoxypyrazine content	Biochemical	na	na				V.vinifera ssp. sativa (Carmenere, Cabernet Sauvignon)	Guillaumie et al. 2013	CallRateBelowThreshold	CALL_RATE_AXIOSAFE
FEM_Vitis_Candidate0000177		AX-691512000	chr3:2,209,591 (C:G)		G35A	intragenic_exonic_non-synonymous_missense	VvOMT3	VIT_03s0038g03090	S-adenosyl-methionine-dependent O-methyltransferase	minus		gain of function	Methoxypyrazines	methoxypyrazine content	Biochemical	na	na				V.vinifera ssp. sativa (Carmenere, Cabernet Sauvignon)	Guillaumie et al. 2013	PolyHighResolution	PASS
ae_C_A_chr14_20097630	FEM_Vitis_Candidate0000052	AX-691515035	chr14:20,097,630 (C:A)		ae_C_A_chr14_20097630	intragenic_intronic	Rgb3	Vitvi14g01119	Phosphatidic acid phosphatase alpha (PAP)	minus		gain of function	Black rot resistance	cluster resistance to black rot	Biotic stress	na	na				Merzling (hybrid)	Bettinelli et al. 2023	CallRateBelowThreshold	CALL_RATE_AXIOSAFE
chr14_26440029_A_G	FEM_Vitis_Candidate0000051	AX-472891247	chr14:26,440,029 (A:G)		chr14_26440029_A_G	intragenic_exonic_non-synonymous_missense	Rgb1	Vitvi14g01631	Uncharacterized membrane protein	minus		gain of function	Black rot resistance	shoot resistance to black rot	Biotic stress	Resistance to Black rot on leaves	BLACKROT_RESIST_1_9				Merzling (hybrid)	Bettinelli et al. 2023	PolyHighResolution	PASS
cn_C_T_chr3_16229046	FEM_Vitis_Candidate0000192	AX-691516230	chr3:17,582,708 (C:T)		cn_C_T_chr3_16229046	intergenic	Rpv30	-	-	-		gain of function	Downy mildew resistance	downy mildew resistance	Biotic stress	na	na				V.vinifera ssp. sativa (Mgaloblishvili)	Sargolzaei et al. 2020	PolyHighResolution	PASS
chr14_21613512_C_T	FEM_Vitis_Candidate0000050	AX-471506711	chr14:21,613,512 (C:T)		chr14_21613512_C_T	intragenic_exonic_non-synonymous_missense	Rpv29	VIT_214s0006g03120	HEAT repeat-containing 5B protein	minus		gain of function	Downy mildew resistance	downy mildew resistance	Biotic stress	na	na				V.vinifera ssp. sativa (Mgaloblishvili)	Sargolzaei et al. 2020	PolyHighResolution	PASS
li_T_C_chr16_21398409	FEM_Vitis_Candidate0000068	AX-691517727	chr16:22,917,930 (T:C)		li_T_C_chr16_21398409	intergenic	Rpv31	-	-	-		gain of function	Downy mildew resistance	downy mildew resistance	Biotic stress	na	na				V.vinifera ssp. sativa (Mgaloblishvili)	Sargolzaei et al. 2020	Other	FLD_MAIN_VALUE_RANGE
chr8_15090144_A_G	FEM_Vitis_Candidate0000248	AX-691517742	chr8:15,090,144 (G:A)		chr8:15090144_A/G	intragenic	-	Vitvi08g01254	Transcription factor LHW	minus		loss of function	Water status	d13C (delta 13C)	Abiotic stress	na	na				V.vinifera ssp. sativa	Flutre et al. 2022	PolyHighResolution	PASS
chr17_10497222_C_T	FEM_Vitis_Candidate0000073	AX-475213053	chr17:10,628,850 (T:C)		chr17_10,497,222_C_T	intragenic_exonic_synonymous	-	VIT_17s0000g08960	Raffinose synthase	plus		loss of function (overdominance effect)	Stomatal conductance	stomatal conductance	Abiotic stress	na	na				V. non-vinifera	Trenti et al. 2021	PolyHighResolution	PASS
FEM_Vitis_Candidate0000111		AX-691511954	chr2:7,747,736 (G:A)		chr2:7747736_G/A	intergenic	-	-	-	-		loss of function	Miscellaneous anthocyanins	AN.Pt.glc (petunidin 3-glucoside)	Biochemical	na	na				V.vinifera ssp. sativa	Flutre et al. 2022	Other	FLD_MAIN_VALUE_RANGE
FEM_Vitis_Candidate0000113		AX-691511955	chr2:8,691,335 (C:G)		chr2:8691335_C/G	intragenic	-	Vitvi02g00759	Lysine-specific demethylase JMJ706	minus		loss of function	Miscellaneous anthocyanins	AN.Cy.coumglc (cyanidin 3-p-coumaroylglucoside), AN.Pt.glc (petunidin 3-glucoside)	Biochemical	na	na				V.vinifera ssp. sativa	Flutre et al. 2022	PolyHighResolution	PASS
FEM_Vitis_Candidate0000129		AX-691518283	chr2:13,164,011 (T:C)		chr2:13164011_T/C	intragenic	-	Vitvi02g00953	Hypothetical protein	minus		gain of function	Miscellaneous anthocyanins	AN.Mv.coumglc (malvidin 3-p-coumaroylglucoside), AN.Pg.glc (pelargonidin 3-glucoside)	Biochemical	na	na				V.vinifera ssp. sativa	Flutre et al. 2022	PolyHighResolution	PASS
FEM_Vitis_Candidate0000134		AX-691511969	chr2:14,090,984 (G:A)		chr2:14090984_G/A	intragenic	-	Vitvi02g00998	NAC transcription factor 29-like	minus		gain of function	Miscellaneous anthocyanins	AN.Pg.glc (pelargonidin 3-glucoside), AN.Pn.glc (peonidin 3-glucoside)	Biochemical	na	na				V.vinifera ssp. sativa	Flutre et al. 2022	PolyHighResolution	PASS
FEM_Vitis_Candidate0000137		AX-691518288	chr2:14,267,684 (T:G)		chr2:14267684_T/G	intergenic	-	-	-	-		gain of function	Miscellaneous anthocyanins	AN.Pt.caffglc (petunidin 3-caffeoylglucoside), CV.p.AN.acyl (%acylated anthocyanins), CV.p.AN.tri (%B-ring trihydroxylated anthocyanins)	Biochemical	na	na				V.vinifera ssp. sativa	Flutre et al. 2022	Other	FLD_MAIN_VALUE_RANGE
FEM_Vitis_Candidate0000104		AX-691511950	chr2:14,291,752 (A:ATG)		indel 1748, CA deletion (in white allele)	frameshift	VvMYBA2	DQ886419/DQ886420	-	minus		gain of function	Miscellaneous anthocyanins	anthocyanin content in berry skin	Morphological	Berry: color of skin	MORPHO_OIV_225				V.vinifera ssp. sativa (including Cabernet Sauvignon)	Walker et al. 2007; Fournier-Level et al. 2009	Other	FLD_MAIN_VALUE_RANGE
FEM_Vitis_Candidate0000105		AX-691511951	chr2:14,292,513 (A:C)		K980, R44L (in white allele)	intragenic_exonic_non-synonymous_missense	VvMYBA2	DQ886419/DQ886420	-	minus		gain of function	Miscellaneous anthocyanins	anthocyanin content in berry skin	Biochemical	na	na				V.vinifera ssp. sativa (including Cabernet Sauvignon)	Walker et al. 2007; Fournier-Level et al. 2009	OTV	HETSO_FILTER
FEM_Vitis_Candidate0000106		AX-691511952	chr2:14,351,956 (T:G)		M318, Q213P (in white allele)	intragenic_exonic_non-synonymous_missense	VvMYBA1	DQ886417.1	-	minus		loss of function	Miscellaneous anthocyanins	anthocyanin content in berry skin	Biochemical	na	na				V.vinifera ssp. sativa	Fournier-Level et al. 2009	MonoHighResolution	MONO_HIGH_RESOLUTION
chr2_16048099_C_T	FEM_Vitis_Candidate0000158	AX-691518304	chr2:16,160,098 (T:C)		chr2:16160098_T/C	intergenic	-	-	-	-		gain of function	Miscellaneous anthocyanins	AN.Dp.diglc (delphinidin 3,5-diglucoside), AN.Mv.caffglc (malvidin 3-caffeoylglucoside), AN.Mv.coumglc (malvidin 3-p-coumaroylglucoside)	Biochemical	na	na				V.vinifera ssp. sativa	Flutre et al. 2022	PolyHighResolution	PASS
FEM_Vitis_Candidate0000165		AX-691518309	chr2:16,660,076 (A:C)		chr2:16660076_A/C	intragenic	-	Vitvi02g01153	Replication protein A 70 kDa DNA-binding subunit A	minus		gain of function	Miscellaneous anthocyanins	AN.Dp.acglc (delphinidin 3-acetylglucoside), AN.Dp.coumglc (delphinidin 3-p-coumaroylglucoside), AN.Dp.glc (delphinidin 3-glucoside), AN.Mv.glc (malvidin 3-glucoside), CV.s.AN.n (total concentration of native anthocyanins)	Biochemical	na	na				V.vinifera ssp. sativa	Flutre et al. 2022	PolyHighResolution	PASS
FEM_Vitis_Candidate0000200		AX-691518334	chr4:11,651,529 (G:A)		P512L	intragenic_exonic_non-synonymous_missense	VrGST4	VITMroTrayshed_v2.0.hap1.chr04.ver2.0.g046320	Glutathione S-transferase4	minus		loss of function	Miscellaneous anthocyanins	black berry color	Biochemical	na	na				Bronze muscadine (including Fry, Trayshed)	Varanasi et al. 2022	MonoHighResolution	MONO_HIGH_RESOLUTION
FEM_Vitis_Candidate0000043		AX-691517719	chr13:1,678,599 (C:G)		chr13:1678599_C/G	intragenic	-	Vitvi13g00186	Pentatricopeptide repeat-containing protein At2g40720	plus		gain of function	Miscellaneous anthocyanins	CV.p.AN.acyl (%acylated anthocyanins), CV.p.AN.tri (%B-ring trihydroxylated anthocyanins)	Biochemical	na	na				V.vinifera ssp. sativa	Flutre et al. 2022	PolyHighResolution	PASS
FEM_Vitis_Candidate0000009		AX-691518239	chr1:22,024,518 (T:C)		Y127	intragenic_exonic_non-synonymous_missense	VvAOMT2	HQ702997	Anthocyanin O-methyltransferase	plus		gain of function	Anthocyanin methylation	anthocyanin methylation (3’-O-methylation of delphinidin 3-glucoside)	Biochemical	na	na				V.vinifera ssp. sativa (including Papadiko)	Fournier-Level et al. 2011	MonoHighResolution	MONO_HIGH_RESOLUTION
FEM_Vitis_Candidate0000010		AX-691511923	chr1:22,026,010 (A:T)		W388	intragenic_exonic_non-synonymous_missense	VvAOMT2	HQ702997	Anthocyanin O-methyltransferase	plus		gain of function	Anthocyanin methylation	anthocyanin methylation (3’-O-methylation of delphinidin 3-glucoside)	Biochemical	na	na				V.vinifera ssp. sativa (including Papadiko, Syrah)	Fournier-Level et al. 2011	Other	FLD_MAIN_VALUE_RANGE
FEM_Vitis_Candidate0000194		AX-469888154	chr3:3,898,211 (T:C)		chr3:3898211_T/C	intragenic	-	Vitvi03g00357	Mediator of RNA polymerase II transcription subunit 32	minus		gain of function	Anthocyanin methylation	CV.p.AN.met (%B-ring methylated anthocyanins)	Biochemical	na	na				V.vinifera ssp. sativa	Flutre et al. 2022	PolyHighResolution	PASS
chr15_17678115_A_G	FEM_Vitis_Candidate0000059	AX-469436749	chr15:17,678,115 (A:G)		chr15:17678115_A/G	intragenic	-	Vitvi15g00976	Histone-lysine N-methyltransferase ATX4	plus		loss of function	Anthocyanin methylation	CV.p.AN.met (%B-ring methylated anthocyanins)	Biochemical	na	na				V.vinifera ssp. sativa	Flutre et al. 2022	PolyHighResolution	PASS
FEM_Vitis_Candidate0000088		AX-473609911	chr17:11,144,054 (A:C)		chr17:11144054_A/C	intragenic	-	Vitvi17g00931	Uncharacterized LOC100243254	plus		loss of function	Anthocyanin methylation	CV.p.AN.met (%B-ring methylated anthocyanins)	Biochemical	na	na				V.vinifera ssp. sativa	Flutre et al. 2022	NoMinorHom	PASS
chr2_7223646_A_G	FEM_Vitis_Candidate0000110	AX-691518270	chr2:7,335,645 (G:A)		chr2:7335645_A/G	intergenic	-	-	-	-		loss of function	Anthocyanin acylation	AN.Pt.caffglc (petunidin 3-caffeoylglucoside)	Biochemical	na	na				V.vinifera ssp. sativa	Flutre et al. 2022	CallRateBelowThreshold	CALL_RATE_AXIOSAFE
chr2_8582944_A_G	FEM_Vitis_Candidate0000114	AX-691518273	chr2:8,694,943 (G:A)		chr2:8694943_A/G	intragenic	-	Vitvi02g00759	Lysine-specific demethylase JMJ706	minus		loss of function	Anthocyanin acylation	AN.Pt.acglc (petunidin 3-acetylglucoside)	Biochemical	na	na				V.vinifera ssp. sativa	Flutre et al. 2022	PolyHighResolution	SUBCLUSTERING_FILTER
FEM_Vitis_Candidate0000122		AX-691511960	chr2:10,618,652 (G:C)		chr2:10618652_G/C	intragenic	-	Vitvi02g00848	Uncharacterized LOC104882239	plus		loss of function	Anthocyanin acylation	AN.Cy.caffglc (cyanidin 3-caffeoylglucoside)	Biochemical	na	na				V.vinifera ssp. sativa	Flutre et al. 2022	NoMinorHom	SUBCLUSTERING_FILTER
FEM_Vitis_Candidate0000147		AX-691518294	chr2:15,014,545 (G:A)		chr2:15014545_G/A	intergenic	-	-	-	-		gain of function	Anthocyanin acylation	AN.Cy.caffglc (cyanidin 3-caffeoylglucoside)	Biochemical	na	na				V.vinifera ssp. sativa	Flutre et al. 2022	OTV	HETSO_FILTER
FEM_Vitis_Candidate0000149		AX-691511979	chr2:15,015,011 (A:G)		chr2:15015011_A/G	intergenic	-	-	-	-		gain of function	Anthocyanin acylation	AN.Dp.caffglc (delphinidin 3-caffeoylglucoside)	Biochemical	na	na				V.vinifera ssp. sativa	Flutre et al. 2022	ABvarianceX	VARIANCE_FILTER
FEM_Vitis_Candidate0000153		AX-691518299	chr2:15,555,063 (A:G)		chr2:15555063_A/G	intergenic	-	-	-	-		gain of function	Anthocyanin acylation	AN.Dp.caffglc (delphinidin 3-caffeoylglucoside)	Biochemical	na	na				V.vinifera ssp. sativa	Flutre et al. 2022	ABvarianceX	VARIANCE_FILTER
FEM_Vitis_Candidate0000154		AX-691511983	chr2:15,555,093 (T:C)		chr2:15555093_T/C	intergenic	-	-	-	-		gain of function	Anthocyanin acylation	AN.Pg.acglc (pelargonidin 3-acetylglucoside)	Biochemical	na	na				V.vinifera ssp. sativa	Flutre et al. 2022	Other	FLD_MAIN_VALUE_RANGE
FEM_Vitis_Candidate0000160		AX-691511989	chr2:16,245,901 (C:A)		chr2:16245901_C/A	intergenic	-	-	-	-		gain of function	Anthocyanin acylation	AN.Pt.caffglc (petunidin 3-caffeoylglucoside)	Biochemical	na	na				V.vinifera ssp. sativa	Flutre et al. 2022	PolyHighResolution	PASS
chr2_16540832_A_G	FEM_Vitis_Candidate0000164	AX-691518308	chr2:16,652,831 (A:G)		chr2:16652831_A/G	intragenic	-	Vitvi02g01152	Uncharacterized LOC100261262	plus		gain of function	Anthocyanin acylation	AN.Mv.caffglc (malvidin 3-caffeoylglucoside)	Biochemical	na	na				V.vinifera ssp. sativa	Flutre et al. 2022	PolyHighResolution	PASS
FEM_Vitis_Candidate0000168		AX-691517738	chr2:17,586,661 (C:T)		chr2:17586661_C/T	intergenic	-	-	-	-		gain of function	Anthocyanin acylation	AN.Dp.coumglc (delphinidin 3-p-coumaroylglucoside), AN.Mv.acglc (malvidin 3-acetylglucoside), AN.Pt.coumglc (petunidin 3-p-coumaroylglucoside)	Biochemical	na	na				V.vinifera ssp. sativa	Flutre et al. 2022	PolyHighResolution	PASS
FEM_Vitis_Candidate0000170		AX-691518311	chr2:17,843,057 (T:C)		chr2:17843057_T/C	intragenic	-	Vitvi02g01230	Pectin acetylesterase 8	plus		gain of function	Anthocyanin acylation	AN.Pn.acglc (peonidin 3-acetylglucoside)	Biochemical	na	na				V.vinifera ssp. sativa	Flutre et al. 2022	PolyHighResolution	PASS
FEM_Vitis_Candidate0000173		AX-691511996	chr2:18,514,473 (T:C)		chr2:18514473_T/C	intergenic	-	-	-	-		gain of function	Anthocyanin acylation	AN.Pt.coumglc (petunidin 3-p-coumaroylglucoside)	Biochemical	na	na				V.vinifera ssp. sativa	Flutre et al. 2022	PolyHighResolution	PASS
FEM_Vitis_Candidate0000174		AX-691511997	chr2:18,515,861 (A:C)		chr2:18515861_A/C	intergenic	-	-	-	-		gain of function	Anthocyanin acylation	AN.Dp.acglc (delphinidin 3-acetylglucoside)	Biochemical	na	na				V.vinifera ssp. sativa	Flutre et al. 2022	PolyHighResolution	SUBCLUSTERING_FILTER
FEM_Vitis_Candidate0000176		AX-691511999	chr3:17,377,973 (C:T)		SNP349	intragenic_exonic_non-synonymous_missense	Vv3AT	VIT_03s0017g00870	BAHD family acyltransferase	plus		loss of function	Anthocyanin acylation	anthocyanin acylation	Biochemical	na	na				V.vinifera ssp. sativa (Pinot Noir)	Rinaldo et al. 2015	PolyHighResolution	PASS
chr4_8088872_A_G	FEM_Vitis_Candidate0000205	AX-691512022	chr4:8,088,872 (G:A)		chr4:8088872_A/G	intergenic	-	-	-	-		loss of function	Anthocyanin acylation	AN.Mv.caffglc (malvidin 3-caffeoylglucoside)	Biochemical	na	na				V.vinifera ssp. sativa	Flutre et al. 2022	OTV	HETSO_FILTER
chr8_342325_A_G	FEM_Vitis_Candidate0000242	AX-691512047	chr8:342,325 (A:G)		chr8:342325_A/G	intragenic	-	Vitvi08g00020	Serine/threonine-protein phosphatase PP1	plus		gain of function	Anthocyanin acylation	AN.Mv.acglc (malvidin 3-acetylglucoside)	Biochemical	na	na				V.vinifera ssp. sativa	Flutre et al. 2022	PolyHighResolution	PASS
chr2_9224040_A_G	FEM_Vitis_Candidate0000120	AX-469846271	chr2:9,336,039 (A:G)		chr2:9336039_A/G	intergenic	-	-	-	-		gain of function	Anthocyanin glucosylation	AN.Cy.diglc (cyanidin 3,5-diglucoside)	Biochemical	na	na				V.vinifera ssp. sativa	Flutre et al. 2022	NoMinorHom	PASS
chr2_14053110_A_G	FEM_Vitis_Candidate0000135	AX-475593385	chr2:14,165,109 (G:A)		chr2:14165109_A/G	intragenic	-	Vitvi02g01005	Uncharacterized GTP-binding protein YjiA	minus		loss of function	Anthocyanin glucosylation	AN.Pn.diglc (peonidin 3,5-diglucoside)	Biochemical	na	na				V.vinifera ssp. sativa	Flutre et al. 2022	OTV	HETSO_FILTER
FEM_Vitis_Candidate0000139		AX-691511973, AX-691518290 (both not recommended)	chr2:14,295,852 (G:A)		chr2:14295852_G/A	intragenic	-	Vitvi02g01016	-	plus		gain of function	Anthocyanin glucosylation	AN.Dp.diglc (delphinidin 3,5-diglucoside)	Biochemical	na	na				V.vinifera ssp. sativa	Flutre et al. 2022	OTV, MonoHighResolution	HETSO_FILTER, MONO_HIGH_RESOLUTION
FEM_Vitis_Candidate0000157		AX-691518303	chr2:15,954,546 (A:G)		chr2:15954546_A/G	intragenic	-	Vitvi02g01100	Uncharacterized LOC100243076	minus		gain of function	Anthocyanin glucosylation	AN.Mv.diglc (malvidin 3,5-diglucoside)	Biochemical	na	na				V.vinifera ssp. sativa	Flutre et al. 2022	OTV	HETSO_FILTER
cn_C_T_chr2_17515258	FEM_Vitis_Candidate0000169	AX-691508959	chr2:17,627,257 (C:T)		chr2:17627257_T/C	intergenic	-	-	-	-		loss of function	Anthocyanin glucosylation	AN.Pn.diglc (peonidin 3,5-diglucoside)	Biochemical	na	na				V.vinifera ssp. sativa	Flutre et al. 2022	PolyHighResolution	PASS
FEM_Vitis_Candidate0000171		AX-691518312	chr2:18,125,988 (A:G)		chr2:18125988_A/G	intragenic	-	Vitvi02g01253	Uncharacterized LOC100240865	minus		gain of function	Anthocyanin glucosylation	AN.Pn.diglc (peonidin 3,5-diglucoside)	Biochemical	na	na				V.vinifera ssp. sativa	Flutre et al. 2022	MonoHighResolution	MONO_HIGH_RESOLUTION
FEM_Vitis_Candidate0000172		AX-472140279	chr2:18,454,381 (C:T)		chr2:18454381_C/T	intragenic	-	Vitvi02g01274	Pentatricopeptide repeat-containing protein At4g19220, mitochondrial	plus		gain of function	Anthocyanin glucosylation	AN.Pn.diglc (peonidin 3,5-diglucoside)	Biochemical	na	na				V.vinifera ssp. sativa	Flutre et al. 2022	Other	FLD_MAIN_VALUE_RANGE
FEM_Vitis_Candidate0000203		AX-691512020	chr4:4,181,680 (T:C)		chr4:4181680_T/C	intragenic	-	Vitvi04g00412	Uncharacterized LOC100249178	plus		gain of function	Anthocyanin glucosylation	AN.Mv.diglc (malvidin 3,5-diglucoside)	Biochemical	na	na				V.vinifera ssp. sativa	Flutre et al. 2022	PolyHighResolution	PASS
FEM_Vitis_Candidate0000265		AX-691518377	chr9:6,522,507 (C:T)		SNP1305 C>T	intragenic_exonic_non-synonymous_missense	5-GT	not reported	5-O-glucosyltransferase	minus		loss of function	Anthocyanin glucosylation	anthocyanin diglycosilation	Biochemical	na	na				V.vinifera ssp. sylvestris	Yang et al. 2014	NoMinorHom	PASS
FEM_Vitis_Candidate0000258		AX-691518372	chr9:6,522,570 (T:G)		*425 insertion (in V.vinifera), SNP1242 T>C	intragenic_exonic_non-synonymous_missense	5-GT	CU459321	5-O-glucosyltransferase	minus		gain of function	Anthocyanin glucosylation	anthocyanin diglycosilation	Biochemical	na	na				Chamburcin (hybrid), V.vinifera ssp. sylvestris	Hausmann et al. 2009; Janvary et al. 2009; Yang et al. 2014	PolyHighResolution	PASS
FEM_Vitis_Candidate0000255		AX-691512052	chr9:6,522,603_chr9:6,522,609 (TTCTTCA:-)		del1203_1209 TTCTTCA>-	intragenic_exonic_non-synonymous_missense	5-GT	not reported	5-O-glucosyltransferase	minus		loss of function	Anthocyanin glucosylation	anthocyanin diglycosilation	Biochemical	na	na				V.vinifera ssp. sativa (Flame Tokay)	Yang et al. 2014	MonoHighResolution	MONO_HIGH_RESOLUTION
FEM_Vitis_Candidate0000253		AX-691512050	chr9:6,522,629_chr9:6,522,630 (CT:-)		del1182_1183 CT>--	intragenic_exonic_non-synonymous_missense	5-GT	not reported	5-O-glucosyltransferase	minus		loss of function	Anthocyanin glucosylation	anthocyanin diglycosilation	Biochemical	na	na				V.vinifera ssp. sativa (Cabernet Franc, Bonarda)	Yang et al. 2014	MonoHighResolution	MONO_HIGH_RESOLUTION
FEM_Vitis_Candidate0000264		AX-691518376	chr9:6,522,637 (C:T)		SNP1175 C>T	intragenic_exonic_non-synonymous_missense	5-GT	not reported	5-O-glucosyltransferase	minus		loss of function	Anthocyanin glucosylation	anthocyanin diglycosilation	Biochemical	na	na				V.vinifera ssp. sativa (Aramon)	Yang et al. 2014	OTV	HETSO_FILTER
FEM_Vitis_Candidate0000252		AX-691512049	chr9:6,522,911 (C:-)		del901 C>-	intragenic_exonic_non-synonymous_missense	5-GT	not reported	5-O-glucosyltransferase	minus		loss of function	Anthocyanin glucosylation	anthocyanin diglycosilation	Biochemical	na	na				V.vinifera ssp. sativa (Merlot)	Yang et al. 2014	Other	HETSO_FILTER
FEM_Vitis_Candidate0000262		AX-691518375	chr9:6,522,950 (G:A)		SNP862 G>A	intragenic_exonic_non-synonymous_missense	5-GT	not reported	5-O-glucosyltransferase	minus		loss of function	Anthocyanin glucosylation	anthocyanin diglycosilation	Biochemical	na	na				V.vinifera ssp. sativa (Asma)	Yang et al. 2014	MonoHighResolution	MONO_HIGH_RESOLUTION
FEM_Vitis_Candidate0000261		AX-691518374	chr9:6,523,045 (G:T)		SNP767 G>T	intragenic_exonic_non-synonymous_missense	5-GT	not reported	5-O-glucosyltransferase	minus		loss of function	Anthocyanin glucosylation	anthocyanin diglycosilation	Biochemical	na	na				V.vinifera ssp. sativa (Asma)	Yang et al. 2014	Other	FLD_MAIN_VALUE_RANGE
FEM_Vitis_Candidate0000254		AX-691512051	chr9:6,523,112 (G:-)		del700 G>-	intragenic_exonic_non-synonymous_missense	5-GT	not reported	5-O-glucosyltransferase	minus		loss of function	Anthocyanin glucosylation	anthocyanin diglycosilation	Biochemical	na	na				V.vinifera ssp. sativa (Trincadeiro)	Yang et al. 2014	Other	FLD_MAIN_VALUE_RANGE
FEM_Vitis_Candidate0000256		AX-691512053	chr9:6,523,244 (G:-)		del568 G>-	intragenic_exonic_non-synonymous_missense	5-GT	not reported	5-O-glucosyltransferase	minus		loss of function	Anthocyanin glucosylation	anthocyanin diglycosilation	Biochemical	na	na				V.vinifera ssp. sativa (Aramon)	Yang et al. 2014	NoMinorHom	PASS
FEM_Vitis_Candidate0000263		AX-687233411	chr9:6,523,395 (G:T)		SNP417G>T	intragenic_exonic_non-synonymous_missense	5-GT	not reported	5-O-glucosyltransferase	minus		loss of function	Anthocyanin glucosylation	anthocyanin diglycosilation	Biochemical	na	na				V.vinifera ssp. sativa (Flame Tokay)	Yang et al. 2014	MonoHighResolution	MONO_HIGH_RESOLUTION
FEM_Vitis_Candidate0000259		AX-691518373	chr9:6,523,405 (A:T)		SNP407 A>T	intragenic_exonic_non-synonymous_missense	5-GT	not reported	5-O-glucosyltransferase	minus		loss of function	Anthocyanin glucosylation	anthocyanin diglycosilation	Biochemical	na	na				V.vinifera ssp. sativa (Itonychi Mavro, Red Roumi)	Yang et al. 2014	NoMinorHom	PASS
FEM_Vitis_Candidate0000257		AX-691518371	chr9:6,523,484 (C:G)		V121L	intragenic_exonic_non-synonymous_missense	5-GT	CU459321	5-O-glucosyltransferase	minus		gain of function	Anthocyanin glucosylation	anthocyanin diglycosilation	Biochemical	na	na				Chamburcin (hybrid)	Hausmann et al. 2009; Janvary et al. 2009; Yang et al. 2014	PolyHighResolution	SUBCLUSTERING_FILTER
chr9_9872072_A_G	FEM_Vitis_Candidate0000268	AX-691512061	chr9:9,872,072 (A:G)		chr9:9872072_A/G	intragenic	-	Vitvi09g00794	Acetylornithine aminotransferase, mitochondrial	plus		gain of function	Anthocyanin glucosylation	AN.Pn.diglc (peonidin 3,5-diglucoside)	Biochemical	na	na				V.vinifera ssp. sativa	Flutre et al. 2022	PolyHighResolution	PASS
FEM_Vitis_Candidate0000044		AX-691511409	chr13:1,834,252 (C:T)		chr13:1834252_C/T	intragenic	-	Vitvi13g00200	Protein TONNEAU 1a	plus		gain of function	Anthocyanin glucosylation	AN.Mv.diglc (malvidin 3,5-diglucoside)	Biochemical	na	na				V.vinifera ssp. sativa	Flutre et al. 2022	OTV	HETSO_FILTER
chrUn_21602121_C_T	FEM_Vitis_Candidate0000277	AX-691511436	chrUkn:9,466,119 (C:T)		chrUkn:9466119_T/C	intergenic	-	-	-	-		loss of function	Anthocyanin glucosylation	AN.Mv.diglc (malvidin 3,5-diglucoside)	Biochemical	na	na				V.vinifera ssp. sativa	Flutre et al. 2022	PolyHighResolution	PASS
FEM_Vitis_Candidate0000126		AX-691511964	chr2:12,477,853 (G:A)		chr2:12477853_G/A	intragenic	-	Vitvi02g00921	NA	minus		gain of function	Pyranoanthocyanins	AP.py.Pn.glc (pyranopeonidine 3-glucoside)	Biochemical	na	na				V.vinifera ssp. sativa	Flutre et al. 2022	OTV	HETSO_FILTER
chr10_7396243_C_T	FEM_Vitis_Candidate0000026	AX-691518244	chr10:10,954,878 (C:T)		chr10:10954878_T/C	intragenic	-	Vitvi10g00878	F-box protein SKIP19	plus		loss of function	Pyranoanthocyanins	AP.cbx.py.Pn.glc (carboxypyranopeonidin 3-glucoside)	Biochemical	na	na				V.vinifera ssp. sativa	Flutre et al. 2022	PolyHighResolution	PASS
chr13_14997172_A_G	FEM_Vitis_Candidate0000046	AX-691511411	chr13:15,107,095 (A:G)		chr13:15107095_A/G	intragenic	-	Vitvi13g01077	Protein SAD1/UNC-84 domain protein 1	minus		gain of function	Pyranoanthocyanins	AP.ctc.py.Mv.glc (catechylpyranomalvidin 3-glucoside (pinotin A)), AP.hp.py.Mv.glc (p-hydroxyphenylpyranomalvidin 3-glucoside), AP.hp.py.Pn.glc (p-hydroxyphenylpyranopeonidin 3-glucoside)	Biochemical	na	na				V.vinifera ssp. sativa	Flutre et al. 2022	PolyHighResolution	PASS
chr14_1554116_G_T	FEM_Vitis_Candidate0000054	AX-687589036	chr14:1,554,116 (T:G)		chr14:1554116_T/G	intragenic	-	Vitvi14g00151	60S ribosomal protein L18-2	plus		gain of function	Pyranoanthocyanins	AP.ctc.py.Pn.glc (catechylpyranopeonidin 3-glucoside)	Biochemical	na	na				V.vinifera ssp. sativa	Flutre et al. 2022	Other	FLD_MAIN_VALUE_RANGE
chr16_9177735_C_T	FEM_Vitis_Candidate0000070	AX-686882477	chr16:8,825,488 (T:C)		chr16:8825488_T/C	intragenic	-	Vitvi16g00479	Hexose transporter-like	plus		gain of function	Pyranoanthocyanins	AP.hp.py.Mv.glc (p-hydroxyphenylpyranomalvidin 3-glucoside)	Biochemical	na	na				V.vinifera ssp. sativa	Flutre et al. 2022	PolyHighResolution	PASS
chr18_11644409_C_T	FEM_Vitis_Candidate0000099	AX-471833615	chr18:11,644,409 (T:C)		chr18:11644409_T/C	intragenic	-	Vitvi18g01059	Lysine-specific histone demethylase 1 homolog 3	minus		gain of function	Pyranoanthocyanins	AP.hp.py.Mv.glc (p-hydroxyphenylpyranomalvidin 3-glucoside)	Biochemical	na	na				V.vinifera ssp. sativa	Flutre et al. 2022	PolyHighResolution	PASS
chr18_13511441_A_C	FEM_Vitis_Candidate0000100	AX-691501739	chr18:13,511,441 (C:A)		chr18:13511441_A/C	intergenic	-	-	-	-		gain of function	Pyranoanthocyanins	AP.ctc.py.Pn.glc (catechylpyranopeonidin 3-glucoside)	Biochemical	na	na				V.vinifera ssp. sativa	Flutre et al. 2022	Other	HETSO_FILTER
FEM_Vitis_Candidate0000216		AX-691512030	chr5:2,192,744 (C:G)		chr5:2192744_C/G	intragenic	-	Vitvi05g00206	Craniofacial development protein 1	plus		gain of function	Caftaric anthocyanins	AC.caft.Pn.glc (caftaric-peonidin 3-glucoside)	Biochemical	na	na				V.vinifera ssp. sativa	Flutre et al. 2022	PolyHighResolution	SUBCLUSTERING_FILTER
chr9_1152245_G_T	FEM_Vitis_Candidate0000266	AX-470948032	chr9:1,152,245 (T:G)		chr9:1152245_T/G	intragenic	-	Vitvi09g00108	AP2-like ethylene-responsive transcription factor AIL1	minus		loss of function	Caftaric anthocyanins	AC.caft.Mv.glc (caftaric-malvidin 3-glucoside)	Biochemical	na	na				V.vinifera ssp. sativa	Flutre et al. 2022	PolyHighResolution	PASS
chr2_7128812_G_T	FEM_Vitis_Candidate0000109	AX-471578785	chr2:7,240,811 (T:G)		chr2:7240811_T/G	intragenic	-	Vitvi02g00681	Uncharacterized LOC100241958	minus		loss of function	Anthocyanins-flavanols	AF.Pn.glc..epi.cat (peonidin 3-glucoside-(epi)catechin A-F bicyclic), AF.Pt.glc..epi.cat (petunidin 3-glucoside-(epi)catechin A-F bicyclic)	Biochemical	na	na				V.vinifera ssp. sativa	Flutre et al. 2022	Other	HOMRO_FILTER
FEM_Vitis_Candidate0000128		AX-691518282	chr2:12,992,850 (G:A)		chr2:12992850_G/A	intergenic	-	-	-	-		gain of function	Anthocyanins-flavanols	AF..epi.cat.Pn.glc ((epi)catechin-peonidin 3-glucoside F-A)	Biochemical	na	na				V.vinifera ssp. sativa	Flutre et al. 2022	CallRateBelowThreshold	CALL_RATE_AXIOSAFE
chr2_16280570_C_T	FEM_Vitis_Candidate0000161	AX-691502123	chr2:16,392,569 (C:T)		chr2:16392569_T/C	intergenic	-	-	-	-		loss of function	Anthocyanins-flavanols	AF.Pn.glc..epi.cat (peonidin 3-glucoside-(epi)catechin A-F bicyclic)	Biochemical	na	na				V.vinifera ssp. sativa	Flutre et al. 2022	CallRateBelowThreshold	CALL_RATE_AXIOSAFE
FEM_Vitis_Candidate0000175		AX-691518315	chr2:18,834,046 (A:G)		chr2:18834046_A/G	intragenic	-	Vitvi02g01297	NA	plus		gain of function	Anthocyanins-flavanols	AF.Mv.glc..epi.cat (malvidin 3-glucoside-(epi)catechin A-F bicyclic)	Biochemical	na	na				V.vinifera ssp. sativa	Flutre et al. 2022	OTV	HETSO_FILTER
ae_C_T_chr3_8428695	FEM_Vitis_Candidate0000198	AX-691505582	chr3:8,428,695 (C:T)		chr3:8428695_T/C	intragenic	-	Vitvi03g01639	Uncharacterized LOC100266884	minus		loss of function	Anthocyanins-flavanols	AF.Mv.glc..epi.cat (malvidin 3-glucoside-(epi)catechin A-F bicyclic)	Biochemical	na	na				V.vinifera ssp. sativa	Flutre et al. 2022	PolyHighResolution	PASS
chr5_8917788_C_T	FEM_Vitis_Candidate0000217	AX-691500471	chr5:8,917,788 (C:T)		chr5:8917788_T/C	intergenic	-	-	-	-		gain of function	Anthocyanins-flavanols	AF.Mv.glc..epi.gallocat (malvidin 3-glucoside-(epi)gallocatechin A-F bicyclic)	Biochemical	na	na				V.vinifera ssp. sativa	Flutre et al. 2022	OTV	HETSO_FILTER
FEM_Vitis_Candidate0000240		AX-691518362	chr7:25,201,705 (T:C)		chr7:25201705_T/C	intragenic	-	Vitvi07g01924	Mediator of RNA polymerase II transcription subunit 15a	minus		gain of function	Anthocyanins-flavanols	AF..epi.cat.eth.Pn.glc.i4 ((epi)catechin-ethyl-peonidin 3-glucoside (isomer 4))	Biochemical	na	na				V.vinifera ssp. sativa	Flutre et al. 2022	PolyHighResolution	PASS
FEM_Vitis_Candidate0000023		AX-691511925	chr10:4,459,764 (C:T)		chr10:4459764_C/T	intergenic	-	-	-	-		gain of function	Anthocyanins-flavanols	AF..epi.cat.eth.Pn.glc.i2 ((epi)catechin-ethyl-peonidin 3-glucoside (isomer 2))	Biochemical	na	na				V.vinifera ssp. sativa	Flutre et al. 2022	OTV	HETSO_FILTER
FEM_Vitis_Candidate0000025		AX-691518243	chr10:8,573,868 (G:A)		chr10:8573868_G/A	intragenic	-	Vitvi10g01839	Chlorophyll a-b binding protein 40, chloroplastic-like	minus		gain of function	Anthocyanins-flavanols	AF..epi.cat.eth.Mv.glc.i3.4 ((epi)catechin-ethyl-malvidin 3-glucoside (isomers 3 & 4))	Biochemical	na	na				V.vinifera ssp. sativa	Flutre et al. 2022	Other	HETSO_FILTER
FEM_Vitis_Candidate0000027		AX-691518245	chr10:13,314,076 (C:A)		chr10:13314076_C/A	intergenic	-	-	-	-		gain of function	Anthocyanins-flavanols	AF.Mv.glc..epi.cat (malvidin 3-glucoside-(epi)catechin A-F bicyclic)	Biochemical	na	na				V.vinifera ssp. sativa	Flutre et al. 2022	PolyHighResolution	PASS
FEM_Vitis_Candidate0000041		AX-691511406, AX-691517717 (both not recommended)	chr12:22,265,171 (G:T)		chr12:22265171_G/T	intergenic	-	-	-	-		gain of function	Anthocyanins-flavanols	AF..epi.cat.eth.Mv.glc.i3.4 ((epi)catechin-ethyl-malvidin 3-glucoside (isomers 3 & 4))	Biochemical	na	na				V.vinifera ssp. sativa	Flutre et al. 2022	Other, Other	HETSO_FILTER, HOMRO_FILTER
FEM_Vitis_Candidate0000042		AX-691517718	chr12:22,883,557 (C:A)		chr12:22883557_C/A	intragenic	-	Vitvi12g02736	Disease resistance protein At4g27190	minus		gain of function	Anthocyanins-flavanols	AF..epi.cat.eth.Mv.glc.i2 ((epi)catechin-ethyl-malvidin 3-glucoside (isomer 2))	Biochemical	na	na				V.vinifera ssp. sativa	Flutre et al. 2022	MonoHighResolution	MONO_HIGH_RESOLUTION
FEM_Vitis_Candidate0000055		AX-691518254	chr14:9,448,327 (G:A)		chr14:9448327_G/A	intragenic	-	Vitvi14g00576	Uncharacterized LOC104881508	plus		gain of function	Anthocyanins-flavanols	AF..epi.cat.eth.Mv.glc.i2 ((epi)catechin-ethyl-malvidin 3-glucoside (isomer 2))	Biochemical	na	na				V.vinifera ssp. sativa	Flutre et al. 2022	NoMinorHom	PASS
FEM_Vitis_Candidate0000019		AX-691511403	chr1:20,854,528 (T:C)		chr1:20854528_T/C	intragenic	-	Vitvi01g01552	Cell division control protein 48 homolog C	plus		gain of function	Flavonols	FO.isorham.glucur (isorhamnetin 3-glucuronide)	Biochemical	na	na				V.vinifera ssp. sativa	Flutre et al. 2022	NoMinorHom	PASS
FEM_Vitis_Candidate0000116		AX-691511426	chr2:9,125,283 (A:C)		chr2:9125283_A/C	intragenic	-	Vitvi02g00790	Cellulose synthase-like protein D2	plus		loss of function	Flavonols	CV.p.FO.tri (%B-ring trihydroxylated flavonols), FO.laric.glc (laricitrin 3-glucoside)	Biochemical	na	na				V.vinifera ssp. sativa	Flutre et al. 2022	PolyHighResolution	PASS
chr2_16089652_A_C	FEM_Vitis_Candidate0000159	AX-691511988	chr2:16,201,651 (A:C)		chr2:16201651_A/C	intergenic	-	-	-	-		gain of function	Flavonols	FO.isorham.glucur (isorhamnetin 3-glucuronide)	Biochemical	na	na				V.vinifera ssp. sativa	Flutre et al. 2022	PolyHighResolution	PASS
chr2_16538196_A_G	FEM_Vitis_Candidate0000163	AX-691511990	chr2:16,650,195 (A:G)		chr2:16650195_A/G	intragenic	-	Vitvi02g01152	Uncharacterized LOC100261262	plus		loss of function	Flavonols	CV.p.FO.di (%B-ring dihydroxylated flavonols)	Biochemical	na	na				V.vinifera ssp. sativa	Flutre et al. 2022	PolyHighResolution	PASS
chr3_5724485_C_T	FEM_Vitis_Candidate0000193	AX-691500291	chr3:3,716,030 (A:G)		chr3:3716030_T/C	intergenic	-	-	-	-		gain of function	Flavonols	FO.querc.glucur (quercetin 3-glucuronide)	Biochemical	na	na				V.vinifera ssp. sativa	Flutre et al. 2022	PolyHighResolution	SUBCLUSTERING_FILTER
FEM_Vitis_Candidate0000209		AX-470007545	chr4:24,055,352 (G:A)		chr4:24055352_G/A	intragenic	-	Vitvi04g01724	DNA topoisomerase 3-alpha	minus		loss of function	Flavonols	FO.laric.glucur (laricitrin 3-glucuronide)	Biochemical	na	na				V.vinifera ssp. sativa	Flutre et al. 2022	PolyHighResolution	PASS
chr6_6422409_G_T	FEM_Vitis_Candidate0000226	AX-470585521	chr6:6,422,409 (T:G)		chr6:6422409_T/G	intragenic	-	Vitvi06g00549	Subtilisin-like protease SBT4.6	plus		loss of function	Flavonols	CV.p.FO.mono (%B-ring monohydroxylated flavonols)	Biochemical	na	na				V.vinifera ssp. sativa	Flutre et al. 2022	PolyHighResolution	PASS
chr6_7454137_G_T	FEM_Vitis_Candidate0000227	AX-691502649	chr6:7,454,137 (T:G)		chr6:7454137_T/G	intragenic	-	Vitvi06g00657	U-box domain-containing protein 44	minus		gain of function	Flavonols	FO.querc.glucur (quercetin 3-glucuronide)	Biochemical	na	na				V.vinifera ssp. sativa	Flutre et al. 2022	PolyHighResolution	PASS
chr8_10813424_A_G	FEM_Vitis_Candidate0000246	AX-472689184	chr8:10,813,424 (A:G)		chr8:10813424_A/G	intragenic	-	Vitvi08g00864	Protein FATTY ACID EXPORT 3, chloroplastic	plus		gain of function	Flavonols	CV.s.FO (total concentration of flavonols)	Biochemical	na	na				V.vinifera ssp. sativa	Flutre et al. 2022	OTV	HETSO_FILTER
lb_C_T_chr9_16910956	FEM_Vitis_Candidate0000273	AX-691517291	chr9:16,910,956 (C:T)		chr9:16910956_T/C	intergenic	-	-	-	-		gain of function	Flavonols	CV.p.FO.mono (%B-ring monohydroxylated flavonols)	Biochemical	na	na				V.vinifera ssp. sativa	Flutre et al. 2022	CallRateBelowThreshold	CALL_RATE_AXIOSAFE
FEM_Vitis_Candidate0000024		AX-472415720	chr10:8,269,599 (G:C)		chr10:8269599_G/C	intragenic	-	Vitvi10g00717	Uncharacterized LOC100243465	minus		gain of function	Flavonols	CV.s.FO (total concentration of flavonols), FO.querc.glc (quercetin 3-glucoside)	Biochemical	na	na				V.vinifera ssp. sativa	Flutre et al. 2022	PolyHighResolution	PASS
chr11_15623525_A_G	FEM_Vitis_Candidate0000032	AX-691512701	chr11:15,923,419 (A:G)		chr11:15923419_A/G	intragenic	-	Vitvi11g01085	Phenylalanine--tRNA ligase, chloroplastic/mitochondrial	minus		loss of function	Flavonols	FO.kaempf.glucur (kaempferol 3-glucuronide)	Biochemical	na	na				V.vinifera ssp. sativa	Flutre et al. 2022	PolyHighResolution	PASS
chr17_8971176_C_T	FEM_Vitis_Candidate0000086	AX-469528235	chr17:9,102,804 (C:T)		chr17:9102804_T/C	intergenic	-	-	-	-		loss of function	Flavonols	FO.kaempf.glucur (kaempferol 3-glucuronide)	Biochemical	na	na				V.vinifera ssp. sativa	Flutre et al. 2022	PolyHighResolution	PASS
chr17_9345940_A_G	FEM_Vitis_Candidate0000087	AX-475206433	chr17:9,477,568 (A:G)		chr17:9477568_A/G	intergenic	-	-	-	-		loss of function	Flavonols	CV.p.FO.mono (%B-ring monohydroxylated flavonols)	Biochemical	na	na				V.vinifera ssp. sativa	Flutre et al. 2022	ABvarianceY	VARIANCE_FILTER
chr18_3084732_C_T		AX-691508387	chr18:3,084,732 (C:T)		chr18:3084732_T/C	intragenic	-	Vitvi18g00282	Uncharacterized LOC104882466	minus		gain of function	Flavonols	CV.p.FO.glucur (%flavonol glucuronides)	Biochemical	na	na				V.vinifera ssp. sativa	Flutre et al. 2022	PolyHighResolution	PASS
FEM_Vitis_Candidate0000092		AX-687793144	chr18:3,354,389 (G:A)		chr18:3354389_G/A	intragenic	-	Vitvi18g02543	Flavonol synthase/flavanone 3-hydroxylase-like	plus		loss of function	Flavonols	CV.p.FO.di (%B-ring dihydroxylated flavonols)	Biochemical	na	na				V.vinifera ssp. sativa	Flutre et al. 2022	PolyHighResolution	PASS
chr18_3418975_A_G	FEM_Vitis_Candidate0000093	AX-469571413	chr18:3,418,975 (G:A)		chr18:3418975_A/G	intragenic	-	Vitvi18g02545	NA	plus		loss of function	Flavonols	FO.querc.glucur (quercetin 3-glucuronide)	Biochemical	na	na				V.vinifera ssp. sativa	Flutre et al. 2022	PolyHighResolution	SUBCLUSTERING_FILTER
FEM_Vitis_Candidate0000094		AX-471783381	chr18:3,537,428 (A:G)		chr18:3537428_A/G	intragenic	-	Vitvi18g00322	Phosphatidylinositol 4-phosphate 5-kinase 1	plus		gain of function	Flavonols	CV.p.FO.di (%B-ring dihydroxylated flavonols)	Biochemical	na	na				V.vinifera ssp. sativa	Flutre et al. 2022	PolyHighResolution	PASS
chrUn_31472177_C_T	FEM_Vitis_Candidate0000278	AX-691517748	chrUkn:16,873,315 (C:T)		chrUkn:16873315_T/C	intragenic	-	Vitvi02g01809	Uncharacterized LOC100258674	plus		loss of function	Flavonols	FO.laric.glucur (laricitrin 3-glucuronide)	Biochemical	na	na				V.vinifera ssp. sativa	Flutre et al. 2022	PolyHighResolution	PASS
FEM_Vitis_Candidate0000228		AX-691512036	chr6:14,903,046 (A:C)		chr6:14903046_A/C	intragenic	-	Vitvi06g01839	F-box/WD-40 repeat-containing protein At5g21040	plus		gain of function	Dihydroflavonols	HF.astilb (astilbin), HF.taxif (taxifolin)	Biochemical	na	na				V.vinifera ssp. sativa	Flutre et al. 2022	NoMinorHom	PASS
FEM_Vitis_Candidate0000229		AX-691518354	chr6:15,325,759 (A:G)		chr6:15325759_A/G	intragenic	-	Vitvi06g01095	Putative leucine-rich repeat receptor-like serine/threonine-protein kinase At2g19230	plus		loss of function	Dihydroflavonols	HF.astilb (astilbin)	Biochemical	na	na				V.vinifera ssp. sativa	Flutre et al. 2022	Other	FLD_MAIN_VALUE_RANGE
FEM_Vitis_Candidate0000230		AX-691512038	chr6:15,745,258 (T:C)		chr6:15745258_T/C	intragenic	-	Vitvi06g01122	Cysteine desulfurase 1, chloroplastic	plus		gain of function	Dihydroflavonols	HF.taxif (taxifolin)	Biochemical	na	na				V.vinifera ssp. sativa	Flutre et al. 2022	NoMinorHom	PASS
FEM_Vitis_Candidate0000015		AX-691517711	chr1:8,880,180 (A:G)		chr1:8880180_A/G	intergenic	-	-	-	-		loss of function (homo alt)	Flavanols (tannins)	FA.cat.term (catechin terminal unit)	Biochemical	na	na				V.vinifera ssp. sativa	Flutre et al. 2022	ABvarianceY	VARIANCE_FILTER
chr1_11874008_C_T	FEM_Vitis_Candidate0000016	AX-473512663	chr1:12,267,024 (T:C)		chr1:12267024_T/C	intragenic	-	Vitvi01g00999	Protein FEZ	plus		gain of function	Flavanols (tannins)	FA.epicat.gall.phlo (epicatechin 3-gallate phloroglucinol adduct (upper unit))	Biochemical	na	na				V.vinifera ssp. sativa	Flutre et al. 2022	PolyHighResolution	SUBCLUSTERING_FILTER
chr6_15613114_A_G	FEM_Vitis_Candidate0000231	AX-691500588	chr6:16,738,124 (G:A)		chr6:16738124_A/G	intragenic	-	Vitvi06g01169	Uncharacterized LOC100263388	plus		loss of function	Flavanols (tannins)	CV.p.TN.tri (trihydroxylated flavan-3-ol units)	Biochemical	na	na				V.vinifera ssp. sativa	Flutre et al. 2022	PolyHighResolution	SUBCLUSTERING_FILTER
FEM_Vitis_Candidate0000232		AX-691518356	chr6:17,742,335 (G:T)		chr6:17742335_G/T	intragenic	-	Vitvi06g01232	AT-hook motif nuclear-localized protein 28-like	plus		loss of function	Flavanols (tannins)	CV.p.TN.tri (trihydroxylated flavan-3-ol units)	Biochemical	na	na				V.vinifera ssp. sativa	Flutre et al. 2022	CallRateBelowThreshold	CALL_RATE_AXIOSAFE
FEM_Vitis_Candidate0000244		AX-691518365	chr8:10,153,962 (A:C)		chr8:10153962_A/C	intragenic	-	Vitvi08g00812	TOM1-like protein 2	plus		loss of function	Flavanols (tannins)	FA.epigallocat (epigallocatechin)	Biochemical	na	na				V.vinifera ssp. sativa	Flutre et al. 2022	PolyHighResolution	PASS
FEM_Vitis_Candidate0000029		AX-691511929	chr10:18,864,667 (G:A)		chr10:18864667_G/A	intergenic	-	-	-	-		loss of function	Flavanols (tannins)	CV.p.TN.tri (trihydroxylated flavan-3-ol units)	Biochemical	na	na				V.vinifera ssp. sativa	Flutre et al. 2022	NoMinorHom	PASS
FEM_Vitis_Candidate0000058		AX-691518255	chr15:17,394,459 (C:T)		chr15:17394459_C/T	intragenic	-	Vitvi15g01574	E3 ubiquitin-protein ligase SINAT3	plus		gain of function	Flavanols (tannins)	FA..epi.cat.eth..epi.cat.i1 ((epi)catechin-ethyl-(epi)catechin (1 isomer))	Biochemical	na	na				V.vinifera ssp. sativa	Flutre et al. 2022	MonoHighResolution	MONO_HIGH_RESOLUTION
FEM_Vitis_Candidate0000074		AX-691518258	chr17:2,364,314 (G:A)		chr17:2364314_G/A	intragenic	-	Vitvi17g00216	WUSCHEL-related homeobox 1	plus		loss of function	Flavanols (tannins)	FA.epigallocat (epigallocatechin)	Biochemical	na	na				V.vinifera ssp. sativa	Flutre et al. 2022	PolyHighResolution	PASS
FEM_Vitis_Candidate0000075		AX-475169708	chr17:3,270,647 (A:G)		chr17:3270647_A/G	intergenic	-	-	-	-		loss of function	Flavanols (tannins)	FA.cat (catechin)	Biochemical	na	na				V.vinifera ssp. sativa	Flutre et al. 2022	PolyHighResolution	PASS
chr17_3273452_A_G	FEM_Vitis_Candidate0000076	AX-691513460	chr17:3,405,080 (G:A)		chr17:3405080_A/G	intragenic	-	Vitvi17g00294	Uncharacterized LOC100247520	minus		gain of function	Flavanols (tannins)	FA.gallocat.term (gallocatechin terminal unit)	Biochemical	na	na				V.vinifera ssp. sativa	Flutre et al. 2022	PolyHighResolution	PASS
chr17_3349188_C_T	FEM_Vitis_Candidate0000077	AX-691504310	chr17:3,480,816 (T:C)		chr17:3480816_T/C	intragenic	-	Vitvi17g00301	NA	minus		gain of function, loss of function	Flavanols (tannins)	CV.dp.TN (mean degree of tannin polymerization), FA.epicat.term (epicatechin terminal unit)	Biochemical	na	na				V.vinifera ssp. sativa	Flutre et al. 2022	PolyHighResolution	PASS
chr17_3709859_G_T	FEM_Vitis_Candidate0000078	AX-475173730	chr17:3,841,487 (G:T)		chr17:3841487_T/G	intragenic	-	Vitvi17g01408	Carbon catabolite repressor protein 4 homolog 5	plus		gain of function	Flavanols (tannins)	FA.epigallocat.term (epigallocatechin terminal unit), FA.gallocat.term (gallocatechin terminal unit)	Biochemical	na	na				V.vinifera ssp. sativa	Flutre et al. 2022	CallRateBelowThreshold	CALL_RATE_AXIOSAFE
chr17_3725695_G_T	FEM_Vitis_Candidate0000079	AX-691511942	chr17:3,857,323 (T:G)		chr17:3857323_T/G	intergenic	-	-	-	-		loss of function	Flavanols (tannins)	FA.epigallocat (epigallocatechin)	Biochemical	na	na				V.vinifera ssp. sativa	Flutre et al. 2022	PolyHighResolution	PASS
FEM_Vitis_Candidate0000080		AX-473083345	chr17:3,893,863 (G:A)		chr17:3893863_G/A	intragenic	-	Vitvi17g00332	Protein YLS3	minus		gain of function	Flavanols (tannins)	FA.epicat (epicatechin 3-gallate phloroglucinol adduct (upper unit)), FA.gallocat (gallocatechin)	Biochemical	na	na				V.vinifera ssp. sativa	Flutre et al. 2022	PolyHighResolution	PASS
FEM_Vitis_Candidate0000072		AX-691511419, AX-691517730 (bot not recommended)	chr17:4,406,245 (T:A)		V25G	intragenic_exonic_non-synonymous_missense	VvLAR2	VIT_217s0000g04150	Leucoanthocyanidin reductase	plus		gain of function	Flavanols (tannins)	PA polymerization	Biochemical	na	na				V.vinifera ssp. sativa (Syrah)	Yu et al. 2019	MonoHighResolution, MonoHighResolution	MONO_HIGH_RESOLUTION, MONO_HIGH_RESOLUTION
FEM_Vitis_Candidate0000081		AX-691511943	chr17:4,413,056 (T:C)		chr17:4413056_T/C	intragenic	-	Vitvi17g00372	Uncharacterized LOC100256061	minus		gain of function	Flavanols (tannins)	FA.cat (catechin), FA.cat.term (catechin terminal unit), FA.epicat (epicatechin 3-gallate phloroglucinol adduct (upper unit)), FA.epicat.term (epicatechin terminal unit), FA.epigallocat (epigallocatechin), FA.epigallocat.term (epigallocatechin terminal unit)	Biochemical	na	na				V.vinifera ssp. sativa	Flutre et al. 2022	PolyHighResolution	SUBCLUSTERING_FILTER
FEM_Vitis_Candidate0000082		AX-691518261	chr17:4,441,348 (T:C)		chr17:4441348_T/C	intragenic	-	Vitvi17g00373	Mismatch repair protein	minus		loss of function, gain of function, gain of function	Flavanols (tannins)	CV.dp.TN (mean degree of tannin polymerization), FA.gallocat (gallocatechin), FA.gallocat.term (gallocatechin terminal unit)	Biochemical	na	na				V.vinifera ssp. sativa	Flutre et al. 2022	PolyHighResolution	UDC_CLUSTER_DISTRIBUTION
FEM_Vitis_Candidate0000095		AX-691517733	chr18:8,294,140 (G:A)		chr18:8294140_G/A	intergenic	-	-	-	-		gain of function	Flavanols (tannins)	FA.epicat.gall.term (epicatechin 3-gallate terminal unit)	Biochemical	na	na				V.vinifera ssp. sativa	Flutre et al. 2022	PolyHighResolution	PASS
chr18_9613402_A_C	FEM_Vitis_Candidate0000096	AX-473244443	chr18:9,613,402 (C:A)		chr18:9613402_A/C	intergenic	-	-	-	-		loss of function	Flavanols (tannins)	FA.cat.term (catechin terminal unit)	Biochemical	na	na				V.vinifera ssp. sativa	Flutre et al. 2022	PolyHighResolution	PASS
FEM_Vitis_Candidate0000097		AX-691517734	chr18:10,935,598 (T:C)		chr18:10935598_T/C	intergenic	-	-	-	-		gain of function	Flavanols (tannins)	FA.cat.term (catechin terminal unit)	Biochemical	na	na				V.vinifera ssp. sativa	Flutre et al. 2022	Other	FLD_MAIN_VALUE_RANGE
FEM_Vitis_Candidate0000118		AX-691511957	chr2:9,298,299 (A:T)		chr2:9298299_A/T	intragenic	-	Vitvi02g00798	Autophagy protein 5	plus		loss of function	Hydroxybenzoic acids	HB.protocat.ac (protocatechuic acid)	Biochemical	na	na				V.vinifera ssp. sativa	Flutre et al. 2022	NoMinorHom	PASS
FEM_Vitis_Candidate0000125		AX-691511963, AX-691518280 (both not recommended)	chr2:11,218,936 (G:A)		chr2:11218936_G/A	intragenic	-	Vitvi02g00876	NA	plus		gain of function	Hydroxybenzoic acids	HB.vanill.ac (vanillic acid)	Biochemical	na	na				V.vinifera ssp. sativa	Flutre et al. 2022	Other, Other	FLD_MAIN_VALUE_RANGE, FLD_MAIN_VALUE_RANGE
chr2_14822863_A_G	FEM_Vitis_Candidate0000146	AX-691505589	chr2:14,934,862 (A:G)		chr2:14934862_A/G	intragenic	-	Vitvi02g01047	Protein BREVIS RADIX	plus		gain of function	Hydroxybenzoic acids	HB.gall.ac (gallic acid)	Biochemical	na	na				V.vinifera ssp. sativa	Flutre et al. 2022	PolyHighResolution	PASS
FEM_Vitis_Candidate0000201		AX-691518335	chr4:1,270,724 (C:T)		chr4:1270724_C/T	intergenic	-	-	-	-		gain of function	Hydroxycinnamic acids	HC.t.caffeic.ac (trans-caffeic acid)	Biochemical	na	na				V.vinifera ssp. sativa	Flutre et al. 2022	NoMinorHom	PASS
chrUn_30966551_G_T	FEM_Vitis_Candidate0000208	AX-688013550	chr4:21,238,665 (T:G)		chr4:21238665_T/G	intragenic	-	Vitvi04g01546	Aspartyl protease family protein 1	minus		loss of function	Hydroxycinnamic acids	HC.t.ferul.ac (trans-ferulic acid)	Biochemical	na	na				V.vinifera ssp. sativa	Flutre et al. 2022	Other	FLD_MAIN_VALUE_RANGE
chr6_529758_G_T	FEM_Vitis_Candidate0000225	AX-691512035	chr6:529,758 (G:T)		chr6:529758_T/G	intragenic	-	Vitvi06g00043	Lysine--tRNA ligase, chloroplastic/mitochondrial	minus		gain of function	Hydroxycinnamic acids	HC.ct.caftar.ac (caftaric acid (cis & trans isomers))	Biochemical	na	na				V.vinifera ssp. sativa	Flutre et al. 2022	PolyHighResolution	PASS
FEM_Vitis_Candidate0000239		AX-691512044	chr7:22,358,665 (C:G)		chr7:22358665_C/G	intergenic	-	-	-	-		gain of function	Hydroxycinnamic acids	CV.s.HC (total concentration of hydroxycinnamic acids)	Biochemical	na	na				V.vinifera ssp. sativa	Flutre et al. 2022	OTV	HETSO_FILTER
FEM_Vitis_Candidate0000269		AX-691518379	chr9:13,117,560 (C:T)		chr9:13117560_C/T	intergenic	-	-	-	-		gain of function	Hydroxycinnamic acids	HC.t.fertar.ac (trans-fertaric acid)	Biochemical	na	na				V.vinifera ssp. sativa	Flutre et al. 2022	PolyHighResolution	SUBCLUSTERING_FILTER
FEM_Vitis_Candidate0000270		AX-691512063	chr9:13,413,696 (G:A)		chr9:13413696_G/A	intragenic	-	Vitvi09g00996	3-ketoacyl-CoA synthase 15	plus		gain of function	Hydroxycinnamic acids	HC.t.fertar.ac (trans-fertaric acid)	Biochemical	na	na				V.vinifera ssp. sativa	Flutre et al. 2022	PolyHighResolution	SUBCLUSTERING_FILTER
FEM_Vitis_Candidate0000271		AX-691517744	chr9:13,817,274 (T:G)		chr9:13817274_T/G	intragenic	-	Vitvi09g01020	Ubiquitin carboxyl-terminal hydrolase 4	minus		gain of function	Hydroxycinnamic acids	HC.ct.caftar.ac (caftaric acid (cis & trans isomers))	Biochemical	na	na				V.vinifera ssp. sativa	Flutre et al. 2022	Other	FLD_MAIN_VALUE_RANGE
chr9_14026236_A_G	FEM_Vitis_Candidate0000272	AX-691517745	chr9:14,026,236 (A:G)		chr9:14026236_A/G	intragenic	-	Vitvi09g01813	Uncharacterized LOC104880357	plus		gain of function	Hydroxycinnamic acids	HC.t.fertar.ac (trans-fertaric acid)	Biochemical	na	na				V.vinifera ssp. sativa	Flutre et al. 2022	PolyHighResolution	PASS
FEM_Vitis_Candidate0000274		AX-691517746	chr9:17,940,058 (T:A)		chr9:17940058_T/A	intragenic	-	Vitvi09g01884	Uncharacterized LOC100260295	plus		gain of function	Hydroxycinnamic acids	HC.ct.caftar.ac (caftaric acid (cis & trans isomers)), HC.t.fertar.ac (trans-fertaric acid)	Biochemical	na	na				V.vinifera ssp. sativa	Flutre et al. 2022	Other	FLD_MAIN_VALUE_RANGE
FEM_Vitis_Candidate0000275		AX-687255145	chr9:19,322,806 (G:A)		chr9:19322806_G/A	intragenic	-	Vitvi09g01291	Vacuolar cation/proton exchanger 2	minus		gain of function	Hydroxycinnamic acids	HC.ct.caftar.ac (caftaric acid (cis & trans isomers))	Biochemical	na	na				V.vinifera ssp. sativa	Flutre et al. 2022	PolyHighResolution	PASS
SNP571_227	FEM_Vitis_Candidate0000276	AX-691503267	chr9:20,056,555 (G:A)		chr9:20056555_A/G	intragenic	-	Vitvi09g01320	Calcium-transporting ATPase 9, plasma membrane-type	minus		gain of function	Hydroxycinnamic acids	HC.t.fertar.ac (trans-fertaric acid)	Biochemical	na	na				V.vinifera ssp. sativa	Flutre et al. 2022	PolyHighResolution	SUBCLUSTERING_FILTER
FEM_Vitis_Candidate0000031		AX-691518247	chr11:8,456,652 (T:A)		chr11:8456652_T/A	intragenic	-	Vitvi11g01504	Homoserine kinase	plus		loss of function	Hydroxycinnamic acids	HC.ct.coutar.ac (coutaric acid (cis & trans isomers))	Biochemical	na	na				V.vinifera ssp. sativa	Flutre et al. 2022	OTV	HETSO_FILTER
FEM_Vitis_Candidate0000056		AX-470971932	chr14:22,528,368 (A:G)		chr14:22528368_A/G	intergenic	-	-	-	-		gain of function	Hydroxycinnamic acids	HC.ct.caftar.ac (caftaric acid (cis & trans isomers))	Biochemical	na	na				V.vinifera ssp. sativa	Flutre et al. 2022	PolyHighResolution	PASS
FEM_Vitis_Candidate0000069		AX-691517728	chr16:230,542 (G:A)		chr16:230542_G/A	intergenic	-	-	-	-		gain of function	Hydroxycinnamic acids	HC.t.caffeic.ac (trans-caffeic acid)	Biochemical	na	na				V.vinifera ssp. sativa	Flutre et al. 2022	PolyHighResolution	PASS
FEM_Vitis_Candidate0000245		AX-691511429	chr8:10,702,778 (G:A)		chr8:10702778_G/A	intragenic	-	Vitvi08g00853	Non-specific lipid-transfer protein P5	plus		gain of function	Other polyphenols	OT.GSSG (oxidized glutathione)	Biochemical	na	na				V.vinifera ssp. sativa	Flutre et al. 2022	CallRateBelowThreshold	CALL_RATE_AXIOSAFE
FEM_Vitis_Candidate0000101		AX-691511947	chr18:14,367,789 (G:A)		chr18:14367789_G/A	intragenic	-	Vitvi18g01292	Histidinol dehydrogenase, chloroplastic	minus		loss of function	Other polyphenols	OT.GSSG (oxidized glutathione)	Biochemical	na	na				V.vinifera ssp. sativa	Flutre et al. 2022	PolyHighResolution	PASS
FEM_Vitis_Candidate0000123		AX-691518278	chr2:10,764,962 (G:A)		chr2:10764962_G/A	intragenic	-	Vitvi02g00857	Secretory carrier-associated membrane protein 4	minus		loss of function	Miscellaneous polyphenols	AN.Mv.acglc (malvidin 3-acetylglucoside), AN.Pt.coumglc (petunidin 3-p-coumaroylglucoside), AP.py.Mv.glc (pyranomalvidin 3-glucoside (vitisin B))	Biochemical	na	na				V.vinifera ssp. sativa	Flutre et al. 2022	PolyHighResolution	PASS
FEM_Vitis_Candidate0000124		AX-691518279, AX-691511962 (both not recommended)	chr2:11,058,882 (A:G)		chr2:11058882_A/G	intergenic	-	-	-	-		gain of function	Miscellaneous polyphenols	AN.Mv.glc (malvidin 3-glucoside dimer), AN.Pn.acglc (peonidin 3-acetylglucoside), AN.Pn.caffglc (peonidin 3-caffeoylglucoside), AN.Pn.coumglc (peonidin 3-p-coumaroylglucoside), AN.Pn.glc (peonidin 3-glucoside), CV.p.FO.tri (%B-ring trihydroxylated flavonols), CV.s.HB (total concentration of hydroxybenzoic acids), FO.isorham.glc (isorhamnetin 3-glucoside), ST.piceat (piceatannol glucoside)	Biochemical	na	na				V.vinifera ssp. sativa	Flutre et al. 2022	Other, OTV	HETSO_FILTER, HETSO_FILTER
chr2_12687047_G_T	FEM_Vitis_Candidate0000127	AX-691502119	chr2:12,799,046 (G:T)		chr2:12799046_T/G	intragenic	-	Vitvi02g00936	CSC1-like protein At1g32090	plus		loss of function	Miscellaneous polyphenols	AN.Mv.acglc (malvidin 3-acetylglucoside), AN.Mv.caffglc (malvidin 3-caffeoylglucoside), AN.Mv.coumglc (malvidin 3-p-coumaroylglucoside), AN.Mv.glc (malvidin 3-glucoside), AN.Mv.glc.dimer (malvidin 3-glucoside dimer), AN.Pn.coumglc (peonidin 3-p-coumaroylglucoside), AN.Pn.glc (peonidin 3-glucoside), AP.cbx.py.Mv.glc (carboxypyranomalvidin 3-glucoside (vitisin A)), AP.py.Pn.glc (pyranopeonidine 3-g…	Biochemical	na	na				V.vinifera ssp. sativa	Flutre et al. 2022	PolyHighResolution	PASS
chr2_13397782_A_G	FEM_Vitis_Candidate0000130	AX-691500242	chr2:13,509,781 (G:A)		chr2:13509781_A/G	intragenic	-	Vitvi02g00972	Uncharacterized LOC104882565	minus		loss of function	Miscellaneous polyphenols	AN.Cy.glc (cyanidin 3-glucoside), AN.Dp.coumglc (delphinidin 3-p-coumaroylglucoside), AN.Mv.acglc (malvidin 3-acetylglucoside), AN.Pg.glc (pelargonidin 3-glucoside), AN.Pn.glc (peonidin 3-glucoside), AP.py.Pn.glc (pyranopeonidine 3-glucoside)	Biochemical	na	na				V.vinifera ssp. sativa	Flutre et al. 2022	PolyHighResolution	PASS
chr2_13398576_C_T	FEM_Vitis_Candidate0000131	AX-471605066	chr2:13,510,575 (C:T)		chr2:13510575_T/C	intragenic	-	Vitvi02g00972	Uncharacterized LOC104882565	minus		loss of function	Miscellaneous polyphenols	AF..epi.cat.eth.Pn.glc.i3 ((epi)catechin-ethyl-peonidin 3-glucoside (isomer 3)), AN.Cy.diglc (cyanidin 3,5-diglucoside)	Biochemical	na	na				V.vinifera ssp. sativa	Flutre et al. 2022	OTV	HETSO_FILTER
FEM_Vitis_Candidate0000132		AX-691511967	chr2:13,615,855 (T:A)		chr2:13615855_T/A	intragenic	-	Vitvi02g00978	Protein ENHANCED DISEASE RESISTANCE 2	plus		gain of function, gain of function (hetero), gain of function	Miscellaneous polyphenols	AF..epi.cat.Pn.glc ((epi)catechin-peonidin 3-glucoside F-A), AN.Cy.caffglc (cyanidin 3-caffeoylglucoside), HB.vanill.ac (vanillic acid)	Biochemical	na	na				V.vinifera ssp. sativa	Flutre et al. 2022	NoMinorHom	PASS
FEM_Vitis_Candidate0000133		AX-691518285	chr2:13,916,989 (G:A)		chr2:13916989_G/A	intragenic	-	Vitvi02g00992	Probable DNA helicase MCM9	minus		gain of function	Miscellaneous polyphenols	AF..epi.cat.eth.Pn.glc.i3 ((epi)catechin-ethyl-peonidin 3-glucoside (isomer 3)), AN.Cy.diglc (cyanidin 3,5-diglucoside)	Biochemical	na	na				V.vinifera ssp. sativa	Flutre et al. 2022	MonoHighResolution	MONO_HIGH_RESOLUTION
FEM_Vitis_Candidate0000136		AX-691511970	chr2:14,235,700 (C:T)		chr2:14235700_C/T	intergenic	-	-	-	-		gain of function	Miscellaneous polyphenols	AF..epi.cat.eth.Mv.glc.i3.4 ((epi)catechin-ethyl-malvidin 3-glucoside (isomers 3 & 4)), AF..epi.cat.Mv.glc ((epi)catechin-malvidin 3-glucoside F-A), AF..epi.gallocat.Mv.glc ((epi)gallocatechin-malvidin 3-glucoside F-A), AF..epi.gallocat.Pn.glc ((epi)catechin-peonidin 3-glucoside F-A), AF.Pn.glc..epi.cat (peonidin 3-glucoside-(epi)catechin A-F bicyclic), AN.Cy.acglc (cyanidin 3-acetylglucoside), A…	Biochemical	na	na				V.vinifera ssp. sativa	Flutre et al. 2022	OTV	HETSO_FILTER
FEM_Vitis_Candidate0000138		AX-691511972	chr2:14,295,837 (G:C)		chr2:14295837_G/C	intragenic	-	Vitvi02g01016	NA	plus		gain of function	Miscellaneous polyphenols	AF..epi.cat.Pn.glc ((epi)catechin-peonidin 3-glucoside F-A), AF.Pt.glc..epi.cat (petunidin 3-glucoside-(epi)catechin A-F bicyclic), AN.Cy.caffglc (cyanidin 3-caffeoylglucoside), AN.Cy.glc (cyanidin 3-glucoside)	Biochemical	na	na				V.vinifera ssp. sativa	Flutre et al. 2022	PolyHighResolution	PASS
FEM_Vitis_Candidate0000140		AX-691511974	chr2:14,428,045 (C:T)		chr2:14428045_C/T	intergenic	-	-	-	-		gain of function except for CV.p.FO.mono	Miscellaneous polyphenols	AF..epi.cat.Mv.glc ((epi)catechin-malvidin 3-glucoside F-A), AF..epi.gallocat.Mv.glc ((epi)gallocatechin-malvidin 3-glucoside F-A), AF.Pn.glc..epi.cat (peonidin 3-glucoside-(epi)catechin A-F bicyclic), AN.Cy.coumglc (cyanidin 3-p-coumaroylglucoside), AN.Cy.glc (cyanidin 3-glucoside), AN.Dp.acglc (delphinidin 3-acetylglucoside), AN.Dp.coumglc (delphinidin 3-p-coumaroylglucoside), AN.Mv.acglc (malv…	Biochemical	na	na				V.vinifera ssp. sativa	Flutre et al. 2022	PolyHighResolution	PASS
chr2_14320386_A_G	FEM_Vitis_Candidate0000141	AX-691505580	chr2:14,432,385 (A:G)		chr2:14432385_A/G	intergenic	-	-	-	-		gain of function	Miscellaneous polyphenols	AN.Mv.diglc (malvidin 3,5-diglucoside), AN.Mv.glc (malvidin 3-glucoside), CV.p.AN.acyl (%acylated anthocyanins), CV.p.AN.met (%B-ring methylated anthocyanins), CV.p.AN.tri (%B-ring trihydroxylated anthocyanins), CV.p.FO.tri (%B-ring trihydroxylated flavonols)	Biochemical	na	na				V.vinifera ssp. sativa	Flutre et al. 2022	OTV	HETSO_FILTER
chr2_14353207_C_T	FEM_Vitis_Candidate0000142	AX-691500245	chr2:14,465,206 (T:C)		chr2:14465206_T/C	intragenic	-	Vitvi02g01586	Uncharacterized LOC100261851	minus		gain of function	Miscellaneous polyphenols	AN.Dp.diglc (delphinidin 3,5-diglucoside), AN.Mv.caffglc (malvidin 3-caffeoylglucoside), AN.Mv.glc.dimer (malvidin 3-glucoside dimer), AN.Pn.caffglc (peonidin 3-caffeoylglucoside), AN.Pt.caffglc (petunidin 3-caffeoylglucoside), CV.s.HB (total concentration of hydroxybenzoic acids), FO.isorham.glucur (isorhamnetin 3-glucuronide), FO.syring.glucur (syringetin 3-glucuronide)	Biochemical	na	na				V.vinifera ssp. sativa	Flutre et al. 2022	Other	HETSO_FILTER
chr2_14566591_C_T	FEM_Vitis_Candidate0000143	AX-691511975	chr2:14,678,590 (T:C)		chr2:14678590_T/C	intragenic	-	Vitvi02g01594	Disease resistance protein At4g27190	plus		gain of function (homo alt)/loss of function (hetero), loss of function, gain of function	Miscellaneous polyphenols	CV.p.AN.acyl (%acylated anthocyanins), CV.p.AN.tri (%B-ring trihydroxylated anthocyanins), HB.protocat.ac (protocatechuic acid)	Biochemical	na	na				V.vinifera ssp. sativa	Flutre et al. 2022	NoMinorHom	PASS
chr2_14661047_C_T	FEM_Vitis_Candidate0000144	AX-691511976	chr2:14,773,046 (T:C)		chr2:14773046_T/C	intergenic	-	-	-	-		gain of function (loss of function only for CV.p.FO.mono)	Miscellaneous polyphenols	AF..epi.cat.Mv.glc ((epi)catechin-malvidin 3-glucoside F-A), AF..epi.cat.Pn.glc ((epi)catechin-peonidin 3-glucoside F-A), AF..epi.gallocat.Mv.glc ((epi)gallocatechin-malvidin 3-glucoside F-A), AF..epi.gallocat.Pn.glc ((epi)catechin-peonidin 3-glucoside F-A), AF.Pn.glc..epi.cat (peonidin 3-glucoside-(epi)catechin A-F bicyclic), AN.Cy.acglc (cyanidin 3-acetylglucoside), AN.Cy.coumglc (cyanidin 3-p-…	Biochemical	na	na				V.vinifera ssp. sativa	Flutre et al. 2022	PolyHighResolution	PASS
chr2_14702692_A_C	FEM_Vitis_Candidate0000145	AX-691500247	chr2:14,814,691 (C:A)		chr2:14814691_A/C	intergenic	-	-	-	-		loss of function	Miscellaneous polyphenols	AN.Mv.caffglc (malvidin 3-caffeoylglucoside), AN.Mv.glc (malvidin 3-glucoside), FO.syring.glc (syringetin 3-glucoside)	Biochemical	na	na				V.vinifera ssp. sativa	Flutre et al. 2022	CallRateBelowThreshold	CALL_RATE_AXIOSAFE
FEM_Vitis_Candidate0000148		AX-691518295	chr2:15,014,566 (T:G)		chr2:15014566_T/G	intergenic	-	-	-	-		gain of function	Miscellaneous polyphenols	AF..epi.cat.eth.Mv.glc.i3.4 ((epi)catechin-ethyl-malvidin 3-glucoside (isomers 3 & 4)), AN.Cy.glc (cyanidin 3-glucoside), AP.py.Pn.glc (pyranopeonidine 3-glucoside)	Biochemical	na	na				V.vinifera ssp. sativa	Flutre et al. 2022	PolyHighResolution	PASS
chr2_15099077_C_T	FEM_Vitis_Candidate0000150	AX-691511980	chr2:15,211,076 (T:C)		chr2:15211076_T/C	intergenic	-	-	-	-		gain of function	Miscellaneous polyphenols	AN.Dp.caffglc (delphinidin 3-caffeoylglucoside), AN.Pg.acglc (pelargonidin 3-acetylglucoside), FA..epi.cat.eth..epi.cat.i2.3 ((epi)catechin-ethyl-(epi)catechin (2 isomers))	Biochemical	na	na				V.vinifera ssp. sativa	Flutre et al. 2022	CallRateBelowThreshold	CALL_RATE_AXIOSAFE
chr2_15113892_C_T	FEM_Vitis_Candidate0000151	AX-691500251	chr2:15,225,891 (T:C)		chr2:15225891_T/C	intergenic	-	-	-	-		gain of function	Miscellaneous polyphenols	AN.Dp.coumglc (delphinidin 3-p-coumaroylglucoside), AN.Mv.coumglc (malvidin 3-p-coumaroylglucoside), AN.Mv.glc (malvidin 3-glucoside), AN.Pn.coumglc (peonidin 3-p-coumaroylglucoside), AN.Pn.glc (peonidin 3-glucoside), AN.Pt.acglc (petunidin 3-acetylglucoside), AN.Pt.coumglc (petunidin 3-p-coumaroylglucoside), AP.py.Mv.glc (pyranomalvidin 3-glucoside (vitisin B)), FO.laric.glc (laricitrin 3-glucos…	Biochemical	na	na				V.vinifera ssp. sativa	Flutre et al. 2022	ABvarianceY	VARIANCE_FILTER
FEM_Vitis_Candidate0000152		AX-691518298	chr2:15,525,457 (G:A)		chr2:15525457_G/A	intergenic	-	-	-	-		gain of function	Miscellaneous polyphenols	AN.Dp.glc (delphinidin 3-glucoside), AN.Mv.caffglc (malvidin 3-caffeoylglucoside), CV.p.FO.met (%B-ring methylated flavonols), FO.syring.glc (syringetin 3-glucoside), HB.syring.ac (syringic acid)	Biochemical	na	na				V.vinifera ssp. sativa	Flutre et al. 2022	PolyHighResolution	PASS
FEM_Vitis_Candidate0000155		AX-691518301	chr2:15,753,009 (T:C)		chr2:15753009_T/C	intragenic	-	Vitvi02g01087	NA	minus		gain of function	Miscellaneous polyphenols	AF..epi.cat.Pn.glc ((epi)catechin-peonidin 3-glucoside F-A), AN.Cy.acglc (cyanidin 3-acetylglucoside), AN.Cy.coumglc (cyanidin 3-p-coumaroylglucoside), AN.Cy.glc (cyanidin 3-glucoside), AN.Dp.coumglc (delphinidin 3-p-coumaroylglucoside), AN.Mv.acglc (malvidin 3-acetylglucoside), AN.Mv.coumglc (malvidin 3-p-coumaroylglucoside), AN.Mv.glc (malvidin 3-glucoside), AN.Pg.glc (pelargonidin 3-glucoside)…	Biochemical	na	na				V.vinifera ssp. sativa	Flutre et al. 2022	Other	FLD_MAIN_VALUE_RANGE
FEM_Vitis_Candidate0000156		AX-691511985	chr2:15,946,180 (G:A)		chr2:15946180_G/A	intragenic	-	Vitvi02g01098	Single-stranded DNA-binding protein, mitochondrial	plus		gain of function	Miscellaneous polyphenols	AN.Pt.caffglc (petunidin 3-caffeoylglucoside), FO.isorham.glucur (isorhamnetin 3-glucuronide)	Biochemical	na	na				V.vinifera ssp. sativa	Flutre et al. 2022	PolyHighResolution	PASS
FEM_Vitis_Candidate0000166		AX-691511993	chr2:16,762,888 (A:G)		chr2:16762888_A/G	intergenic	-	-	-	-		gain of function	Miscellaneous polyphenols	AF..epi.gallocat.Mv.glc ((epi)gallocatechin-malvidin 3-glucoside F-A), AN.Mv.acglc (malvidin 3-acetylglucoside), AN.Pg.coumglc (pelargonidin 3-p-coumaroylglucoside), AN.Pt.acglc (petunidin 3-acetylglucoside), AN.Pt.coumglc (petunidin 3-p-coumaroylglucoside), CV.p.FO.tri (%B-ring trihydroxylated flavonols), HB.syring.ac (syringic acid)	Biochemical	na	na				V.vinifera ssp. sativa	Flutre et al. 2022	PolyHighResolution	PASS
FEM_Vitis_Candidate0000167		AX-686600003	chr2:16,850,394 (G:A)		chr2:16850394_G/A	intragenic	-	Vitvi02g01166	Probable polyamine transporter At1g31830	minus		gain of function	Miscellaneous polyphenols	AN.Mv.coumglc (malvidin 3-p-coumaroylglucoside), AN.Pt.glc (petunidin 3-glucoside), AP.py.Mv.glc (pyranomalvidin 3-glucoside (vitisin B)), FO.laric.glc (laricitrin 3-glucoside)	Biochemical	na	na				V.vinifera ssp. sativa	Flutre et al. 2022	NoMinorHom	PASS
FEM_Vitis_Candidate0000112		AX-473622653	chr2:8,537,014 (A:T)		chr2:8537014_A/T	intragenic	-	Vitvi02g00751	Inactive poly [ADP-ribose] polymerase RCD1	plus		loss of function	Miscellaneous polyphenols	AP.py.Mv.glc (pyranomalvidin 3-glucoside (vitisin B)), FO.laric.glc (laricitrin 3-glucoside)	Biochemical	na	na				V.vinifera ssp. sativa	Flutre et al. 2022	Other	FLD_MAIN_VALUE_RANGE
FEM_Vitis_Candidate0000115		AX-691517736	chr2:8,892,644 (T:A)		chr2:8892644_T/A	intragenic	-	Vitvi02g00775	Dolichol phosphate-mannose biosynthesis regulatory protein	minus		gain of function	Miscellaneous polyphenols	AN.Dp.acglc (delphinidin 3-acetylglucoside), AN.Mv.acglc (malvidin 3-acetylglucoside), AN.Pt.acglc (petunidin 3-acetylglucoside), HB.syring.ac (syringic acid)	Biochemical	na	na				V.vinifera ssp. sativa	Flutre et al. 2022	CallRateBelowThreshold	CALL_RATE_AXIOSAFE
chr2_9136972_A_C	FEM_Vitis_Candidate0000117	AX-691509216	chr2:9,248,971 (A:C)		chr2:9248971_A/C	intragenic	-	Vitvi02g00795	UV-B-induced protein At3g17800, chloroplastic	minus		gain of function	Miscellaneous polyphenols	AN.Mv.acglc (malvidin 3-acetylglucoside), AN.Mv.caffglc (malvidin 3-caffeoylglucoside), FO.myric.glc (myricetin 3-glucoside), FO.myric.glucur (myricetin 3-glucuronide)	Biochemical	na	na				V.vinifera ssp. sativa	Flutre et al. 2022	PolyHighResolution	SUBCLUSTERING_FILTER
FEM_Vitis_Candidate0000119		AX-691518275	chr2:9,303,441 (A:G)		chr2:9303441_A/G	intragenic	-	Vitvi02g00798	Autophagy protein 5	plus		gain of function	Miscellaneous polyphenols	AF..epi.cat.Mv.glc ((epi)catechin-malvidin 3-glucoside F-A), AF..epi.gallocat.Mv.glc ((epi)gallocatechin-malvidin 3-glucoside F-A), AF.Pn.glc..epi.cat (peonidin 3-glucoside-(epi)catechin A-F bicyclic), AN.Dp.acglc (delphinidin 3-acetylglucoside), AN.Dp.coumglc (delphinidin 3-p-coumaroylglucoside), AN.Dp.diglc (delphinidin 3,5-diglucoside), AN.Mv.coumglc (malvidin 3-p-coumaroylglucoside), AN.Pg.co…	Biochemical	na	na				V.vinifera ssp. sativa	Flutre et al. 2022	CallRateBelowThreshold	CALL_RATE_AXIOSAFE
FEM_Vitis_Candidate0000121		AX-691518276	chr2:9,351,942 (C:T)		chr2:9351942_C/T	intergenic	-	-	-	-		loss of function	Miscellaneous polyphenols	AF..epi.cat.Pn.glc ((epi)catechin-peonidin 3-glucoside F-A), AN.Cy.caffglc (cyanidin 3-caffeoylglucoside), AN.Pg.glc (pelargonidin 3-glucoside)	Biochemical	na	na				V.vinifera ssp. sativa	Flutre et al. 2022	OTV	HETSO_FILTER
chr2_16328837_A_G	FEM_Vitis_Candidate0000162	AX-472133400	chr2:16,440,836 (A:G)		chr2:16440836_A/G	intragenic	-	Vitvi02g01139	Cyclin-dependent kinase F-4	plus		gain of function	Miscellaneous polyphenols	AN.Mv.glc (malvidin 3-glucoside), AN.Pn.glc (peonidin 3-glucoside), AP.py.Mv.glc (pyranomalvidin 3-glucoside (vitisin B)), CV.s.AN.n (total concentration of native anthocyanins)	Biochemical	na	na				V.vinifera ssp. sativa	Flutre et al. 2022	PolyHighResolution	PASS
chr3_8487675_A_C	FEM_Vitis_Candidate0000199	AX-473703647	chr3:8,487,675 (C:A)		chr3:8487675_A/C	intragenic	-	Vitvi03g00724	Serine/threonine-protein kinase TOR	minus		loss of function	Miscellaneous polyphenols	AC.caft.Pn.glc (caftaric-peonidin 3-glucoside), AF..epi.cat.eth.Mv.glc.i1 ((epi)catechin-ethyl-malvidin 3-glucoside (isomer 1))	Biochemical	na	na				V.vinifera ssp. sativa	Flutre et al. 2022	PolyHighResolution	PASS
chr4_4146166_G_T	FEM_Vitis_Candidate0000202	AX-691518336	chr4:4,146,166 (G:T)		chr4:4146166_T/G	intragenic	-	Vitvi04g00408	26S protease regulatory subunit 8 homolog A	minus		loss of function	Miscellaneous polyphenols	AN.Pn.diglc (peonidin 3,5-diglucoside), AP.hp.py.Mv.glc (p-hydroxyphenylpyranomalvidin 3-glucoside)	Biochemical	na	na				V.vinifera ssp. sativa	Flutre et al. 2022	PolyHighResolution	PASS
FEM_Vitis_Candidate0000237		AX-691512043	chr7:11,133,632 (G:A)		chr7:11133632_G/A	intergenic	-	-	-	-		gain of function	Miscellaneous polyphenols	AF..epi.cat.Pn.glc ((epi)catechin-peonidin 3-glucoside F-A), AN.Cy.caffglc (cyanidin 3-caffeoylglucoside), AN.Cy.diglc (cyanidin 3,5-diglucoside), AN.Cy.glc (cyanidin 3-glucoside), AN.Pg.glc (pelargonidin 3-glucoside), AN.Pn.glc (peonidin 3-glucoside), HB.protocat.ac (protocatechuic acid)	Biochemical	na	na				V.vinifera ssp. sativa	Flutre et al. 2022	Other	FLD_MAIN_VALUE_RANGE
FEM_Vitis_Candidate0000048		AX-691518252	chr13:25,958,314 (G:A)		chr13:25958314_G/A	intragenic	-	Vitvi13g01627	Protein transport protein SEC31 homolog B	minus		gain of function	Miscellaneous polyphenols	AF..epi.cat.Mv.glc ((epi)catechin-malvidin 3-glucoside F-A), AF..epi.gallocat.Mv.glc ((epi)gallocatechin-malvidin 3-glucoside F-A), AN.Mv.caffglc (malvidin 3-caffeoylglucoside), AN.Mv.coumglc (malvidin 3-p-coumaroylglucoside), AN.Mv.diglc (malvidin 3,5-diglucoside), AN.Pt.coumglc (petunidin 3-p-coumaroylglucoside), AP.cbx.py.Mv.glc (carboxypyranomalvidin 3-glucoside (vitisin A)), FO.laric.glc (la…	Biochemical	na	na				V.vinifera ssp. sativa	Flutre et al. 2022	NoMinorHom	PASS
FEM_Vitis_Candidate0000053		AX-691518253	chr14:1,153,134 (T:C)		chr14:1153134_T/C	intragenic	-	Vitvi14g00117	Exopolyphosphatase	minus		gain of function	Miscellaneous polyphenols	AC.caft.Mv.glc (caftaric-malvidin 3-glucoside), AC.caft.Pn.glc (caftaric-peonidin 3-glucoside), AF..epi.cat.eth.Pn.glc.i1 ((epi)catechin-ethyl-peonidin 3-glucoside (isomer 1)), AN.Pt.diglc (petunidin 3,5-diglucoside), AP.ctc.py.Mv.glc (catechylpyranomalvidin 3-glucoside (pinotin A)), AP.ctc.py.Pn.glc (catechylpyranopeonidin 3-glucoside), AP.hp.py.Mv.glc (p-hydroxyphenylpyranomalvidin 3-glucoside)…	Biochemical	na	na				V.vinifera ssp. sativa	Flutre et al. 2022	CallRateBelowThreshold	CALL_RATE_AXIOSAFE
REFERENCES
Boss and Thomas 2002	https://doi.org/10.1038/416847a
Walker et al. 2007	https://doi.org/10.1111/j.1365-313X.2006.02997.x
Battilana et al. 2009	https://doi.org/10.1007/s00122-008-0927-8
Fournier-Level et al. 2009	https://doi.org/10.1534/genetics.109.103929
Hausmann et al. 2009	https://doi.org/10.17660/ActaHortic.2009.827.78
Janvary et al. 2009	https://doi.org/10.1021/jf900146a
Emanuelli et al. 2010	http://www.biomedcentral.com/1471-2229/10/241
Fournier-Level et al. 2011	https://doi.org/10.1186/1471-2229-11-179
Guillaumie et al. 2013	https://doi.org/10.1104/pp.113.218313
Vargas et al. 2013	https://doi.org/10.1007/s10681-013-0866-6
Bönisch et al. 2014a	https://doi.org/10.1104/pp.113.232470
Bönisch et al. 2014b	https://doi.org/10.1104/pp.114.242578
Emanuelli et al. 2014	https://doi.org/10.1007/s11032-013-9929-6
Fernandez et al. 2014	https://doi.org/10.1186/s12870-014-0209-3
Yang et al. 2014	https://doi.org/10.1007/s00122-014-2388-6
Rinaldo et al. 2015	https://doi.org/10.1104/pp.15.01255
Tello et al. 2015	https://doi.org/10.1186/s12870-015-0622-2
Drew et al. 2016	https://doi.org/10.1093/jxb/erv491
Tello et al. 2016	https://doi.org/10.1007/s00122-015-2623-9
Dalla Costa et al. 2018	https://doi.org/10.3389/fpls.2017.02244
Marrano et al. 2018	https://doi.org/10.1038/s41438-018-0041-2
Royo et al. 2018	https://doi.org/10.1104/pp.18.00259
Rossmann et al. 2019	https://doi.org/10.1111/tpj.14588
Yu et al. 2019	https://doi.org/10.1104/pp.19.00447
Massonnet et al. 2020	https://doi.org/10.1038/s41467-020-16700-z
Sargolzaei et al. 2020	https://doi.org/10.3389/fpls.2020.562432
Tello et al. 2020	https://doi.org/10.3390/genes11060598
Magris et al. 2021	https://doi.org/10.1038/s41467-021-27487-y
Trenti et al. 2021	https://doi.org/10.1186/s12870-020-02739-z
Flutre et al. 2022	https://doi.org/10.1093/g3journal/jkac103
Varanasi et al. 2022	https://doi.org/10.1093/g3journal/jkac060
Bettinelli et al. 2023	https://doi.org/10.3390/ijms24043568
He et al. 2023	https://doi.org/10.1093/plphys/kiac539
Sun et al. 2023	https://doi.org/10.1093/jxb/erv491
Zhang et al. 2025	https://doi.org/10.1093/hr/uhaf144

## Sheet: Table S1B
SNP ID	Probe Set ID	SNP position on PN40024 12X.v2 (+ strand)	SNP position on CabSau v.1.1 (+ strand)	Published polymorphism name	Polymorphism type	Published gene name	Published gene ID	Published gene annotation	Strand	Variant tissue origin	Variant allele effect on phenotype	Phenotype	Published variable name	VO Class	VO Trait	VO Variable	Additional VO Class	Additional VO Trait	Additional VO Variable	Variation source	Reference	AxAS_class	AxioSAFE_class
-	-	chr6:21,337,779_chr6:21,337,797 (GCTCTCTCTCTCTCTCTCT:GCTCTCTCTCTCTCTCT)		Ins422	intragenic_intronic	VvTFL1A	GSVIVT01036145001	TFL1 (Terminal flower 1)	minus		loss of function	Flowering	flowering time, cluster width, berry weight	Phenological	Flowering	FLO_OIV_302	Morphological, Agronomical	Bunch: width, Single berry weight	MORPHO_OIV_203, SBER_W_OIV_503	V.vinifera ssp. sativa	Fernandez et al. 2014	-	-
-	-	chr18:4,606,336..4,606,493		del165-185	intragenic	VvGT14	VIT_18s0001g06060	UDP-glucose:monoterpenol b-D-glucosyltransferase	minus		loss of function	Monoterpenes	monoterpene glucosylation	Biochemical	Concentration of bound terpenols in the skins	SKIN_BTERP				V.vinifera ssp. sativa	Bönisch et al. 2014b	-	-
-	-	chr2:14,352,031? (different amino acid compared to the paper)		K244	intragenic_exonic_non-synonymous_missense	VvMYBA1	DQ886417.1	-	minus		loss of function	Miscellaneous anthocyanins	anthocyanin content in berry skin	Biochemical	na	na				V.vinifera ssp. sativa	Fournier-Level et al. 2009	-	-
-	-	chr9:6,522,508_chr9:6,522,575		del1237-1304 catttcttggcattctttctcatttcttggcccttctctccgtctcccataaccaattccaatcacct>-	intragenic_exonic_non-synonymous_missense	5-GT	not reported	5-O-glucosyltransferase	minus		loss of function	Anthocyanin glucosylation	anthocyanin diglycosilation	Biochemical	na	na				V.vinifera ssp. sylvestris	Yang et al. 2014	-	-
