# Supplementary material for: An advanced genotyping tool to inspect grapevine variability: the Axiom®Vitis22K SNP array
Source: Front Plant Sci. 2026 Mar 18;17:1771381. doi: 10.3389/fpls.2026.1771381 (PMC13041636; doi:10.3389/fpls.2026.1771381)
Supplement: Supplementary Figure 1 — Principal Component Analysis (PCA) of pairwise genetic relatedness showing the distribution of relationship categories. The first two principal components (PC1 and PC2) explain 64.9% and 23.1% of the total variance, respectively. Points represent pairwise comparisons classified as parent-offspring (PO), full-sibling (FS), half-sibling (HS), grandparent-grandchild (GP), or unrelated (UN). Colored ellipses indicate 95% confidence intervals for each relationship group. The ordination reveals clear separation between close relationships (PO, FS) and more distant or unrelated pairs (HS, GP, UN). [file DataSheet1.zip › Data Sheet/Sup. Table 5.xlsx]

## Sheet: Table S5
Supplementary Table 5: Summary of SNP marker information and quality control status. The table includes the probeset identification code (Probeset_ID), SNP name (SNP_ID), chromosome assignment (Chromosome), physical position on the reference genome assembly PN40024.T2T (v5) (Position), SNP source (SNP Origin), source species (Species of origin), indication of whether the SNP was represented by a …
probeset_id	snp_name	PN40024.T2T Chromosome	PN40024.T2T Position	SNP Origin	Species of origin	Double Probe	AxAS ConversionType	AxioSafe status
AX-691509395	SNP_NG_C_003	chloroplast	7065	GrapeReSeq 18K Vitis chip	V. vinifera	False	PolyHighResolution	HOM_HOM_CLUSTERIZATION
AX-691501543	SNP_NG_AS_001	chloroplast	33406	GrapeReSeq 18K Vitis chip	V. vinifera	False	MonoHighResolution	MONO_HIGH_RESOLUTION
AX-688103101	SNP_NG_D_003	chloroplast	73765	GrapeReSeq 18K Vitis chip	V. vinifera	False	PolyHighResolution	HOM_HOM_CLUSTERIZATION
AX-470235054	SNP_NG_C_001	chloroplast	75398	GrapeReSeq 18K Vitis chip	V. vinifera	False	Other	FLD_MAIN_VALUE_RANGE
AX-691511900	SNP_NG_LI_002	chloroplast	83532	GrapeReSeq 18K Vitis chip	V. vinifera	False	MonoHighResolution	MONO_HIGH_RESOLUTION
AX-691507519	SNP_NG_C_002	chloroplast	123664	GrapeReSeq 18K Vitis chip	V. vinifera	False	Other	HETSO_FILTER
AX-691511713	SNP_NG_LI_001	chloroplast	126610	GrapeReSeq 18K Vitis chip	V. vinifera	False	MonoHighResolution	MONO_HIGH_RESOLUTION
AX-472392283	SNP_NG_D_001	chloroplast	128420	GrapeReSeq 18K Vitis chip	V. vinifera	False	Other	FLD_MAIN_VALUE_RANGE
AX-686859809	FEM_Vitis0367322	chr00	5353618	resequencing	V. amurensis	False	Other	HETSO_FILTER
AX-691507101	ae_T_G_chrUn_25843420	chr00	6985094	GrapeReSeq 18K Vitis chip	V. aestivalis	False	OTV	HETSO_FILTER
AX-686792820	FEM_Vitis0285158	chr00	8043594	resequencing	V. vinifera ssp. sativa	False	MonoHighResolution	MONO_HIGH_RESOLUTION
AX-691514457	mu_o_A_G_chrUn_30818698	chr00	8229729	GrapeReSeq 18K Vitis chip	M. rotundifolia	False	MonoHighResolution	MONO_HIGH_RESOLUTION
AX-691500326	chr3_random_452230_A_G	chr00	8506956	GrapeReSeq 18K Vitis chip	V. vinifera	False	PolyHighResolution	PASS
AX-691507338	be_G_A_chr3_random_256358	chr00	8702556	GrapeReSeq 18K Vitis chip	V. berlandieri	False	Other	HETSO_FILTER
AX-691511636	li_*_C_T_chr3_random_235670	chr00	8723244	GrapeReSeq 18K Vitis chip	V. lincecumii	False	MonoHighResolution	MONO_HIGH_RESOLUTION
AX-691510694	lb_A_G_chr3_random_205381	chr00	8753533	GrapeReSeq 18K Vitis chip	V. labrusca	True	Other	HOMRO_FILTER
AX-691517057	lb_A_G_chr3_random_205381	chr00	8753533	GrapeReSeq 18K Vitis chip	V. labrusca	True	MonoHighResolution	MONO_HIGH_RESOLUTION
AX-691505562	ae_G_A_chr3_random_170841	chr00	8787911	GrapeReSeq 18K Vitis chip	V. aestivalis	True	MonoHighResolution	MONO_HIGH_RESOLUTION
AX-691514550	ae_G_A_chr3_random_170841	chr00	8787911	GrapeReSeq 18K Vitis chip	V. aestivalis	True	NoMinorHom	PASS
AX-691509017	cn_C_T_chr3_random_140827	chr00	8816604	GrapeReSeq 18K Vitis chip	V. cinerea	False	CallRateBelowThreshold	CALL_RATE_AXIOSAFE
AX-687690478	FEM_Vitis0390072	chr00	8963606	resequencing	V. amurensis	False	NoMinorHom	PASS
AX-691515089	ae_C_T_chr16_random_316152	chr00	9108867	GrapeReSeq 18K Vitis chip	V. aestivalis	False	MonoHighResolution	MONO_HIGH_RESOLUTION
AX-691510079	cn_G_A_chr16_random_249968	chr00	9234821	GrapeReSeq 18K Vitis chip	V. cinerea	False	PolyHighResolution	PASS
AX-691511228	lb_T_C_chr16_random_180822	chr00	9306030	GrapeReSeq 18K Vitis chip	V. labrusca	False	Other	FLD_MAIN_VALUE_RANGE
AX-691510076	cn_C_T_chr16_random_165777	chr00	9321075	GrapeReSeq 18K Vitis chip	V. cinerea	False	NoMinorHom	PASS
AX-691515088	ae_C_A_chr16_random_96623	chr00	9401534	GrapeReSeq 18K Vitis chip	V. aestivalis	True	NoMinorHom	PASS
AX-691506705	ae_C_A_chr16_random_96623	chr00	9401534	GrapeReSeq 18K Vitis chip	V. aestivalis	True	MonoHighResolution	MONO_HIGH_RESOLUTION
AX-686595826	FEM_Vitis0040611	chr00	9412276	resequencing	V. rupestris, V. vinifera ssp. sylvestris	False	Other	FLD_MAIN_VALUE_RANGE
AX-686962718	FEM_Vitis0482848	chr00	9424779	resequencing	V. vinifera ssp. sylvestris	False	MonoHighResolution	MONO_HIGH_RESOLUTION
AX-687246247	FEM_Vitis0217786	chr00	9453272	resequencing	V. vinifera ssp. sativa, V. vinifera ssp. sylvestris	False	Other	FLD_MAIN_VALUE_RANGE
AX-686738049	FEM_Vitis0217771	chr00	9455779	resequencing	V. vinifera ssp. sylvestris	False	MonoHighResolution	MONO_HIGH_RESOLUTION
AX-686738527	FEM_Vitis0218288	chr00	9460494	resequencing	V. amurensis, V. vinifera ssp. sylvestris	False	MonoHighResolution	MONO_HIGH_RESOLUTION
AX-691518145	li_G_A_chr16_random_33044	chr00	9465145	GrapeReSeq 18K Vitis chip	V. lincecumii	True	Other	FLD_MAIN_VALUE_RANGE
AX-691511830	li_G_A_chr16_random_33044	chr00	9465145	GrapeReSeq 18K Vitis chip	V. lincecumii	True	Other	FLD_MAIN_VALUE_RANGE
AX-691508858	chr1_27655_C_T	chr01	33007	GrapeReSeq 18K Vitis chip	V. vinifera	False	PolyHighResolution	PASS
AX-691514932	chr1_53639_C_T	chr01	58991	GrapeReSeq 18K Vitis chip	V. vinifera	False	PolyHighResolution	UDC_CLUSTER_DISTRIBUTION
AX-686556815	FEM_Vitis0000122	chr01	100301	resequencing	V. amurensis	False	OTV	HETSO_FILTER
AX-691514933	chr1_164167_C_T	chr01	159747	GrapeReSeq 18K Vitis chip	V. vinifera	False	CallRateBelowThreshold	CALL_RATE_AXIOSAFE
AX-687016955	FEM_Vitis0000245	chr01	197932	resequencing	V. piazeskii	False	NoMinorHom	PASS
AX-691510508	lb_C_T_chr1_215048	chr01	210552	GrapeReSeq 18K Vitis chip	V. labrusca	False	PolyHighResolution	PASS
AX-691507152	be_A_G_chr1_230083	chr01	224785	GrapeReSeq 18K Vitis chip	V. berlandieri	False	MonoHighResolution	MONO_HIGH_RESOLUTION
AX-687016995	FEM_Vitis0000293	chr01	233421	resequencing	V. vinifera ssp. sylvestris	False	OTV	HETSO_FILTER
AX-691508806	cn_C_T_chr1_249428	chr01	244130	GrapeReSeq 18K Vitis chip	V. cinerea	False	MonoHighResolution	MONO_HIGH_RESOLUTION
AX-691505369	ae_C_T_chr1_250099	chr01	244801	GrapeReSeq 18K Vitis chip	V. aestivalis	False	PolyHighResolution	PASS
AX-691506380	chr1_301596_A_G	chr01	296298	GrapeReSeq 18K Vitis chip	V. vinifera	False	PolyHighResolution	PASS
AX-687017096	FEM_Vitis0000418	chr01	304436	resequencing	V. vinifera ssp. sativa, V. vinifera ssp. sylvestris	False	PolyHighResolution	PASS
AX-475431791	FEM_Vitis0000437	chr01	310791	resequencing	V. rupestris, V. vinifera ssp. sylvestris	False	PolyHighResolution	PASS
AX-687017119	FEM_Vitis0000448	chr01	321898	resequencing	V. vinifera ssp. sativa, V. vinifera ssp. sylvestris	False	PolyHighResolution	PASS
AX-686557405	FEM_Vitis0000475	chr01	347267	resequencing	V. vinifera ssp. sylvestris	False	MonoHighResolution	MONO_HIGH_RESOLUTION
AX-687017212	FEM_Vitis0000555	chr01	400732	resequencing	V. vinifera ssp. sylvestris	False	MonoHighResolution	MONO_HIGH_RESOLUTION
AX-686520170	FEM_Vitis0000582	chr01	418300	resequencing	V. arizonica, V. rupestris	False	MonoHighResolution	MONO_HIGH_RESOLUTION
AX-687017259	FEM_Vitis0000630	chr01	452424	resequencing	V. rupestris	False	NoMinorHom	PASS
AX-691500074	chr1_496453_C_T	chr01	492813	GrapeReSeq 18K Vitis chip	V. vinifera	False	BBvarianceY	VARIANCE_FILTER
AX-686557812	chr1_518154_C_T	chr01	514514	GrapeReSeq 18K Vitis chip	V. vinifera	False	PolyHighResolution	PASS
AX-686557819	FEM_Vitis0000748	chr01	516414	resequencing	V. vinifera ssp. sylvestris	False	MonoHighResolution	MONO_HIGH_RESOLUTION
AX-691505255	chr1_542829_A_C	chr01	539189	GrapeReSeq 18K Vitis chip	V. vinifera	False	PolyHighResolution	PASS
AX-687017430	FEM_Vitis0000843	chr01	586105	resequencing	V. vinifera ssp. sylvestris	False	MonoHighResolution	MONO_HIGH_RESOLUTION
AX-473419949	FEM_Vitis0000900	chr01	612143	resequencing	V. vinifera ssp. sylvestris	False	PolyHighResolution	PASS
AX-691511599	li_T_C_chr1_618929	chr01	615289	GrapeReSeq 18K Vitis chip	V. lincecumii	False	NoMinorHom	PASS
AX-686558075	FEM_Vitis0000915	chr01	616438	resequencing	V. amurensis	False	OTV	HETSO_FILTER
AX-687017484	FEM_Vitis0000918	chr01	622765	resequencing	V. piazeskii, V. romanetii	False	MonoHighResolution	MONO_HIGH_RESOLUTION
AX-691505257	chr1_690894_G_T	chr01	687059	GrapeReSeq 18K Vitis chip	V. vinifera	False	AAvarianceY	VARIANCE_FILTER
AX-691500077	chr1_694816_C_T	chr01	690981	GrapeReSeq 18K Vitis chip	V. vinifera	False	PolyHighResolution	PASS
AX-469729110	chr1_728704_A_G	chr01	724869	GrapeReSeq 18K Vitis chip	V. vinifera	False	PolyHighResolution	PASS
AX-475434674	SNP1453_40	chr01	725679	GrapeReSeq 18K Vitis chip	V. vinifera	False	PolyHighResolution	PASS
AX-691515306	be_G_T_chr1_733395	chr01	729560	GrapeReSeq 18K Vitis chip	V. berlandieri	False	OTV	HETSO_FILTER
AX-686558264	FEM_Vitis0001039	chr01	730293	resequencing	V. vinifera ssp. sativa, V. vinifera ssp. sylvestris	False	PolyHighResolution	SUBCLUSTERING_FILTER
AX-691516963	lb_G_A_chr1_743384	chr01	739550	GrapeReSeq 18K Vitis chip	V. labrusca	False	PolyHighResolution	PASS
AX-687017598	FEM_Vitis0001058	chr01	740441	resequencing	V. amurensis, V. vinifera ssp. sylvestris	False	PolyHighResolution	PASS
AX-691508808	cn_A_G_chr1_744647	chr01	740813	GrapeReSeq 18K Vitis chip	V. cinerea	False	NoMinorHom	PASS
AX-691514460	ae_G_A_chr1_745121	chr01	741287	GrapeReSeq 18K Vitis chip	V. aestivalis	False	MonoHighResolution	MONO_HIGH_RESOLUTION
AX-686558315	FEM_Vitis0001068	chr01	742560	resequencing	V. vinifera ssp. sativa, V. vinifera ssp. sylvestris	False	PolyHighResolution	PASS
AX-686558328	FEM_Vitis0001075	chr01	744067	resequencing	V. romanetii	False	MonoHighResolution	MONO_HIGH_RESOLUTION
AX-691504810	mu_s_C_T_chr1_752389	chr01	748555	GrapeReSeq 18K Vitis chip	M. rotundifolia	False	MonoHighResolution	MONO_HIGH_RESOLUTION
AX-691500078	chr1_765680_C_T	chr01	761846	GrapeReSeq 18K Vitis chip	V. vinifera	False	PolyHighResolution	PASS
AX-687017649	FEM_Vitis0001134	chr01	767492	resequencing	V. vinifera ssp. sylvestris	False	MonoHighResolution	MONO_HIGH_RESOLUTION
AX-686520224	chr1_799033_A_C	chr01	795199	GrapeReSeq 18K Vitis chip	V. vinifera	False	PolyHighResolution	PASS
AX-691500079	chr1_799751_C_T	chr01	795917	GrapeReSeq 18K Vitis chip	V. vinifera	False	PolyHighResolution	PASS
AX-686837915	FEM_Vitis0339935	chr01	819509	resequencing	V. rupestris, V. vinifera ssp. sativa	False	MonoHighResolution	MONO_HIGH_RESOLUTION
AX-691500080	chr1_946801_C_T	chr01	935191	GrapeReSeq 18K Vitis chip	V. vinifera	False	PolyHighResolution	PASS
AX-687017811	FEM_Vitis0001357	chr01	964252	resequencing	V. romanetii	False	Other	FLD_MAIN_VALUE_RANGE
AX-469730107	chr1_980292_C_T	chr01	968682	GrapeReSeq 18K Vitis chip	V. vinifera	False	PolyHighResolution	PASS
AX-687017827	FEM_Vitis0001374	chr01	974947	resequencing	V. vinifera ssp. sylvestris	False	MonoHighResolution	MONO_HIGH_RESOLUTION
AX-471462029	chr1_996477_A_G	chr01	984867	GrapeReSeq 18K Vitis chip	V. vinifera	False	PolyHighResolution	PASS
AX-686558756	FEM_Vitis0001390	chr01	985183	resequencing	M. rotundifolia	False	Other	HETSO_FILTER
AX-691500081	chr1_1054717_C_T	chr01	1043300	GrapeReSeq 18K Vitis chip	V. vinifera	False	Other	FLD_MAIN_VALUE_RANGE
AX-691500082	chr1_1087116_A_G	chr01	1075699	GrapeReSeq 18K Vitis chip	V. vinifera	False	ABvarianceY	VARIANCE_FILTER
AX-691505274	chr1_1163551_A_G	chr01	1134021	GrapeReSeq 18K Vitis chip	V. vinifera	False	PolyHighResolution	PASS
AX-691508840	chr1_1164056_G_T	chr01	1134526	GrapeReSeq 18K Vitis chip	V. vinifera	False	PolyHighResolution	SUBCLUSTERING_FILTER
AX-686559004	FEM_Vitis0001563	chr01	1136077	resequencing	V. vinifera ssp. sylvestris	False	Other	FLD_MAIN_VALUE_RANGE
AX-691505373	ae_G_T_chr1_1206278	chr01	1170530	GrapeReSeq 18K Vitis chip	V. aestivalis	False	MonoHighResolution	MONO_HIGH_RESOLUTION
AX-691516123	cn_C_T_chr1_1211000	chr01	1175254	GrapeReSeq 18K Vitis chip	V. cinerea	False	Other	FLD_MAIN_VALUE_RANGE
AX-691510511	lb_A_G_chr1_1225518	chr01	1188610	GrapeReSeq 18K Vitis chip	V. labrusca	False	Other	FLD_MAIN_VALUE_RANGE
AX-691513961	mu_o_A_G_chr1_1274657	chr01	1235706	GrapeReSeq 18K Vitis chip	M. rotundifolia	False	MonoHighResolution	MONO_HIGH_RESOLUTION
AX-686525783	FEM_Vitis0001776	chr01	1247289	resequencing	V. vinifera ssp. sylvestris	False	MonoHighResolution	MONO_HIGH_RESOLUTION
AX-686559376	FEM_Vitis0001802	chr01	1266845	resequencing	V. arizonica	False	CallRateBelowThreshold	CALL_RATE_AXIOSAFE
AX-471980149	chr1_1372222_C_T	chr01	1333272	GrapeReSeq 18K Vitis chip	V. vinifera	False	PolyHighResolution	PASS
AX-686525816	FEM_Vitis0001898	chr01	1356256	resequencing	V. rupestris	False	PolyHighResolution	PASS
AX-687018230	FEM_Vitis0001912	chr01	1363706	resequencing	V. amurensis, M. rotundifolia	False	MonoHighResolution	MONO_HIGH_RESOLUTION
AX-475438682	FEM_Vitis0001932	chr01	1378273	resequencing	V. rupestris, V. vinifera ssp. sativa	False	PolyHighResolution	PASS
AX-686525825	FEM_Vitis0001956	chr01	1393067	resequencing	V. arizonica, V. rupestris	False	NoMinorHom	PASS
AX-691501928	chr1_1449213_C_T	chr01	1410263	GrapeReSeq 18K Vitis chip	V. vinifera	False	BBvarianceX	VARIANCE_FILTER
AX-691501929	chr1_1458632_A_G	chr01	1419682	GrapeReSeq 18K Vitis chip	V. vinifera	False	PolyHighResolution	PASS
AX-687018314	FEM_Vitis0002021	chr01	1430222	resequencing	V. vinifera ssp. sativa	False	PolyHighResolution	PASS
AX-473426650	FEM_Vitis0002038	chr01	1438620	resequencing	V. vinifera ssp. sativa	False	PolyHighResolution	PASS
AX-687018333	chr1_1482338_G_T	chr01	1442046	GrapeReSeq 18K Vitis chip	V. vinifera	False	PolyHighResolution	SUBCLUSTERING_FILTER
AX-475439448	FEM_Vitis0002090	chr01	1470048	resequencing	V. vinifera ssp. sativa, V. vinifera ssp. sylvestris	False	PolyHighResolution	SUBCLUSTERING_FILTER
AX-687018416	SNP229_112	chr01	1523686	GrapeReSeq 18K Vitis chip	V. vinifera	False	PolyHighResolution	PASS
AX-473427988	chr1_1583561_A_G	chr01	1543269	GrapeReSeq 18K Vitis chip	V. vinifera	False	PolyHighResolution	SUBCLUSTERING_FILTER
AX-691501930	chr1_1611098_A_C	chr01	1570806	GrapeReSeq 18K Vitis chip	V. vinifera	False	ABvarianceX	VARIANCE_FILTER
AX-686560026	FEM_Vitis0002220	chr01	1575229	resequencing	V. rupestris	False	OTV	HETSO_FILTER
AX-473428326	chr1_1620902_C_T	chr01	1580610	GrapeReSeq 18K Vitis chip	V. vinifera	False	PolyHighResolution	PASS
AX-687018498	FEM_Vitis0002271	chr01	1602583	resequencing	V. rupestris	False	NoMinorHom	PASS
AX-686525893	FEM_Vitis0002287	chr01	1611044	resequencing	V. romanetii	False	MonoHighResolution	MONO_HIGH_RESOLUTION
AX-686560159	FEM_Vitis0002302	chr01	1625776	resequencing	M. rotundifolia, V. vinifera ssp. sativa	False	PolyHighResolution	PASS
AX-691516124	cn_C_T_chr1_1693732	chr01	1653440	GrapeReSeq 18K Vitis chip	V. cinerea	False	PolyHighResolution	PASS
AX-471982749	FEM_Vitis0002338	chr01	1654211	resequencing	V. rupestris, V. vinifera ssp. sativa	False	PolyHighResolution	PASS
AX-691508847	chr1_1695157_A_G	chr01	1654865	GrapeReSeq 18K Vitis chip	V. vinifera	False	PolyHighResolution	PASS
AX-691515308	be_C_T_chr1_1705248	chr01	1664956	GrapeReSeq 18K Vitis chip	V. berlandieri	False	OTV	HETSO_FILTER
AX-686560229	FEM_Vitis0002355	chr01	1666843	resequencing	V. amurensis, V. vinifera ssp. sativa	False	PolyHighResolution	PASS
AX-691514462	ae_A_G_chr1_1710433	chr01	1670141	GrapeReSeq 18K Vitis chip	V. aestivalis	False	Other	HETSO_FILTER
AX-475441123	chr1_1726376_C_T	chr01	1686084	GrapeReSeq 18K Vitis chip	V. vinifera	False	PolyHighResolution	PASS
AX-687018582	FEM_Vitis0002385	chr01	1688911	resequencing	V. arizonica, V. rupestris	False	ABvarianceX	VARIANCE_FILTER
AX-691516965	lb_A_C_chr1_1729237	chr01	1688945	GrapeReSeq 18K Vitis chip	V. labrusca	False	PolyHighResolution	SUBCLUSTERING_FILTER
AX-687018606	FEM_Vitis0002418	chr01	1713884	resequencing	V. piazeskii	False	OTV	HETSO_FILTER
AX-469734233	chr1_1764767_A_G	chr01	1724475	GrapeReSeq 18K Vitis chip	V. vinifera	False	PolyHighResolution	PASS
AX-475441685	FEM_Vitis0002469	chr01	1767538	resequencing	V. vinifera ssp. sativa, V. vinifera ssp. sylvestris	False	PolyHighResolution	PASS
AX-686525939	FEM_Vitis0002474	chr01	1770283	resequencing	V. vinifera ssp. sativa, V. vinifera ssp. sylvestris	False	PolyHighResolution	PASS
AX-691505276	chr1_1836149_A_G	chr01	1795705	GrapeReSeq 18K Vitis chip	V. vinifera	False	PolyHighResolution	PASS
AX-469734860	FEM_Vitis0002528	chr01	1800707	resequencing	V. vinifera ssp. sativa, V. vinifera ssp. sylvestris	False	PolyHighResolution	PASS
AX-473430870	FEM_Vitis0002554	chr01	1809355	resequencing	V. vinifera ssp. sativa, V. vinifera ssp. sylvestris	False	CallRateBelowThreshold	CALL_RATE_AXIOSAFE
AX-473431069	FEM_Vitis0002567	chr01	1821372	resequencing	V. vinifera ssp. sativa, V. vinifera ssp. sylvestris	False	PolyHighResolution	PASS
AX-686560519	FEM_Vitis0002575	chr01	1826773	resequencing	V. piazeskii, V. romanetii	False	MonoHighResolution	MONO_HIGH_RESOLUTION
AX-691500085	chr1_1870587_C_T	chr01	1830144	GrapeReSeq 18K Vitis chip	V. vinifera	False	PolyHighResolution	PASS
AX-691505280	chr1_1906912_A_C	chr01	1866469	GrapeReSeq 18K Vitis chip	V. vinifera	False	NoMinorHom	PASS
AX-691517913	li_A_G_chr1_1915459	chr01	1875016	GrapeReSeq 18K Vitis chip	V. lincecumii	False	MonoHighResolution	MONO_HIGH_RESOLUTION
AX-475443142	FEM_Vitis_Candidate0000013	chr01	1875535	GrapeReSeq 18K Vitis chip	V. vinifera	False	PolyHighResolution	SUBCLUSTERING_FILTER
AX-471985264	FEM_Vitis0002761	chr01	1952323	resequencing	V. arizonica, V. rupestris	False	PolyHighResolution	PASS
AX-469735961	FEM_Vitis0002773	chr01	1964498	resequencing	V. vinifera ssp. sylvestris	False	Other	HETSO_FILTER
AX-691500087	chr1_2013068_A_G	chr01	1972625	GrapeReSeq 18K Vitis chip	V. vinifera	False	PolyHighResolution	PASS
AX-687018840	FEM_Vitis0002801	chr01	1974800	resequencing	M. rotundifolia	False	MonoHighResolution	MONO_HIGH_RESOLUTION
AX-475444245	FEM_Vitis0002834	chr01	2002485	resequencing	V. vinifera ssp. sativa, V. vinifera ssp. sylvestris	False	PolyHighResolution	PASS
AX-691505284	chr1_2049117_G_T	chr01	2008674	GrapeReSeq 18K Vitis chip	V. vinifera	False	PolyHighResolution	PASS
AX-469736668	chr1_2078563_C_T	chr01	2038121	GrapeReSeq 18K Vitis chip	V. vinifera	False	OTV	HETSO_FILTER
AX-686560951	FEM_Vitis0002897	chr01	2063848	resequencing	V. vinifera ssp. sylvestris	False	PolyHighResolution	PASS
AX-691500089	chr1_2119583_G_T	chr01	2079756	GrapeReSeq 18K Vitis chip	V. vinifera	False	PolyHighResolution	PASS
AX-471986655	chr1_2145603_A_C	chr01	2105776	GrapeReSeq 18K Vitis chip	V. vinifera	False	NoMinorHom	PASS
AX-691514463	ae_T_C_chr1_2193460	chr01	2153020	GrapeReSeq 18K Vitis chip	V. aestivalis	True	Other	FLD_MAIN_VALUE_RANGE
AX-691505376	ae_T_C_chr1_2193460	chr01	2153020	GrapeReSeq 18K Vitis chip	V. aestivalis	True	Other	HOMRO_FILTER
AX-691510515	lb_A_G_chr1_2201992	chr01	2161552	GrapeReSeq 18K Vitis chip	V. labrusca	False	PolyHighResolution	PASS
AX-691516125	cn_A_G_chr1_2232932	chr01	2192775	GrapeReSeq 18K Vitis chip	V. cinerea	False	NoMinorHom	PASS
AX-471987058	chr1_2244084_A_G	chr01	2203129	GrapeReSeq 18K Vitis chip	V. vinifera	False	PolyHighResolution	PASS
AX-691507160	be_T_G_chr1_2247383	chr01	2206428	GrapeReSeq 18K Vitis chip	V. berlandieri	False	MonoHighResolution	MONO_HIGH_RESOLUTION
AX-687019089	FEM_Vitis0003110	chr01	2241270	resequencing	V. vinifera ssp. sativa, V. vinifera ssp. sylvestris	False	PolyHighResolution	PASS
AX-687019116	chr1_2296184_A_G	chr01	2255229	GrapeReSeq 18K Vitis chip	V. vinifera	False	PolyHighResolution	SUBCLUSTERING_FILTER
AX-686520441	FEM_Vitis0003277	chr01	2392744	resequencing	V. vinifera ssp. sylvestris	False	MonoHighResolution	MONO_HIGH_RESOLUTION
AX-687019280	FEM_Vitis0003360	chr01	2435693	resequencing	V. vinifera ssp. sylvestris	False	PolyHighResolution	PASS
AX-473436354	chr1_2477665_C_T	chr01	2436713	GrapeReSeq 18K Vitis chip	V. vinifera	False	PolyHighResolution	PASS
AX-469738389	FEM_Vitis0003403	chr01	2458005	resequencing	V. vinifera ssp. sativa, V. vinifera ssp. sylvestris	False	PolyHighResolution	PASS
AX-475446668	chr1_2511205_C_T	chr01	2470253	GrapeReSeq 18K Vitis chip	V. vinifera	False	PolyHighResolution	PASS
AX-691500090	chr1_2532098_C_T	chr01	2491147	GrapeReSeq 18K Vitis chip	V. vinifera	False	PolyHighResolution	SUBCLUSTERING_FILTER
AX-473437151	FEM_Vitis0003455	chr01	2497834	resequencing	V. vinifera ssp. sativa	False	PolyHighResolution	PASS
AX-475447409	FEM_Vitis0003522	chr01	2534491	resequencing	V. romanetii, V. vinifera ssp. sylvestris	False	PolyHighResolution	PASS
AX-686562005	FEM_Vitis0003531	chr01	2539983	resequencing	V. vinifera ssp. sativa, V. vinifera ssp. sylvestris	False	PolyHighResolution	PASS
AX-687019419	FEM_Vitis0003549	chr01	2566441	resequencing	V. vinifera ssp. sylvestris	False	MonoHighResolution	MONO_HIGH_RESOLUTION
AX-691505289	chr1_2624505_G_T	chr01	2583554	GrapeReSeq 18K Vitis chip	V. vinifera	False	BBvarianceX	VARIANCE_FILTER
AX-691501932	chr1_2653364_A_C	chr01	2612413	GrapeReSeq 18K Vitis chip	V. vinifera	False	PolyHighResolution	PASS
AX-473438470	chr1_2685592_A_G	chr01	2644574	GrapeReSeq 18K Vitis chip	V. vinifera	False	PolyHighResolution	PASS
AX-475448040	chr1_2690277_A_G	chr01	2649259	GrapeReSeq 18K Vitis chip	V. vinifera	False	PolyHighResolution	PASS
AX-691515310	be_G_A_chr1_2693043	chr01	2652025	GrapeReSeq 18K Vitis chip	V. berlandieri	False	PolyHighResolution	PASS
AX-691516967	lb_G_A_chr1_2696217	chr01	2655199	GrapeReSeq 18K Vitis chip	V. labrusca	False	OTV	HETSO_FILTER
AX-686526194	FEM_Vitis0003727	chr01	2699397	resequencing	V. piazeskii	False	MonoHighResolution	MONO_HIGH_RESOLUTION
AX-691516126	cn_C_A_chr1_2754763	chr01	2713745	GrapeReSeq 18K Vitis chip	V. cinerea	False	PolyHighResolution	PASS
AX-691508852	chr1_2766340_C_T	chr01	2725322	GrapeReSeq 18K Vitis chip	V. vinifera	False	CallRateBelowThreshold	CALL_RATE_AXIOSAFE
AX-686562380	FEM_Vitis0003773	chr01	2730326	resequencing	V. vinifera ssp. sylvestris	False	MonoHighResolution	MONO_HIGH_RESOLUTION
AX-691501934	chr1_2844356_C_T	chr01	2802653	GrapeReSeq 18K Vitis chip	V. vinifera	False	PolyHighResolution	PASS
AX-686562605	FEM_Vitis0003903	chr01	2845923	resequencing	V. piazeskii	False	MonoHighResolution	MONO_HIGH_RESOLUTION
AX-687019697	FEM_Vitis0003920	chr01	2855922	resequencing	V. vinifera ssp. sativa	False	PolyHighResolution	PASS
AX-687019706	chr1_2904096_G_T	chr01	2862394	GrapeReSeq 18K Vitis chip	V. vinifera	False	PolyHighResolution	PASS
AX-691501935	chr1_2941366_G_T	chr01	2899664	GrapeReSeq 18K Vitis chip	V. vinifera	False	PolyHighResolution	PASS
AX-691501937	chr1_2992477_A_G	chr01	2950775	GrapeReSeq 18K Vitis chip	V. vinifera	False	PolyHighResolution	PASS
AX-686562802	FEM_Vitis0004019	chr01	2954012	resequencing	V. vinifera ssp. sylvestris	False	MonoHighResolution	MONO_HIGH_RESOLUTION
AX-691501938	chr1_3010321_A_C	chr01	2968619	GrapeReSeq 18K Vitis chip	V. vinifera	False	PolyHighResolution	PASS
AX-686562860	FEM_Vitis0004059	chr01	2984596	resequencing	V. romanetii	False	Other	FLD_MAIN_VALUE_RANGE
AX-686526256	FEM_Vitis0004089	chr01	2998591	resequencing	V. vinifera ssp. sylvestris	False	MonoHighResolution	MONO_HIGH_RESOLUTION
AX-687019835	FEM_Vitis0004102	chr01	3008742	resequencing	V. vinifera ssp. sylvestris	False	MonoHighResolution	MONO_HIGH_RESOLUTION
AX-471469678	Vvi_1196	chr01	3058639	GrapeReSeq 18K Vitis chip	V. vinifera	False	BBvarianceX	VARIANCE_FILTER
AX-691508867	chr1_3120443_C_T	chr01	3078539	GrapeReSeq 18K Vitis chip	V. vinifera	False	Other	HETSO_FILTER
AX-473441964	chr1_3126878_A_C	chr01	3084974	GrapeReSeq 18K Vitis chip	V. vinifera	False	PolyHighResolution	SUBCLUSTERING_FILTER
AX-691508869	chr1_3147694_C_T	chr01	3105790	GrapeReSeq 18K Vitis chip	V. vinifera	False	PolyHighResolution	PASS
AX-691515311	be_A_G_chr1_3169143	chr01	3127239	GrapeReSeq 18K Vitis chip	V. berlandieri	False	MonoHighResolution	MONO_HIGH_RESOLUTION
AX-691516968	lb_G_T_chr1_3174683	chr01	3132779	GrapeReSeq 18K Vitis chip	V. labrusca	False	NoMinorHom	PASS
AX-691514464	ae_G_A_chr1_3183841	chr01	3141937	GrapeReSeq 18K Vitis chip	V. aestivalis	False	NoMinorHom	PASS
AX-691508819	cn_T_C_chr1_3184789	chr01	3142885	GrapeReSeq 18K Vitis chip	V. cinerea	False	NoMinorHom	PASS
AX-691517914	li_C_T_chr1_3208911	chr01	3167054	GrapeReSeq 18K Vitis chip	V. lincecumii	False	NoMinorHom	PASS
AX-473442569	chr1_3224471_A_G	chr01	3182614	GrapeReSeq 18K Vitis chip	V. vinifera	False	PolyHighResolution	PASS
AX-471993981	chr1_3328583_A_C	chr01	3286063	GrapeReSeq 18K Vitis chip	V. vinifera	False	PolyHighResolution	PASS
AX-475451996	chr1_3373891_C_T	chr01	3331371	GrapeReSeq 18K Vitis chip	V. vinifera	False	PolyHighResolution	PASS
AX-687020211	FEM_Vitis0004578	chr01	3384566	resequencing	V. vinifera ssp. sylvestris	False	MonoHighResolution	MONO_HIGH_RESOLUTION
AX-691500092	chr1_3434841_A_G	chr01	3392321	GrapeReSeq 18K Vitis chip	V. vinifera	False	PolyHighResolution	PASS
AX-687020239	FEM_Vitis0004610	chr01	3398836	resequencing	V. vinifera ssp. sylvestris	False	MonoHighResolution	MONO_HIGH_RESOLUTION
AX-691513962	mu_o_T_C_chr1_3452991	chr01	3410352	GrapeReSeq 18K Vitis chip	M. rotundifolia	False	OTV	HETSO_FILTER
AX-686526335	FEM_Vitis0004657	chr01	3428929	resequencing	V. rupestris	False	NoMinorHom	PASS
AX-686563847	FEM_Vitis0004673	chr01	3455816	resequencing	V. amurensis	False	ABvarianceY	VARIANCE_FILTER
AX-475453357	chr1_3509301_A_C	chr01	3467339	GrapeReSeq 18K Vitis chip	V. vinifera	False	PolyHighResolution	PASS
AX-691511399	FEM_Vitis_Candidate0000014	chr01	3470738	Trait association	V. vinifera ssp. sativa	False	PolyHighResolution	PASS
AX-471995684	FEM_Vitis0004703	chr01	3482411	resequencing	V. vinifera ssp. sativa, V. vinifera ssp. sylvestris	False	PolyHighResolution	PASS
AX-686563900	FEM_Vitis0004709	chr01	3489044	resequencing	V. vinifera ssp. sativa, V. vinifera ssp. sylvestris	False	Other	FLD_MAIN_VALUE_RANGE
AX-686563918	FEM_Vitis0004719	chr01	3504986	resequencing	V. amurensis	False	NoMinorHom	PASS
AX-691513963	mu_o_C_T_chr1_3557391	chr01	3515536	GrapeReSeq 18K Vitis chip	M. rotundifolia	False	OTV	HETSO_FILTER
AX-686563974	FEM_Vitis0004754	chr01	3539497	resequencing	V. vinifera ssp. sativa, V. vinifera ssp. sylvestris	False	PolyHighResolution	SUBCLUSTERING_FILTER
AX-691505294	chr1_3631408_C_T	chr01	3589554	GrapeReSeq 18K Vitis chip	V. vinifera	False	PolyHighResolution	PASS
AX-687020412	FEM_Vitis0004823	chr01	3610797	resequencing	V. vinifera ssp. sylvestris	False	MonoHighResolution	MONO_HIGH_RESOLUTION
AX-691513964	mu_o_C_T_chr1_3652739	chr01	3610885	GrapeReSeq 18K Vitis chip	M. rotundifolia	False	PolyHighResolution	PASS
AX-691500094	chr1_3654499_A_G	chr01	3612645	GrapeReSeq 18K Vitis chip	V. vinifera	False	PolyHighResolution	PASS
AX-691514465	ae_A_G_chr1_3658518	chr01	3616664	GrapeReSeq 18K Vitis chip	V. aestivalis	False	Other	FLD_MAIN_VALUE_RANGE
AX-691515312	be_G_A_chr1_3660406	chr01	3618552	GrapeReSeq 18K Vitis chip	V. berlandieri	False	PolyHighResolution	SUBCLUSTERING_FILTER
AX-471996494	cn_A_C_chr1_3671441	chr01	3629587	GrapeReSeq 18K Vitis chip	V. cinerea	False	PolyHighResolution	SUBCLUSTERING_FILTER
AX-475454247	FEM_Vitis0004840	chr01	3637662	resequencing	V. vinifera ssp. sativa, V. vinifera ssp. sylvestris	False	PolyHighResolution	PASS
AX-691516969	lb_C_T_chr1_3687262	chr01	3645408	GrapeReSeq 18K Vitis chip	V. labrusca	False	PolyHighResolution	PASS
AX-691500095	chr1_3691115_A_G	chr01	3649261	GrapeReSeq 18K Vitis chip	V. vinifera	False	PolyHighResolution	PASS
AX-691500096	chr1_3724132_A_C	chr01	3682278	GrapeReSeq 18K Vitis chip	V. vinifera	False	Other	HETSO_FILTER
AX-687020458	FEM_Vitis0004880	chr01	3684506	resequencing	V. vinifera ssp. sativa, V. vinifera ssp. sylvestris	False	AAvarianceY	VARIANCE_FILTER
AX-686564265	FEM_Vitis0004925	chr01	3706730	resequencing	M. rotundifolia	False	PolyHighResolution	PASS
AX-686564285	FEM_Vitis0004940	chr01	3714534	resequencing	V. piazeskii	False	MonoHighResolution	MONO_HIGH_RESOLUTION
AX-691500097	chr1_3759142_C_T	chr01	3716980	GrapeReSeq 18K Vitis chip	V. vinifera	False	PolyHighResolution	PASS
AX-686564313	FEM_Vitis0004958	chr01	3733099	resequencing	M. rotundifolia, V. rupestris	False	OTV	HETSO_FILTER
AX-691504815	mu_o_A_G_chr1_3782883	chr01	3740721	GrapeReSeq 18K Vitis chip	M. rotundifolia	False	MonoHighResolution	MONO_HIGH_RESOLUTION
AX-691505304	chr1_3797506_C_T	chr01	3755344	GrapeReSeq 18K Vitis chip	V. vinifera	False	PolyHighResolution	PASS
AX-469746130	chr1_3831340_A_G	chr01	3789178	GrapeReSeq 18K Vitis chip	V. vinifera	False	PolyHighResolution	PASS
AX-686564491	FEM_Vitis0005074	chr01	3815033	resequencing	V. vinifera ssp. sylvestris	False	NoMinorHom	PASS
AX-687020665	chr1_3912644_A_G	chr01	3873032	GrapeReSeq 18K Vitis chip	V. vinifera	False	PolyHighResolution	PASS
AX-691505306	chr1_3939437_C_T	chr01	3899825	GrapeReSeq 18K Vitis chip	V. vinifera	False	PolyHighResolution	PASS
AX-686526435	FEM_Vitis0005226	chr01	3909050	resequencing	V. vinifera ssp. sativa, V. vinifera ssp. sylvestris	False	PolyHighResolution	PASS
AX-687020714	FEM_Vitis0005238	chr01	3921464	resequencing	V. vinifera ssp. sativa, V. vinifera ssp. sylvestris	False	AAvarianceY	VARIANCE_FILTER
AX-687020717	FEM_Vitis0005242	chr01	3922246	resequencing	M. rotundifolia	False	PolyHighResolution	PASS
AX-473847996	FEM_Vitis0005259	chr01	3932477	resequencing	V. vinifera ssp. sylvestris	False	PolyHighResolution	PASS
AX-691500100	chr1_3973232_A_G	chr01	3933620	GrapeReSeq 18K Vitis chip	V. vinifera	False	PolyHighResolution	PASS
AX-686520630	FEM_Vitis0005316	chr01	3953480	resequencing	M. rotundifolia, V. piazeskii	False	MonoHighResolution	MONO_HIGH_RESOLUTION
AX-469747014	FEM_Vitis0005342	chr01	3972542	resequencing	V. vinifera ssp. sativa	False	PolyHighResolution	PASS
AX-473848179	chr1_4037365_A_C	chr01	3997753	GrapeReSeq 18K Vitis chip	V. vinifera	False	PolyHighResolution	PASS
AX-686564964	FEM_Vitis0005432	chr01	4057604	resequencing	V. romanetii	False	MonoHighResolution	MONO_HIGH_RESOLUTION
AX-691508821	cn_G_A_chr1_4112247	chr01	4071607	GrapeReSeq 18K Vitis chip	V. cinerea	False	NoMinorHom	PASS
AX-691500101	chr1_4115697_G_T	chr01	4075057	GrapeReSeq 18K Vitis chip	V. vinifera	False	PolyHighResolution	PASS
AX-686565006	FEM_Vitis0005463	chr01	4080418	resequencing	V. romanetii, V. vinifera ssp. sylvestris	False	CallRateBelowThreshold	UDC_CLUSTER_DISTRIBUTION
AX-686526507	FEM_Vitis0005468	chr01	4082909	resequencing	V. romanetii	False	PolyHighResolution	SUBCLUSTERING_FILTER
AX-691505383	ae_C_A_chr1_4159276	chr01	4118636	GrapeReSeq 18K Vitis chip	V. aestivalis	False	MonoHighResolution	MONO_HIGH_RESOLUTION
AX-691515313	be_C_T_chr1_4169519	chr01	4128879	GrapeReSeq 18K Vitis chip	V. berlandieri	False	NoMinorHom	PASS
AX-475459024	chr1_4189252_C_T	chr01	4148612	GrapeReSeq 18K Vitis chip	V. vinifera	False	PolyHighResolution	PASS
AX-687020940	FEM_Vitis0005570	chr01	4178212	resequencing	V. arizonica, V. rupestris	False	Other	HOMRO_FILTER
AX-691501942	chr1_4244591_A_G	chr01	4203951	GrapeReSeq 18K Vitis chip	V. vinifera	False	NoMinorHom	PASS
AX-687020980	FEM_Vitis0005616	chr01	4223893	resequencing	V. arizonica, V. rupestris	False	CallRateBelowThreshold	CALL_RATE_AXIOSAFE
AX-686565333	chr1_4328972_G_T	chr01	4290107	GrapeReSeq 18K Vitis chip	V. vinifera	False	PolyHighResolution	SUBCLUSTERING_FILTER
AX-471474578	chr1_4363169_C_T	chr01	4324304	GrapeReSeq 18K Vitis chip	V. vinifera	False	PolyHighResolution	PASS
AX-687021068	FEM_Vitis0005727	chr01	4357757	resequencing	V. amurensis	False	CallRateBelowThreshold	CALL_RATE_AXIOSAFE
AX-691508873	chr1_4450776_A_G	chr01	4411874	GrapeReSeq 18K Vitis chip	V. vinifera	False	ABvarianceY	VARIANCE_FILTER
AX-691508874	chr1_4472344_C_T	chr01	4433442	GrapeReSeq 18K Vitis chip	V. vinifera	False	PolyHighResolution	PASS
AX-691511602	li_A_G_chr1_4473038	chr01	4434136	GrapeReSeq 18K Vitis chip	V. lincecumii	False	Other	HETSO_FILTER
AX-686565555	chr1_4507532_C_T	chr01	4468367	GrapeReSeq 18K Vitis chip	V. vinifera	False	PolyHighResolution	PASS
AX-691508876	chr1_4542269_A_G	chr01	4503162	GrapeReSeq 18K Vitis chip	V. vinifera	False	PolyHighResolution	PASS
AX-687021186	FEM_Vitis0005882	chr01	4505149	resequencing	V. vinifera ssp. sylvestris	False	MonoHighResolution	MONO_HIGH_RESOLUTION
AX-686565702	FEM_Vitis0005919	chr01	4531201	resequencing	V. vinifera ssp. sylvestris, V. vinifera ssp. sativa	False	MonoHighResolution	MONO_HIGH_RESOLUTION
AX-691508878	chr1_4576447_A_G	chr01	4537340	GrapeReSeq 18K Vitis chip	V. vinifera	False	PolyHighResolution	SUBCLUSTERING_FILTER
AX-473457910	FEM_Vitis0005985	chr01	4573279	resequencing	V. vinifera ssp. sylvestris	False	PolyHighResolution	PASS
AX-473457937	chr1_4613154_C_T	chr01	4573913	GrapeReSeq 18K Vitis chip	V. vinifera	False	PolyHighResolution	PASS
AX-687021266	FEM_Vitis0005989	chr01	4575662	resequencing	V. vinifera ssp. sylvestris, V. vinifera ssp. sativa	False	PolyHighResolution	PASS
AX-686565876	FEM_Vitis0006018	chr01	4589176	resequencing	V. romanetii	False	NoMinorHom	PASS
AX-691517582	be_G_A_chr1_4644161	chr01	4604872	GrapeReSeq 18K Vitis chip	V. berlandieri	False	PolyHighResolution	PASS
AX-475462667	chr1_4651426_G_T	chr01	4612137	GrapeReSeq 18K Vitis chip	V. vinifera	False	PolyHighResolution	PASS
AX-473458565	FEM_Vitis0006060	chr01	4614351	resequencing	V. vinifera ssp. sativa, V. vinifera ssp. sylvestris	False	PolyHighResolution	PASS
AX-691505385	ae_A_G_chr1_4654425	chr01	4615136	GrapeReSeq 18K Vitis chip	V. aestivalis	False	NoMinorHom	PASS
AX-691516970	lb_T_C_chr1_4657877	chr01	4618588	GrapeReSeq 18K Vitis chip	V. labrusca	False	MonoHighResolution	MONO_HIGH_RESOLUTION
AX-475462961	FEM_Vitis0006090	chr01	4642030	resequencing	V. amurensis	False	PolyHighResolution	PASS
AX-691505312	chr1_4720796_A_C	chr01	4681506	GrapeReSeq 18K Vitis chip	V. vinifera	False	PolyHighResolution	PASS
AX-475463506	chr1_4758051_G_T	chr01	4718552	GrapeReSeq 18K Vitis chip	V. vinifera	False	PolyHighResolution	SUBCLUSTERING_FILTER
AX-691500103	chr1_4793462_G_T	chr01	4753385	GrapeReSeq 18K Vitis chip	V. vinifera	False	Other	FLD_MAIN_VALUE_RANGE
AX-691508823	cn_A_G_chr1_4837590	chr01	4801128	GrapeReSeq 18K Vitis chip	V. cinerea	False	NoMinorHom	PASS
AX-687021450	FEM_Vitis0006241	chr01	4807682	resequencing	V. rupestris	False	Other	HETSO_FILTER
AX-473459855	chr1_4845338_A_G	chr01	4808876	GrapeReSeq 18K Vitis chip	V. vinifera	False	PolyHighResolution	SUBCLUSTERING_FILTER
AX-687021461	FEM_Vitis0006258	chr01	4816826	resequencing	V. rupestris	False	PolyHighResolution	SUBCLUSTERING_FILTER
AX-686566242	FEM_Vitis0006259	chr01	4816927	resequencing	V. amurensis	False	NoMinorHom	PASS
AX-687021482	FEM_Vitis0006281	chr01	4855696	resequencing	V. vinifera ssp. sylvestris	False	MonoHighResolution	MONO_HIGH_RESOLUTION
AX-691511920	FEM_Vitis_Candidate0000006	chr01	4858953	Trait association	V. vinifera ssp. sativa	False	NoMinorHom	PASS
AX-691511919	FEM_Vitis_Candidate0000005	chr01	4859657	Trait association	V. vinifera ssp. sativa	False	NoMinorHom	PASS
AX-686566302	FEM_Vitis_Candidate0000008	chr01	4859771	Trait association	V. vinifera ssp. sativa	False	PolyHighResolution	PASS
AX-691511921	FEM_Vitis_Candidate0000007	chr01	4859804	Trait association	V. vinifera ssp. sativa	False	NoMinorHom	PASS
AX-691511916	FEM_Vitis_Candidate0000002	chr01	4860053	Trait association	V. vinifera ssp. sativa	False	PolyHighResolution	PASS
AX-691511917	FEM_Vitis_Candidate0000003	chr01	4860314	Trait association	V. vinifera ssp. sativa	False	PolyHighResolution	PASS
AX-691518235	FEM_Vitis_Candidate0000004	chr01	4860324	Trait association	V. vinifera ssp. sativa	False	Other	HETSO_FILTER
AX-691511915	FEM_Vitis_Candidate0000001	chr01	4860570	Trait association	V. vinifera ssp. sativa	False	MonoHighResolution	MONO_HIGH_RESOLUTION
AX-691505316	chr1_4899311_C_T	chr01	4862815	GrapeReSeq 18K Vitis chip	V. vinifera	False	BBvarianceX	VARIANCE_FILTER
AX-686566390	FEM_Vitis0006347	chr01	4902991	resequencing	V. romanetii	False	PolyHighResolution	PASS
AX-687021563	FEM_Vitis0006376	chr01	4919999	resequencing	V. romanetii	False	MonoHighResolution	MONO_HIGH_RESOLUTION
AX-469751287	chr1_4969240_A_G	chr01	4932744	GrapeReSeq 18K Vitis chip	V. vinifera	False	PolyHighResolution	PASS
AX-687021610	FEM_Vitis0006439	chr01	5000466	resequencing	V. vinifera ssp. sativa, V. vinifera ssp. sylvestris	False	PolyHighResolution	SUBCLUSTERING_FILTER
AX-687021614	chr1_5042215_A_G	chr01	5005719	GrapeReSeq 18K Vitis chip	V. vinifera	False	PolyHighResolution	PASS
AX-686526654	FEM_Vitis0006456	chr01	5013968	resequencing	V. vinifera ssp. sativa, V. vinifera ssp. sylvestris	False	OTV	HETSO_FILTER
AX-686566556	FEM_Vitis0006458	chr01	5015113	resequencing	M. rotundifolia	False	OTV	HETSO_FILTER
AX-691500105	chr1_5140666_C_T	chr01	5103322	GrapeReSeq 18K Vitis chip	V. vinifera	False	PolyHighResolution	SUBCLUSTERING_FILTER
AX-691516971	lb_T_C_chr1_5141117	chr01	5103773	GrapeReSeq 18K Vitis chip	V. labrusca	False	NoMinorHom	PASS
AX-691514468	ae_G_A_chr1_5144110	chr01	5106766	GrapeReSeq 18K Vitis chip	V. aestivalis	False	Other	HETSO_FILTER
AX-691505320	chr1_5144587_A_G	chr01	5107243	GrapeReSeq 18K Vitis chip	V. vinifera	False	OTV	HETSO_FILTER
AX-691507169	be_T_C_chr1_5172624	chr01	5136020	GrapeReSeq 18K Vitis chip	V. berlandieri	False	NoMinorHom	PASS
AX-691508824	cn_G_A_chr1_5189397	chr01	5152793	GrapeReSeq 18K Vitis chip	V. cinerea	False	NoMinorHom	PASS
AX-687021815	FEM_Vitis0006707	chr01	5218602	resequencing	V. vinifera ssp. sylvestris, V. vinifera ssp. sativa	False	NoMinorHom	PASS
AX-475466976	FEM_Vitis0006718	chr01	5230529	resequencing	V. vinifera ssp. sativa, V. vinifera ssp. sylvestris	False	PolyHighResolution	PASS
AX-686566970	FEM_Vitis0006724	chr01	5232826	resequencing	V. vinifera ssp. sylvestris	False	MonoHighResolution	MONO_HIGH_RESOLUTION
AX-691500107	SNP1427_120	chr01	5332210	GrapeReSeq 18K Vitis chip	V. vinifera	False	PolyHighResolution	PASS
AX-686567129	FEM_Vitis0006826	chr01	5361758	resequencing	M. rotundifolia	False	PolyHighResolution	PASS
AX-691505324	chr1_5399768_C_T	chr01	5362996	GrapeReSeq 18K Vitis chip	V. vinifera	False	Other	HETSO_FILTER
AX-475467675	FEM_Vitis0006841	chr01	5370203	resequencing	V. vinifera ssp. sativa, V. romanetii	False	PolyHighResolution	PASS
AX-691505326	chr1_5433796_C_T	chr01	5395278	GrapeReSeq 18K Vitis chip	V. vinifera	False	PolyHighResolution	PASS
AX-686526725	FEM_Vitis0006880	chr01	5399447	resequencing	M. rotundifolia, V. vinifera ssp. sativa	False	NoMinorHom	PASS
AX-686567253	FEM_Vitis0006920	chr01	5420594	resequencing	V. vinifera ssp. sylvestris, V. vinifera ssp. sativa	False	Other	HETSO_FILTER
AX-686526743	FEM_Vitis0006939	chr01	5430515	resequencing	V. piazeskii	False	MonoHighResolution	MONO_HIGH_RESOLUTION
AX-686567379	FEM_Vitis0006994	chr01	5462323	resequencing	V. vinifera ssp. sativa, V. vinifera ssp. sylvestris	False	Other	FLD_MAIN_VALUE_RANGE
AX-687022060	FEM_Vitis0007034	chr01	5491238	resequencing	V. vinifera ssp. sativa, V. vinifera ssp. sylvestris	False	PolyHighResolution	PASS
AX-686567460	chr1_5540305_A_G	chr01	5491438	GrapeReSeq 18K Vitis chip	V. vinifera	False	PolyHighResolution	PASS
AX-469753845	FEM_Vitis0007058	chr01	5503249	resequencing	V. piazeskii, V. vinifera ssp. sylvestris	False	PolyHighResolution	PASS
AX-687022090	FEM_Vitis0007073	chr01	5522850	resequencing	M. rotundifolia	False	PolyHighResolution	PASS
AX-686567531	chr1_5577208_C_T	chr01	5528274	GrapeReSeq 18K Vitis chip	V. vinifera	False	AAvarianceX	VARIANCE_FILTER
AX-691504817	mu_o_G_A_chr1_5583235	chr01	5534301	GrapeReSeq 18K Vitis chip	M. rotundifolia	False	NoMinorHom	PASS
AX-473467143	FEM_Vitis0007102	chr01	5544673	resequencing	V. rupestris, V. vinifera ssp. sylvestris	False	PolyHighResolution	SUBCLUSTERING_FILTER
AX-691513968	mu_s_G_A_chr1_5600327	chr01	5551393	GrapeReSeq 18K Vitis chip	M. rotundifolia	False	OTV	HETSO_FILTER
AX-687022125	FEM_Vitis0007128	chr01	5565790	resequencing	V. rupestris, V. arizonica	False	PolyHighResolution	PASS
AX-691514469	ae_A_G_chr1_5617181	chr01	5568247	GrapeReSeq 18K Vitis chip	V. aestivalis	False	PolyHighResolution	PASS
AX-686567618	FEM_Vitis0007141	chr01	5571389	resequencing	V. arizonica, V. rupestris	False	PolyHighResolution	PASS
AX-691516131	cn_T_C_chr1_5633809	chr01	5584875	GrapeReSeq 18K Vitis chip	V. cinerea	False	PolyHighResolution	PASS
AX-691510526	lb_T_C_chr1_5634775	chr01	5585841	GrapeReSeq 18K Vitis chip	V. labrusca	False	MonoHighResolution	MONO_HIGH_RESOLUTION
AX-691507171	be_C_T_chr1_5636972	chr01	5588038	GrapeReSeq 18K Vitis chip	V. berlandieri	True	CallRateBelowThreshold	CALL_RATE_AXIOSAFE
AX-691515315	be_C_T_chr1_5636972	chr01	5588038	GrapeReSeq 18K Vitis chip	V. berlandieri	True	Other	FLD_MAIN_VALUE_RANGE
AX-686567684	FEM_Vitis0007178	chr01	5598163	resequencing	V. piazeskii	False	Other	HETSO_FILTER
AX-687022205	FEM_Vitis0007219	chr01	5612816	resequencing	V. rupestris, M. rotundifolia	False	Other	FLD_MAIN_VALUE_RANGE
AX-691517916	li_C_T_chr1_5753959	chr01	5705226	GrapeReSeq 18K Vitis chip	V. lincecumii	False	Other	FLD_MAIN_VALUE_RANGE
AX-691508880	chr1_5754629_C_T	chr01	5705896	GrapeReSeq 18K Vitis chip	V. vinifera	False	PolyHighResolution	PASS
AX-686567837	chr1_5755006_A_G	chr01	5706273	GrapeReSeq 18K Vitis chip	V. vinifera	False	PolyHighResolution	PASS
AX-686567854	FEM_Vitis0007271	chr01	5716547	resequencing	V. vinifera ssp. sylvestris	False	OTV	HETSO_FILTER
AX-686567856	FEM_Vitis0007272	chr01	5716894	resequencing	V. vinifera ssp. sativa	False	PolyHighResolution	PASS
AX-687022271	FEM_Vitis0007301	chr01	5736226	resequencing	V. rupestris, V. arizonica	False	PolyHighResolution	PASS
AX-691508882	chr1_5829143_A_G	chr01	5781678	GrapeReSeq 18K Vitis chip	V. vinifera	False	PolyHighResolution	PASS
AX-472008757	FEM_Vitis0007373	chr01	5796562	resequencing	V. vinifera ssp. sativa, V. vinifera ssp. sylvestris	False	NoMinorHom	PASS
AX-687022332	FEM_Vitis0007394	chr01	5810297	resequencing	V. vinifera ssp. sativa	False	OTV	HETSO_FILTER
AX-691513969	mu_o_A_G_chr1_5878739	chr01	5831089	GrapeReSeq 18K Vitis chip	M. rotundifolia	False	MonoHighResolution	MONO_HIGH_RESOLUTION
AX-691501949	chr1_5898296_A_G	chr01	5850766	GrapeReSeq 18K Vitis chip	V. vinifera	False	PolyHighResolution	PASS
AX-691504798	SNP269_308	chr01	5901028	Trait association	V. vinifera	False	ABvarianceX	VARIANCE_FILTER
AX-691501950	chr1_5973457_C_T	chr01	5932079	GrapeReSeq 18K Vitis chip	V. vinifera	False	PolyHighResolution	PASS
AX-687022487	FEM_Vitis0007601	chr01	5957412	resequencing	V. arizonica	False	PolyHighResolution	PASS
AX-686568358	FEM_Vitis0007609	chr01	5965289	resequencing	V. vinifera ssp. sylvestris	False	MonoHighResolution	MONO_HIGH_RESOLUTION
AX-687022497	FEM_Vitis0007612	chr01	5967472	resequencing	V. vinifera ssp. sativa, V. vinifera ssp. sylvestris	False	PolyHighResolution	SUBCLUSTERING_FILTER
AX-686568376	FEM_Vitis0007619	chr01	5968742	resequencing	V. vinifera ssp. sativa, V. vinifera ssp. sylvestris	False	PolyHighResolution	SUBCLUSTERING_FILTER
AX-687022505	FEM_Vitis0007621	chr01	5975878	resequencing	M. rotundifolia	False	MonoHighResolution	MONO_HIGH_RESOLUTION
AX-687022519	FEM_Vitis0007644	chr01	5987316	resequencing	M. rotundifolia, V. amurensis	False	NoMinorHom	SUBCLUSTERING_FILTER
AX-686568410	FEM_Vitis0007645	chr01	5987487	resequencing	V. rupestris, V. arizonica	False	PolyHighResolution	PASS
AX-475471149	FEM_Vitis0007654	chr01	5995213	resequencing	V. romanetii	False	PolyHighResolution	PASS
AX-473470579	chr1_6074809_G_T	chr01	6033430	GrapeReSeq 18K Vitis chip	V. vinifera	False	PolyHighResolution	PASS
AX-691508887	chr1_6083020_A_C	chr01	6041641	GrapeReSeq 18K Vitis chip	V. vinifera	False	PolyHighResolution	PASS
AX-691508888	chr1_6109262_A_G	chr01	6067883	GrapeReSeq 18K Vitis chip	V. vinifera	False	PolyHighResolution	PASS
AX-691516132	cn_T_G_chr1_6117883	chr01	6076504	GrapeReSeq 18K Vitis chip	V. cinerea	False	Other	HETSO_FILTER
AX-687022597	FEM_Vitis0007734	chr01	6077273	resequencing	V. romanetii, V. vinifera ssp. sylvestris	False	PolyHighResolution	SUBCLUSTERING_FILTER
AX-687022598	FEM_Vitis0007735	chr01	6077312	resequencing	V. vinifera ssp. sativa	False	PolyHighResolution	PASS
AX-691504820	mu_o_C_T_chr1_6118771	chr01	6077392	GrapeReSeq 18K Vitis chip	M. rotundifolia	False	NoMinorHom	SUBCLUSTERING_FILTER
AX-691515316	be_C_T_chr1_6124236	chr01	6082857	GrapeReSeq 18K Vitis chip	V. berlandieri	False	OTV	HETSO_FILTER
AX-691510528	lb_T_C_chr1_6125440	chr01	6084061	GrapeReSeq 18K Vitis chip	V. labrusca	False	PolyHighResolution	PASS
AX-691514470	ae_T_C_chr1_6131884	chr01	6090505	GrapeReSeq 18K Vitis chip	V. aestivalis	False	MonoHighResolution	MONO_HIGH_RESOLUTION
AX-691501953	chr1_6142886_C_T	chr01	6101507	GrapeReSeq 18K Vitis chip	V. vinifera	False	PolyHighResolution	PASS
AX-686568690	FEM_Vitis0007820	chr01	6140605	resequencing	V. amurensis, V. vinifera ssp. sylvestris	False	OTV	HETSO_FILTER
AX-691508893	chr1_6214249_A_G	chr01	6173005	GrapeReSeq 18K Vitis chip	V. vinifera	False	PolyHighResolution	PASS
AX-687022698	FEM_Vitis0007870	chr01	6175082	resequencing	V. vinifera ssp. sylvestris	False	MonoHighResolution	MONO_HIGH_RESOLUTION
AX-687022754	FEM_Vitis0007947	chr01	6235061	resequencing	V. vinifera ssp. sylvestris, V. vinifera ssp. sativa	False	NoMinorHom	PASS
AX-469757605	chr1_6298545_A_G	chr01	6257163	GrapeReSeq 18K Vitis chip	V. vinifera	False	PolyHighResolution	PASS
AX-691508895	chr1_6322315_A_G	chr01	6281683	GrapeReSeq 18K Vitis chip	V. vinifera	False	PolyHighResolution	PASS
AX-475473348	chr1_6366603_A_G	chr01	6325972	GrapeReSeq 18K Vitis chip	V. vinifera	False	PolyHighResolution	PASS
AX-686526927	FEM_Vitis0008107	chr01	6390701	resequencing	V. vinifera ssp. sativa	False	Other	HETSO_FILTER
AX-687022887	FEM_Vitis0008134	chr01	6416470	resequencing	V. arizonica	False	PolyHighResolution	PASS
AX-691501956	chr1_6466156_A_C	chr01	6425454	GrapeReSeq 18K Vitis chip	V. vinifera	False	PolyHighResolution	SUBCLUSTERING_FILTER
AX-691505328	chr1_6515981_A_C	chr01	6475279	GrapeReSeq 18K Vitis chip	V. vinifera	False	ABvarianceY	VARIANCE_FILTER
AX-691514471	ae_A_C_chr1_6610767	chr01	6569552	GrapeReSeq 18K Vitis chip	V. aestivalis	False	Other	FLD_MAIN_VALUE_RANGE
AX-473475137	chr1_6612179_A_G	chr01	6570964	GrapeReSeq 18K Vitis chip	V. vinifera	False	PolyHighResolution	PASS
AX-691516133	cn_T_C_chr1_6615339	chr01	6574124	GrapeReSeq 18K Vitis chip	V. cinerea	False	NoMinorHom	PASS
AX-473475211	be_C_T_chr1_6617103	chr01	6575888	GrapeReSeq 18K Vitis chip	V. berlandieri	False	CallRateBelowThreshold	CALL_RATE_AXIOSAFE
AX-691510530	lb_A_G_chr1_6623145	chr01	6581930	GrapeReSeq 18K Vitis chip	V. labrusca	False	ABvarianceX	VARIANCE_FILTER
AX-686569303	FEM_Vitis0008303	chr01	6596310	resequencing	V. vinifera ssp. sylvestris	False	OTV	HETSO_FILTER
AX-691500111	chr1_6673914_C_T	chr01	6632626	GrapeReSeq 18K Vitis chip	V. vinifera	False	PolyHighResolution	PASS
AX-686569362	FEM_Vitis0008375	chr01	6664036	resequencing	V. amurensis, V. rupestris	False	PolyHighResolution	PASS
AX-691500112	chr1_6715047_A_G	chr01	6673759	GrapeReSeq 18K Vitis chip	V. vinifera	False	PolyHighResolution	PASS
AX-687023090	FEM_Vitis0008390	chr01	6678477	resequencing	V. vinifera ssp. sativa, V. vinifera ssp. sylvestris	False	PolyHighResolution	PASS
AX-691505333	chr1_6737530_A_G	chr01	6696242	GrapeReSeq 18K Vitis chip	V. vinifera	False	PolyHighResolution	PASS
AX-686569384	FEM_Vitis0008415	chr01	6703303	resequencing	V. romanetii, V. vinifera ssp. sylvestris	False	MonoHighResolution	MONO_HIGH_RESOLUTION
AX-686520895	FEM_Vitis0008469	chr01	6731535	resequencing	V. vinifera ssp. sylvestris	False	MonoHighResolution	MONO_HIGH_RESOLUTION
AX-687023157	FEM_Vitis0008483	chr01	6736003	resequencing	V. arizonica	False	PolyHighResolution	PASS
AX-691504821	mu_s_C_T_chr1_6834635	chr01	6793885	GrapeReSeq 18K Vitis chip	M. rotundifolia	False	MonoHighResolution	MONO_HIGH_RESOLUTION
AX-691500114	chr1_6864170_C_T	chr01	6823420	GrapeReSeq 18K Vitis chip	V. vinifera	False	PolyHighResolution	PASS
AX-686520908	FEM_Vitis0008590	chr01	6832096	resequencing	V. amurensis	False	OTV	HETSO_FILTER
AX-687023248	FEM_Vitis0008605	chr01	6840975	resequencing	V. vinifera ssp. sativa, V. vinifera ssp. sylvestris	False	PolyHighResolution	PASS
AX-686569550	FEM_Vitis0008636	chr01	6869642	resequencing	V. vinifera ssp. sylvestris	False	MonoHighResolution	MONO_HIGH_RESOLUTION
AX-473478340	FEM_Vitis0008666	chr01	6895446	resequencing	V. vinifera ssp. sativa, V. vinifera ssp. sylvestris	False	PolyHighResolution	PASS
AX-473478611	FEM_Vitis0008691	chr01	6915385	resequencing	V. vinifera ssp. sativa	False	PolyHighResolution	PASS
AX-473478696	chr1_6966305_C_T	chr01	6925145	GrapeReSeq 18K Vitis chip	V. vinifera	False	PolyHighResolution	PASS
AX-472016263	chr1_6982438_A_G	chr01	6941278	GrapeReSeq 18K Vitis chip	V. vinifera	False	CallRateBelowThreshold	CALL_RATE_AXIOSAFE
AX-687023324	FEM_Vitis0008728	chr01	6949147	resequencing	V. vinifera ssp. sativa	False	PolyHighResolution	PASS
AX-691500115	chr1_6994761_A_G	chr01	6953601	GrapeReSeq 18K Vitis chip	V. vinifera	False	PolyHighResolution	UDC_CLUSTER_DISTRIBUTION
AX-691517917	li_A_G_chr1_7041778	chr01	7000618	GrapeReSeq 18K Vitis chip	V. lincecumii	False	MonoHighResolution	MONO_HIGH_RESOLUTION
AX-687023427	FEM_Vitis0008862	chr01	7050743	resequencing	V. vinifera ssp. sativa, V. vinifera ssp. sylvestris	False	PolyHighResolution	PASS
AX-469761537	cn_T_C_chr1_7100593	chr01	7055487	GrapeReSeq 18K Vitis chip	V. cinerea	False	PolyHighResolution	SUBCLUSTERING_FILTER
AX-691500116	chr1_7108686_A_C	chr01	7063580	GrapeReSeq 18K Vitis chip	V. vinifera	False	PolyHighResolution	PASS
AX-691514472	ae_C_T_chr1_7112638	chr01	7067532	GrapeReSeq 18K Vitis chip	V. aestivalis	False	MonoHighResolution	MONO_HIGH_RESOLUTION
AX-691516975	lb_T_G_chr1_7130173	chr01	7085067	GrapeReSeq 18K Vitis chip	V. labrusca	False	CallRateBelowThreshold	CALL_RATE_AXIOSAFE
AX-691505340	chr1_7135890_A_G	chr01	7090650	GrapeReSeq 18K Vitis chip	V. vinifera	False	BBvarianceX	VARIANCE_FILTER
AX-691507175	be_G_A_chr1_7159740	chr01	7114489	GrapeReSeq 18K Vitis chip	V. berlandieri	False	NoMinorHom	PASS
AX-691501957	chr1_7178328_C_T	chr01	7133077	GrapeReSeq 18K Vitis chip	V. vinifera	False	PolyHighResolution	PASS
AX-686569809	FEM_Vitis0008985	chr01	7157453	resequencing	V. arizonica	False	MonoHighResolution	MONO_HIGH_RESOLUTION
AX-686569829	FEM_Vitis0009005	chr01	7180322	resequencing	V. piazeskii	False	NoMinorHom	PASS
AX-691508901	chr1_7251013_C_T	chr01	7205765	GrapeReSeq 18K Vitis chip	V. vinifera	False	PolyHighResolution	PASS
AX-687023561	FEM_Vitis0009043	chr01	7223269	resequencing	V. vinifera ssp. sylvestris	False	NoMinorHom	PASS
AX-687023565	FEM_Vitis0009049	chr01	7229864	resequencing	V. vinifera ssp. sylvestris	False	MonoHighResolution	MONO_HIGH_RESOLUTION
AX-691508903	chr1_7288880_C_T	chr01	7243632	GrapeReSeq 18K Vitis chip	V. vinifera	False	PolyHighResolution	PASS
AX-473481407	chr1_7290040_A_G	chr01	7244792	GrapeReSeq 18K Vitis chip	V. vinifera	False	PolyHighResolution	PASS
AX-473481779	chr1_7323014_C_T	chr01	7277766	GrapeReSeq 18K Vitis chip	V. vinifera	False	PolyHighResolution	PASS
AX-475479621	FEM_Vitis0009090	chr01	7279614	resequencing	V. vinifera ssp. sativa	False	PolyHighResolution	PASS
AX-691508905	chrUn_21784050_C_T	chr01	7296629	GrapeReSeq 18K Vitis chip	V. vinifera	False	PolyHighResolution	PASS
AX-691507177	be_C_T_chrUn_21790000	chr01	7302579	GrapeReSeq 18K Vitis chip	V. berlandieri	False	Other	HETSO_FILTER
AX-691508906	chrUn_21803794_A_G	chr01	7316373	GrapeReSeq 18K Vitis chip	V. vinifera	False	PolyHighResolution	PASS
AX-691516134	cn_G_A_chrUn_21809851	chr01	7322430	GrapeReSeq 18K Vitis chip	V. cinerea	False	MonoHighResolution	MONO_HIGH_RESOLUTION
AX-691510534	lb_T_G_chrUn_21828679	chr01	7339976	GrapeReSeq 18K Vitis chip	V. labrusca	False	PolyHighResolution	PASS
AX-468970171	chrUn_21846463_A_G	chr01	7357760	GrapeReSeq 18K Vitis chip	V. vinifera	False	PolyHighResolution	PASS
AX-468953581	chrUn_14553681_A_G	chr01	7408976	GrapeReSeq 18K Vitis chip	V. vinifera	False	PolyHighResolution	PASS
AX-471041084	chrUn_14557101_A_G	chr01	7412396	GrapeReSeq 18K Vitis chip	V. vinifera	False	PolyHighResolution	PASS
AX-691507178	be_G_T_chrUn_14570738	chr01	7425425	GrapeReSeq 18K Vitis chip	V. berlandieri	False	NoMinorHom	SUBCLUSTERING_FILTER
AX-691511605	li_T_C_chrUn_14589208	chr01	7443895	GrapeReSeq 18K Vitis chip	V. lincecumii	False	NoMinorHom	PASS
AX-691508909	chrUn_14590510_C_T	chr01	7445197	GrapeReSeq 18K Vitis chip	V. vinifera	False	Other	HETSO_FILTER
AX-468953882	chrUn_14595470_A_C	chr01	7450157	GrapeReSeq 18K Vitis chip	V. vinifera	False	PolyHighResolution	PASS
AX-470491093	chrUn_14615969_A_G	chr01	7470467	GrapeReSeq 18K Vitis chip	V. vinifera	False	PolyHighResolution	PASS
AX-691501963	chrUn_14635964_C_T	chr01	7490717	GrapeReSeq 18K Vitis chip	V. vinifera	False	PolyHighResolution	PASS
AX-691501964	chrUn_14648374_A_C	chr01	7503127	GrapeReSeq 18K Vitis chip	V. vinifera	False	PolyHighResolution	PASS
AX-691508914	chrUn_14675888_A_G	chr01	7530641	GrapeReSeq 18K Vitis chip	V. vinifera	False	PolyHighResolution	PASS
AX-691501966	chrUn_14677930_C_T	chr01	7532683	GrapeReSeq 18K Vitis chip	V. vinifera	False	PolyHighResolution	PASS
AX-468955013	chrUn_14700199_A_G	chr01	7554952	GrapeReSeq 18K Vitis chip	V. vinifera	False	PolyHighResolution	UDC_CLUSTER_DISTRIBUTION
AX-691500118	chrUn_14701407_A_C	chr01	7556160	GrapeReSeq 18K Vitis chip	V. vinifera	False	ABvarianceX	VARIANCE_FILTER
AX-691500119	chrUn_14704731_C_T	chr01	7559484	GrapeReSeq 18K Vitis chip	V. vinifera	False	Other	FLD_MAIN_VALUE_RANGE
AX-691500120	chrUn_14724839_C_T	chr01	7579147	GrapeReSeq 18K Vitis chip	V. vinifera	False	PolyHighResolution	PASS
AX-472306607	chrUn_14739039_G_T	chr01	7592995	GrapeReSeq 18K Vitis chip	V. vinifera	False	PolyHighResolution	PASS
AX-687983604	chrUn_14741239_A_C	chr01	7595195	GrapeReSeq 18K Vitis chip	V. vinifera	False	PolyHighResolution	SUBCLUSTERING_FILTER
AX-691501909	ae_G_T_chrUn_27275496	chr01	7652242	GrapeReSeq 18K Vitis chip	V. aestivalis	False	PolyHighResolution	PASS
AX-691505348	chrUn_27275347_C_T	chr01	7652411	GrapeReSeq 18K Vitis chip	V. vinifera	False	AAvarianceY	VARIANCE_FILTER
AX-691505350	chrUn_27274811_C_T	chr01	7652947	GrapeReSeq 18K Vitis chip	V. vinifera	False	PolyHighResolution	PASS
AX-691507180	be_A_C_chrUn_27262826	chr01	7664912	GrapeReSeq 18K Vitis chip	V. berlandieri	False	MonoHighResolution	MONO_HIGH_RESOLUTION
AX-691500123	chr1_7349729_C_T	chr01	7694725	GrapeReSeq 18K Vitis chip	V. vinifera	False	PolyHighResolution	SUBCLUSTERING_FILTER
AX-473482244	FEM_Vitis0009164	chr01	7736302	resequencing	V. vinifera ssp. sylvestris	False	NoMinorHom	PASS
AX-691505353	chr1_7422730_C_T	chr01	7766581	GrapeReSeq 18K Vitis chip	V. vinifera	False	PolyHighResolution	PASS
AX-691501967	chr1_7440546_A_G	chr01	7784397	GrapeReSeq 18K Vitis chip	V. vinifera	False	PolyHighResolution	PASS
AX-691508920	chr1_7498727_C_T	chr01	7841724	GrapeReSeq 18K Vitis chip	V. vinifera	False	PolyHighResolution	SUBCLUSTERING_FILTER
AX-691504822	mu_s_T_C_chr1_7511958	chr01	7854955	GrapeReSeq 18K Vitis chip	M. rotundifolia	False	MonoHighResolution	MONO_HIGH_RESOLUTION
AX-475480864	FEM_Vitis0009328	chr01	7895386	resequencing	V. vinifera ssp. sylvestris	False	PolyHighResolution	PASS
AX-473483829	chr1_7571627_C_T	chr01	7914624	GrapeReSeq 18K Vitis chip	V. vinifera	False	PolyHighResolution	PASS
AX-691516977	lb_A_C_chr1_7577532	chr01	7920529	GrapeReSeq 18K Vitis chip	V. labrusca	False	PolyHighResolution	PASS
AX-691505398	ae_C_T_chr1_7588868	chr01	7931865	GrapeReSeq 18K Vitis chip	V. aestivalis	False	MonoHighResolution	MONO_HIGH_RESOLUTION
AX-686570141	FEM_Vitis0009421	chr01	7975911	resequencing	V. vinifera ssp. sylvestris	False	PolyHighResolution	PASS
AX-691501969	chr1_7637892_C_T	chr01	7983037	GrapeReSeq 18K Vitis chip	V. vinifera	False	PolyHighResolution	PASS
AX-691507182	be_A_G_chr1_7658107	chr01	8003252	GrapeReSeq 18K Vitis chip	V. berlandieri	False	NoMinorHom	PASS
AX-686527172	FEM_Vitis0009459	chr01	8004598	resequencing	V. vinifera ssp. sativa, V. vinifera ssp. sylvestris	False	NoMinorHom	PASS
AX-687023881	FEM_Vitis0009475	chr01	8009524	resequencing	V. arizonica	False	ABvarianceX	VARIANCE_FILTER
AX-686570189	FEM_Vitis0009481	chr01	8012615	resequencing	V. piazeskii, V. romanetii	False	PolyHighResolution	PASS
AX-687023894	FEM_Vitis0009491	chr01	8018222	resequencing	V. piazeskii	False	MonoHighResolution	MONO_HIGH_RESOLUTION
AX-686527175	FEM_Vitis0009516	chr01	8035069	resequencing	V. romanetii	False	MonoHighResolution	MONO_HIGH_RESOLUTION
AX-686570221	chr1_7691369_A_G	chr01	8038157	GrapeReSeq 18K Vitis chip	V. vinifera	False	CallRateBelowThreshold	CALL_RATE_AXIOSAFE
AX-691501970	chr1_7712244_A_G	chr01	8059032	GrapeReSeq 18K Vitis chip	V. vinifera	False	PolyHighResolution	PASS
AX-691508926	chr1_7741364_C_T	chr01	8088152	GrapeReSeq 18K Vitis chip	V. vinifera	False	PolyHighResolution	SUBCLUSTERING_FILTER
AX-691508928	chr1_7757014_C_T	chr01	8103802	GrapeReSeq 18K Vitis chip	V. vinifera	False	PolyHighResolution	PASS
AX-691501973	chr1_7785005_C_T	chr01	8131794	GrapeReSeq 18K Vitis chip	V. vinifera	False	PolyHighResolution	PASS
AX-687024048	FEM_Vitis0009684	chr01	8195396	resequencing	M. rotundifolia, V. amurensis	False	MonoHighResolution	MONO_HIGH_RESOLUTION
AX-686570359	FEM_Vitis0009690	chr01	8201356	resequencing	V. piazeskii	False	OTV	HETSO_FILTER
AX-475483153	chr1_7933647_C_T	chr01	8278832	GrapeReSeq 18K Vitis chip	V. vinifera	False	CallRateBelowThreshold	CALL_RATE_AXIOSAFE
AX-687024148	FEM_Vitis0009802	chr01	8301635	resequencing	V. vinifera ssp. sativa, V. vinifera ssp. sylvestris	False	NoMinorHom	PASS
AX-686570459	FEM_Vitis0009806	chr01	8302923	resequencing	V. amurensis	False	PolyHighResolution	PASS
AX-691508933	chr1_7963986_A_G	chr01	8309171	GrapeReSeq 18K Vitis chip	V. vinifera	False	OTV	HETSO_FILTER
AX-686521014	FEM_Vitis0009816	chr01	8311458	resequencing	V. romanetii	False	PolyHighResolution	PASS
AX-691501975	chr1_8037779_C_T	chr01	8383120	GrapeReSeq 18K Vitis chip	V. vinifera	False	PolyHighResolution	PASS
AX-691505400	ae_A_C_chr1_8039405	chr01	8384746	GrapeReSeq 18K Vitis chip	V. aestivalis	False	MonoHighResolution	MONO_HIGH_RESOLUTION
AX-691508835	cn_A_G_chr1_8060317	chr01	8405658	GrapeReSeq 18K Vitis chip	V. cinerea	False	Other	HETSO_FILTER
AX-687024241	FEM_Vitis0009912	chr01	8431092	resequencing	V. vinifera ssp. sativa, V. vinifera ssp. sylvestris	False	PolyHighResolution	PASS
AX-691501976	chr1_8103740_C_T	chr01	8450327	GrapeReSeq 18K Vitis chip	V. vinifera	False	Other	HETSO_FILTER
AX-691507184	be_T_C_chr1_8114109	chr01	8460696	GrapeReSeq 18K Vitis chip	V. berlandieri	False	Other	FLD_MAIN_VALUE_RANGE
AX-691508939	chr1_8202506_A_G	chr01	8549115	GrapeReSeq 18K Vitis chip	V. vinifera	False	PolyHighResolution	PASS
AX-475484447	chr1_8210025_A_G	chr01	8556634	GrapeReSeq 18K Vitis chip	V. vinifera	False	PolyHighResolution	PASS
AX-691508941	chr1_8324181_A_G	chr01	8677270	GrapeReSeq 18K Vitis chip	V. vinifera	False	OTV	HETSO_FILTER
AX-691511606	li_C_T_chr1_8331639	chr01	8684729	GrapeReSeq 18K Vitis chip	V. lincecumii	False	MonoHighResolution	MONO_HIGH_RESOLUTION
AX-473489008	chr1_8429331_A_C	chr01	8778589	GrapeReSeq 18K Vitis chip	V. vinifera	False	PolyHighResolution	PASS
AX-473489014	chr1_8429533_A_G	chr01	8778791	GrapeReSeq 18K Vitis chip	V. vinifera	False	PolyHighResolution	PASS
AX-691517711	FEM_Vitis_Candidate0000015	chr01	8836422	Trait association	V. vinifera ssp. sativa	False	ABvarianceY	VARIANCE_FILTER
AX-691508837	cn_G_A_chr1_8517555	chr01	8866813	GrapeReSeq 18K Vitis chip	V. cinerea	False	CallRateBelowThreshold	CALL_RATE_AXIOSAFE
AX-691515323	be_C_T_chr1_8523704	chr01	8872962	GrapeReSeq 18K Vitis chip	V. berlandieri	False	Other	HETSO_FILTER
AX-691500125	chr1_8539545_C_T	chr01	8888803	GrapeReSeq 18K Vitis chip	V. vinifera	False	OTV	HETSO_FILTER
AX-691516978	lb_T_C_chr1_8618417	chr01	8961777	GrapeReSeq 18K Vitis chip	V. labrusca	False	NoMinorHom	PASS
AX-686570889	FEM_Vitis0010303	chr01	8964806	resequencing	V. vinifera ssp. sylvestris	False	Other	HETSO_FILTER
AX-691514475	ae_A_G_chr1_8634987	chr01	8977705	GrapeReSeq 18K Vitis chip	V. aestivalis	True	MonoHighResolution	MONO_HIGH_RESOLUTION
AX-691505401	ae_A_G_chr1_8634987	chr01	8977705	GrapeReSeq 18K Vitis chip	V. aestivalis	True	Other	FLD_MAIN_VALUE_RANGE
AX-686521037	chr1_8671481_C_T	chr01	9015691	GrapeReSeq 18K Vitis chip	V. vinifera	False	PolyHighResolution	SUBCLUSTERING_FILTER
AX-686570916	FEM_Vitis0010335	chr01	9017549	resequencing	V. vinifera ssp. sylvestris	False	MonoHighResolution	MONO_HIGH_RESOLUTION
AX-691500126	chr1_8676663_C_T	chr01	9020873	GrapeReSeq 18K Vitis chip	V. vinifera	False	Other	HETSO_FILTER
AX-687024588	FEM_Vitis0010341	chr01	9021459	resequencing	V. amurensis, V. vinifera ssp. sylvestris	False	Other	FLD_MAIN_VALUE_RANGE
AX-687024591	FEM_Vitis0010345	chr01	9024285	resequencing	V. vinifera ssp. sylvestris, V. amurensis	False	PolyHighResolution	PASS
AX-691500127	chr1_8705451_G_T	chr01	9049892	GrapeReSeq 18K Vitis chip	V. vinifera	False	PolyHighResolution	PASS
AX-687024672	FEM_Vitis0010441	chr01	9085508	resequencing	V. vinifera ssp. sylvestris, V. vinifera ssp. sativa	False	PolyHighResolution	PASS
AX-686571078	FEM_Vitis0010529	chr01	9144330	resequencing	M. rotundifolia	False	PolyHighResolution	PASS
AX-687024762	FEM_Vitis0010551	chr01	9153504	resequencing	V. rupestris, V. piazeskii	False	PolyHighResolution	UDC_CLUSTER_DISTRIBUTION
AX-691505361	chr1_8890473_A_C	chr01	9234042	GrapeReSeq 18K Vitis chip	V. vinifera	False	PolyHighResolution	PASS
AX-687024832	FEM_Vitis0010643	chr01	9249439	resequencing	V. amurensis	False	NoMinorHom	PASS
AX-473491771	FEM_Vitis0010644	chr01	9250047	resequencing	V. vinifera ssp. sylvestris	False	PolyHighResolution	PASS
AX-691500129	chr1_8924712_C_T	chr01	9268281	GrapeReSeq 18K Vitis chip	V. vinifera	False	AAvarianceX	VARIANCE_FILTER
AX-691500130	chr1_8958136_C_T	chr01	9301705	GrapeReSeq 18K Vitis chip	V. vinifera	False	Other	FLD_MAIN_VALUE_RANGE
AX-475487710	chr1_8975551_C_T	chr01	9319120	GrapeReSeq 18K Vitis chip	V. vinifera	False	PolyHighResolution	PASS
AX-469768096	FEM_Vitis0010743	chr01	9343371	resequencing	V. vinifera ssp. sylvestris	False	NoMinorHom	PASS
AX-686571258	FEM_Vitis0010748	chr01	9345912	resequencing	V. vinifera ssp. sylvestris	False	PolyHighResolution	SUBCLUSTERING_FILTER
AX-686571269	FEM_Vitis0010761	chr01	9352667	resequencing	V. piazeskii, V. romanetii	False	MonoHighResolution	MONO_HIGH_RESOLUTION
AX-687024934	chr1_9015822_A_G	chr01	9359392	GrapeReSeq 18K Vitis chip	V. vinifera	False	BBvarianceX	VARIANCE_FILTER
AX-691508839	cn_T_C_chr1_9016939	chr01	9360509	GrapeReSeq 18K Vitis chip	V. cinerea	False	OTV	HETSO_FILTER
AX-691515324	be_G_A_chr1_9046299	chr01	9389869	GrapeReSeq 18K Vitis chip	V. berlandieri	True	MonoHighResolution	MONO_HIGH_RESOLUTION
AX-691507187	be_G_A_chr1_9046299	chr01	9389869	GrapeReSeq 18K Vitis chip	V. berlandieri	True	NoMinorHom	PASS
AX-691516979	lb_G_A_chr1_9067492	chr01	9411524	GrapeReSeq 18K Vitis chip	V. labrusca	False	Other	HETSO_FILTER
AX-691514476	ae_G_T_chr1_9076404	chr01	9420436	GrapeReSeq 18K Vitis chip	V. aestivalis	False	Other	HETSO_FILTER
AX-687024981	FEM_Vitis0010820	chr01	9432443	resequencing	V. vinifera ssp. sylvestris	False	PolyHighResolution	PASS
AX-691500131	chr1_9096264_A_G	chr01	9440296	GrapeReSeq 18K Vitis chip	V. vinifera	False	PolyHighResolution	PASS
AX-686571402	FEM_Vitis0010908	chr01	9542620	resequencing	V. vinifera ssp. sativa	False	CallRateBelowThreshold	CALL_RATE_AXIOSAFE
AX-686571455	FEM_Vitis0010962	chr01	9583471	resequencing	V. vinifera ssp. sylvestris, V. vinifera ssp. sativa	False	OTV	HETSO_FILTER
AX-691501979	chr1_9242867_A_G	chr01	9586044	GrapeReSeq 18K Vitis chip	V. vinifera	False	NoMinorHom	PASS
AX-687025121	FEM_Vitis0010973	chr01	9594203	resequencing	V. arizonica	False	CallRateBelowThreshold	CALL_RATE_AXIOSAFE
AX-687025125	FEM_Vitis0010977	chr01	9597820	resequencing	V. arizonica	False	NoMinorHom	PASS
AX-686527327	FEM_Vitis0011016	chr01	9645728	resequencing	M. rotundifolia, V. piazeskii	False	MonoHighResolution	MONO_HIGH_RESOLUTION
AX-691504823	mu_s_T_C_chr1_9345841	chr01	9684228	GrapeReSeq 18K Vitis chip	M. rotundifolia	False	OTV	HETSO_FILTER
AX-475488967	FEM_Vitis0011056	chr01	9686649	resequencing	V. vinifera ssp. sylvestris, V. vinifera ssp. sativa	False	NoMinorHom	PASS
AX-686571538	chr1_9353859_A_G	chr01	9692246	GrapeReSeq 18K Vitis chip	V. vinifera	False	PolyHighResolution	PASS
AX-687025202	FEM_Vitis0011073	chr01	9711415	resequencing	V. vinifera ssp. sylvestris	False	CallRateBelowThreshold	CALL_RATE_AXIOSAFE
AX-686527341	FEM_Vitis0011079	chr01	9715599	resequencing	V. vinifera ssp. sylvestris	False	NoMinorHom	PASS
AX-473494956	chr1_9436830_G_T	chr01	9775449	GrapeReSeq 18K Vitis chip	V. vinifera	False	PolyHighResolution	PASS
AX-687025267	FEM_Vitis0011159	chr01	9793933	resequencing	V. romanetii, V. arizonica	False	NoMinorHom	PASS
AX-475490168	FEM_Vitis0011200	chr01	9813417	resequencing	M. rotundifolia, V. vinifera ssp. sylvestris	False	PolyHighResolution	PASS
AX-687025291	FEM_Vitis0011206	chr01	9816278	resequencing	V. vinifera ssp. sativa, V. vinifera ssp. sylvestris	False	PolyHighResolution	PASS
AX-686571641	FEM_Vitis0011212	chr01	9826533	resequencing	V. vinifera ssp. sativa, V. vinifera ssp. sylvestris	False	OTV	HETSO_FILTER
AX-691508945	chr1_9496251_A_C	chr01	9834611	GrapeReSeq 18K Vitis chip	V. vinifera	False	PolyHighResolution	PASS
AX-691516138	cn_G_T_chr1_9528312	chr01	9866673	GrapeReSeq 18K Vitis chip	V. cinerea	False	NoMinorHom	PASS
AX-686571679	FEM_Vitis0011266	chr01	9867413	resequencing	V. arizonica	False	MonoHighResolution	MONO_HIGH_RESOLUTION
AX-691501981	chr1_9532553_A_G	chr01	9870915	GrapeReSeq 18K Vitis chip	V. vinifera	False	PolyHighResolution	PASS
AX-691516980	lb_G_A_chr1_9558272	chr01	9896634	GrapeReSeq 18K Vitis chip	V. labrusca	False	OTV	HETSO_FILTER
AX-691507189	be_G_T_chr1_9566010	chr01	9904372	GrapeReSeq 18K Vitis chip	V. berlandieri	False	NoMinorHom	PASS
AX-691505405	ae_G_A_chr1_9566673	chr01	9905196	GrapeReSeq 18K Vitis chip	V. aestivalis	True	MonoHighResolution	MONO_HIGH_RESOLUTION
AX-691514477	ae_G_A_chr1_9566673	chr01	9905196	GrapeReSeq 18K Vitis chip	V. aestivalis	True	Other	FLD_MAIN_VALUE_RANGE
AX-691511607	li_A_G_chr1_9601598	chr01	9940061	GrapeReSeq 18K Vitis chip	V. lincecumii	False	MonoHighResolution	MONO_HIGH_RESOLUTION
AX-687025390	FEM_Vitis0011340	chr01	9967775	resequencing	V. vinifera ssp. sylvestris	False	MonoHighResolution	MONO_HIGH_RESOLUTION
AX-687025427	FEM_Vitis0011389	chr01	10045156	resequencing	V. vinifera ssp. sylvestris	False	MonoHighResolution	MONO_HIGH_RESOLUTION
AX-691501982	chr1_9750032_A_C	chr01	10086692	GrapeReSeq 18K Vitis chip	V. vinifera	False	PolyHighResolution	SUBCLUSTERING_FILTER
AX-691501983	chr1_9779606_A_G	chr01	10116266	GrapeReSeq 18K Vitis chip	V. vinifera	False	PolyHighResolution	PASS
AX-691501984	chr1_9816361_A_G	chr01	10153021	GrapeReSeq 18K Vitis chip	V. vinifera	False	AAvarianceX	VARIANCE_FILTER
AX-687025511	FEM_Vitis0011492	chr01	10206872	resequencing	V. piazeskii, V. vinifera ssp. sativa	False	NoMinorHom	PASS
AX-687025530	FEM_Vitis0011515	chr01	10225335	resequencing	V. vinifera ssp. sylvestris	False	MonoHighResolution	MONO_HIGH_RESOLUTION
AX-686571882	FEM_Vitis0011516	chr01	10231161	resequencing	V. vinifera ssp. sylvestris	False	Other	HETSO_FILTER
AX-473498723	chr1_9900799_C_T	chr01	10237460	GrapeReSeq 18K Vitis chip	V. vinifera	False	PolyHighResolution	PASS
AX-686571899	FEM_Vitis0011540	chr01	10259291	resequencing	M. rotundifolia, V. amurensis	False	PolyHighResolution	PASS
AX-687025570	FEM_Vitis0011572	chr01	10286948	resequencing	V. amurensis	False	NoMinorHom	PASS
AX-691515326	be_A_G_chr1_9967233	chr01	10303894	GrapeReSeq 18K Vitis chip	V. berlandieri	False	Other	FLD_MAIN_VALUE_RANGE
AX-473499596	chr1_9996086_C_T	chr01	10332747	GrapeReSeq 18K Vitis chip	V. vinifera	False	PolyHighResolution	PASS
AX-691514478	ae_T_C_chr1_10024059	chr01	10370380	GrapeReSeq 18K Vitis chip	V. aestivalis	False	Other	HETSO_FILTER
AX-475493374	chr1_10027559_G_T	chr01	10373880	GrapeReSeq 18K Vitis chip	V. vinifera	False	PolyHighResolution	PASS
AX-691516139	cn_C_T_chr1_10028280	chr01	10374601	GrapeReSeq 18K Vitis chip	V. cinerea	False	CallRateBelowThreshold	CALL_RATE_AXIOSAFE
AX-473499962	FEM_Vitis0011689	chr01	10392267	resequencing	V. vinifera ssp. sativa, V. vinifera ssp. sylvestris	False	PolyHighResolution	PASS
AX-691501985	chr1_10103455_C_T	chr01	10449304	GrapeReSeq 18K Vitis chip	V. vinifera	False	CallRateBelowThreshold	CALL_RATE_AXIOSAFE
AX-687025690	FEM_Vitis0011739	chr01	10460770	resequencing	V. arizonica	False	PolyHighResolution	PASS
AX-691504824	mu_s_T_C_chr1_10130173	chr01	10476022	GrapeReSeq 18K Vitis chip	M. rotundifolia	False	MonoHighResolution	MONO_HIGH_RESOLUTION
AX-686572078	FEM_Vitis0011776	chr01	10500754	resequencing	V. vinifera ssp. sativa, V. vinifera ssp. sylvestris	False	PolyHighResolution	PASS
AX-691501986	chr1_10170511_C_T	chr01	10516252	GrapeReSeq 18K Vitis chip	V. vinifera	False	PolyHighResolution	PASS
AX-686572105	FEM_Vitis0011809	chr01	10539847	resequencing	V. romanetii	False	MonoHighResolution	MONO_HIGH_RESOLUTION
AX-687025773	FEM_Vitis0011836	chr01	10552722	resequencing	V. rupestris, V. vinifera ssp. sylvestris	False	Other	FLD_MAIN_VALUE_RANGE
AX-691501987	chr1_10215474_A_G	chr01	10561215	GrapeReSeq 18K Vitis chip	V. vinifera	False	PolyHighResolution	PASS
AX-473501708	chr1_10248041_A_G	chr01	10593511	GrapeReSeq 18K Vitis chip	V. vinifera	False	CallRateBelowThreshold	CALL_RATE_AXIOSAFE
AX-473501827	FEM_Vitis0011897	chr01	10603013	resequencing	V. vinifera ssp. sylvestris	False	PolyHighResolution	PASS
AX-691508960	chr1_10279151_A_G	chr01	10624621	GrapeReSeq 18K Vitis chip	V. vinifera	False	PolyHighResolution	SUBCLUSTERING_FILTER
AX-686572191	FEM_Vitis0011931	chr01	10633188	resequencing	V. piazeskii, V. vinifera ssp. sylvestris	False	PolyHighResolution	PASS
AX-686572213	FEM_Vitis0011957	chr01	10644000	resequencing	V. vinifera ssp. sylvestris, V. vinifera ssp. sativa	False	CallRateBelowThreshold	CALL_RATE_AXIOSAFE
AX-686873023	mu_o_T_C_chr1_10331427	chr01	10680918	GrapeReSeq 18K Vitis chip	M. rotundifolia	True	MonoHighResolution	MONO_HIGH_RESOLUTION
AX-691513974	mu_o_T_C_chr1_10331427	chr01	10680918	GrapeReSeq 18K Vitis chip	M. rotundifolia	True	Other	FLD_MAIN_VALUE_RANGE
AX-691508962	chr1_10346685_G_T	chr01	10696267	GrapeReSeq 18K Vitis chip	V. vinifera	False	PolyHighResolution	PASS
AX-691501990	chr1_10348071_C_T	chr01	10697653	GrapeReSeq 18K Vitis chip	V. vinifera	False	PolyHighResolution	PASS
AX-691505368	chr1_10352546_C_T	chr01	10702128	GrapeReSeq 18K Vitis chip	V. vinifera	False	PolyHighResolution	PASS
AX-686572289	FEM_Vitis0012041	chr01	10729242	resequencing	V. vinifera ssp. sylvestris	False	NoMinorHom	PASS
AX-686572294	FEM_Vitis0012046	chr01	10732887	resequencing	V. vinifera ssp. sylvestris	False	MonoHighResolution	MONO_HIGH_RESOLUTION
AX-469772577	chr1_10384689_A_G	chr01	10734524	GrapeReSeq 18K Vitis chip	V. vinifera	False	PolyHighResolution	SUBCLUSTERING_FILTER
AX-471499059	FEM_Vitis0012082	chr01	10760584	resequencing	V. arizonica	False	PolyHighResolution	PASS
AX-691505370	chr1_10422513_C_T	chr01	10772348	GrapeReSeq 18K Vitis chip	V. vinifera	False	CallRateBelowThreshold	CALL_RATE_AXIOSAFE
AX-691505372	chr1_10456407_A_G	chr01	10806242	GrapeReSeq 18K Vitis chip	V. vinifera	False	PolyHighResolution	PASS
AX-686572343	FEM_Vitis0012112	chr01	10808953	resequencing	V. arizonica	False	NoMinorHom	PASS
AX-687026000	FEM_Vitis0012130	chr01	10830036	resequencing	V. piazeskii, V. amurensis	False	OTV	HETSO_FILTER
AX-687026025	FEM_Vitis0012157	chr01	10864763	resequencing	V. vinifera ssp. sylvestris	False	PolyHighResolution	PASS
AX-686572385	FEM_Vitis0012160	chr01	10881238	resequencing	V. vinifera ssp. sylvestris	False	NoMinorHom	PASS
AX-691515327	be_T_C_chr1_10532241	chr01	10882076	GrapeReSeq 18K Vitis chip	V. berlandieri	False	Other	HETSO_FILTER
AX-691516140	cn_G_A_chr1_10540772	chr01	10890607	GrapeReSeq 18K Vitis chip	V. cinerea	True	PolyHighResolution	PASS
AX-691508846	cn_G_A_chr1_10540772	chr01	10890607	GrapeReSeq 18K Vitis chip	V. cinerea	True	OTV	HETSO_FILTER
AX-473504200	lb_C_A_chr1_10543015	chr01	10892850	GrapeReSeq 18K Vitis chip	V. labrusca	False	PolyHighResolution	PASS
AX-473504449	chr1_10567353_C_T	chr01	10917188	GrapeReSeq 18K Vitis chip	V. vinifera	False	PolyHighResolution	PASS
AX-687026050	FEM_Vitis0012184	chr01	10920328	resequencing	V. vinifera ssp. sylvestris	False	PolyHighResolution	PASS
AX-687026069	FEM_Vitis0012212	chr01	10936238	resequencing	V. romanetii	False	Other	HETSO_FILTER
AX-691505375	chr1_10601560_C_T	chr01	10951210	GrapeReSeq 18K Vitis chip	V. vinifera	False	PolyHighResolution	PASS
AX-691500136	chr1_10645223_A_C	chr01	10994873	GrapeReSeq 18K Vitis chip	V. vinifera	False	AAvarianceX	VARIANCE_FILTER
AX-473505418	chr1_10686955_C_T	chr01	11036605	GrapeReSeq 18K Vitis chip	V. vinifera	False	PolyHighResolution	PASS
AX-686572523	FEM_Vitis0012329	chr01	11067872	resequencing	V. vinifera ssp. sylvestris	False	PolyHighResolution	PASS
AX-687026163	FEM_Vitis0012334	chr01	11075075	resequencing	V. romanetii	False	PolyHighResolution	PASS
AX-691505378	chr1_10751301_A_C	chr01	11100951	GrapeReSeq 18K Vitis chip	V. vinifera	False	PolyHighResolution	SUBCLUSTERING_FILTER
AX-691505380	chr1_10778771_A_G	chr01	11128177	GrapeReSeq 18K Vitis chip	V. vinifera	False	BBvarianceY	VARIANCE_FILTER
AX-686521188	FEM_Vitis0012372	chr01	11131812	resequencing	M. rotundifolia, V. amurensis	False	NoMinorHom	PASS
AX-686572560	FEM_Vitis0012386	chr01	11160995	resequencing	V. vinifera ssp. sativa, V. vinifera ssp. sylvestris	False	PolyHighResolution	PASS
AX-473506815	chr1_10848183_C_T	chr01	11197589	GrapeReSeq 18K Vitis chip	V. vinifera	False	PolyHighResolution	PASS
AX-472033064	chr1_10913571_C_T	chr01	11262838	GrapeReSeq 18K Vitis chip	V. vinifera	False	PolyHighResolution	PASS
AX-686572701	FEM_Vitis0012562	chr01	11304900	resequencing	V. amurensis	False	OTV	HETSO_FILTER
AX-686521202	FEM_Vitis0012576	chr01	11326787	resequencing	V. amurensis, V. romanetii	False	MonoHighResolution	MONO_HIGH_RESOLUTION
AX-687026361	FEM_Vitis0012595	chr01	11336903	resequencing	V. vinifera ssp. sylvestris	False	PolyHighResolution	PASS
AX-691500139	chr1_11007311_G_T	chr01	11356668	GrapeReSeq 18K Vitis chip	V. vinifera	False	Other	FLD_MAIN_VALUE_RANGE
AX-691513975	mu_s_T_C_chr1_11011678	chr01	11361035	GrapeReSeq 18K Vitis chip	M. rotundifolia	False	NoMinorHom	PASS
AX-691510543	lb_A_G_chr1_11023569	chr01	11372926	GrapeReSeq 18K Vitis chip	V. labrusca	False	PolyHighResolution	PASS
AX-691516141	cn_G_A_chr1_11028481	chr01	11377838	GrapeReSeq 18K Vitis chip	V. cinerea	False	OTV	HETSO_FILTER
AX-691514479	ae_A_C_chr1_11028575	chr01	11377932	GrapeReSeq 18K Vitis chip	V. aestivalis	False	NoMinorHom	SUBCLUSTERING_FILTER
AX-468406418	FEM_Vitis0097164	chr01	11409048	resequencing	V. vinifera ssp. sylvestris	False	CallRateBelowThreshold	CALL_RATE_AXIOSAFE
AX-687026411	FEM_Vitis0012668	chr01	11413877	resequencing	V. arizonica	False	Other	FLD_MAIN_VALUE_RANGE
AX-686572914	FEM_Vitis0012810	chr01	11505948	resequencing	V. romanetii	False	OTV	HETSO_FILTER
AX-691500140	chr1_11198094_A_G	chr01	11528064	GrapeReSeq 18K Vitis chip	V. vinifera	False	Other	FLD_MAIN_VALUE_RANGE
AX-472033716	chr1_11207220_A_G	chr01	11537190	GrapeReSeq 18K Vitis chip	V. vinifera	False	PolyHighResolution	PASS
AX-687026575	FEM_Vitis0012850	chr01	11565458	resequencing	V. vinifera ssp. sativa, V. vinifera ssp. sylvestris	False	Other	FLD_MAIN_VALUE_RANGE
AX-691508965	chr1_11240032_A_G	chr01	11570002	GrapeReSeq 18K Vitis chip	V. vinifera	False	Other	HETSO_FILTER
AX-472034084	FEM_Vitis0012905	chr01	11596231	resequencing	V. romanetii	False	PolyHighResolution	PASS
AX-687026620	FEM_Vitis0012921	chr01	11611052	resequencing	V. vinifera ssp. sativa, V. vinifera ssp. sylvestris	False	NoMinorHom	PASS
AX-473872438	FEM_Vitis0012925	chr01	11616084	resequencing	V. vinifera ssp. sativa, V. vinifera ssp. sylvestris	False	PolyHighResolution	PASS
AX-691501992	chr1_11313468_C_T	chr01	11643438	GrapeReSeq 18K Vitis chip	V. vinifera	False	PolyHighResolution	PASS
AX-475500526	FEM_Vitis0012976	chr01	11647212	resequencing	V. vinifera ssp. sativa	False	PolyHighResolution	PASS
AX-691501993	chr1_11324024_A_G	chr01	11653994	GrapeReSeq 18K Vitis chip	V. vinifera	False	PolyHighResolution	SUBCLUSTERING_FILTER
AX-686573053	FEM_Vitis0012995	chr01	11665212	resequencing	V. vinifera ssp. sativa, V. vinifera ssp. sylvestris	False	Other	FLD_MAIN_VALUE_RANGE
AX-473872824	chr1_11384586_A_G	chr01	11714612	GrapeReSeq 18K Vitis chip	V. vinifera	False	PolyHighResolution	SUBCLUSTERING_FILTER
AX-687026711	FEM_Vitis0013038	chr01	11750229	resequencing	V. vinifera ssp. sylvestris	False	OTV	HETSO_FILTER
AX-686573091	FEM_Vitis0013041	chr01	11754769	resequencing	V. piazeskii	False	MonoHighResolution	MONO_HIGH_RESOLUTION
AX-686573094	FEM_Vitis0013045	chr01	11755457	resequencing	V. romanetii	False	OTV	HETSO_FILTER
AX-687026718	FEM_Vitis0013047	chr01	11756309	resequencing	V. piazeskii	False	OTV	HETSO_FILTER
AX-686573096	FEM_Vitis0013048	chr01	11757659	resequencing	V. vinifera ssp. sylvestris	False	OTV	HETSO_FILTER
AX-691505412	ae_G_T_chr1_11452836	chr01	11782862	GrapeReSeq 18K Vitis chip	V. aestivalis	False	OTV	HETSO_FILTER
AX-475501230	chr1_11457396_C_T	chr01	11787422	GrapeReSeq 18K Vitis chip	V. vinifera	False	PolyHighResolution	PASS
AX-687026765	FEM_Vitis0013105	chr01	11802053	resequencing	V. vinifera ssp. sylvestris	False	MonoHighResolution	MONO_HIGH_RESOLUTION
AX-691516142	cn_T_G_chr1_11473611	chr01	11803637	GrapeReSeq 18K Vitis chip	V. cinerea	False	OTV	HETSO_FILTER
AX-686573154	FEM_Vitis0013121	chr01	11824621	resequencing	V. amurensis	False	PolyHighResolution	PASS
AX-691507195	be_G_A_chr1_11505475	chr01	11835501	GrapeReSeq 18K Vitis chip	V. berlandieri	False	OTV	HETSO_FILTER
AX-691515329	be_C_T_chr1_11505575	chr01	11835601	GrapeReSeq 18K Vitis chip	V. berlandieri	False	Other	HETSO_FILTER
AX-691510545	lb_C_T_chr1_11518301	chr01	11848327	GrapeReSeq 18K Vitis chip	V. labrusca	False	PolyHighResolution	PASS
AX-691513976	mu_s_A_G_chr1_11525271	chr01	11855217	GrapeReSeq 18K Vitis chip	M. rotundifolia	False	OTV	HETSO_FILTER
AX-691508971	chr1_11527964_A_G	chr01	11857910	GrapeReSeq 18K Vitis chip	V. vinifera	False	PolyHighResolution	PASS
AX-687026803	FEM_Vitis0013152	chr01	11858006	resequencing	V. amurensis	False	MonoHighResolution	MONO_HIGH_RESOLUTION
AX-686573216	FEM_Vitis0013191	chr01	11888019	resequencing	V. rupestris	False	NoMinorHom	PASS
AX-686573217	FEM_Vitis0013193	chr01	11890354	resequencing	V. rupestris	False	Other	HOMRO_FILTER
AX-475501991	chr1_11576311_A_C	chr01	11902253	GrapeReSeq 18K Vitis chip	V. vinifera	False	PolyHighResolution	PASS
AX-686573233	FEM_Vitis0013212	chr01	11905078	resequencing	V. vinifera ssp. sativa, V. vinifera ssp. sylvestris	False	Other	FLD_MAIN_VALUE_RANGE
AX-686573247	FEM_Vitis0013228	chr01	11929010	resequencing	V. vinifera ssp. sylvestris	False	MonoHighResolution	MONO_HIGH_RESOLUTION
AX-473511616	FEM_Vitis0013259	chr01	11946077	resequencing	V. vinifera ssp. sativa	False	PolyHighResolution	PASS
AX-686573277	chr1_11622136_A_G	chr01	11948078	GrapeReSeq 18K Vitis chip	V. vinifera	False	CallRateBelowThreshold	CALL_RATE_AXIOSAFE
AX-686573283	FEM_Vitis0013270	chr01	11958746	resequencing	V. vinifera ssp. sativa	False	OTV	HETSO_FILTER
AX-475502283	chr1_11680867_A_G	chr01	12006891	GrapeReSeq 18K Vitis chip	V. vinifera	False	PolyHighResolution	PASS
AX-687026969	FEM_Vitis0013346	chr01	12043122	resequencing	V. amurensis	False	PolyHighResolution	PASS
AX-475502499	FEM_Vitis0013369	chr01	12055465	resequencing	V. vinifera ssp. sativa, V. vinifera ssp. sylvestris	False	PolyHighResolution	PASS
AX-691504827	mu_o_C_T_chr1_11779907	chr01	12105931	GrapeReSeq 18K Vitis chip	M. rotundifolia	True	Other	HETSO_FILTER
AX-691513977	mu_o_C_T_chr1_11779907	chr01	12105931	GrapeReSeq 18K Vitis chip	M. rotundifolia	True	Other	FLD_MAIN_VALUE_RANGE
AX-691508973	chr1_11818337_C_T	chr01	12144361	GrapeReSeq 18K Vitis chip	V. vinifera	False	BBvarianceX	VARIANCE_FILTER
AX-686573455	FEM_Vitis0013468	chr01	12151067	resequencing	V. arizonica, V. rupestris	False	NoMinorHom	PASS
AX-473512545	chr1_11853324_A_G	chr01	12179348	GrapeReSeq 18K Vitis chip	V. vinifera	False	PolyHighResolution	PASS
AX-473512585	FEM_Vitis0013500	chr01	12184163	resequencing	V. rupestris	False	PolyHighResolution	PASS
AX-691501996	chr1_11858923_A_G	chr01	12184947	GrapeReSeq 18K Vitis chip	V. vinifera	False	PolyHighResolution	PASS
AX-687027095	FEM_Vitis0013511	chr01	12199036	resequencing	V. piazeskii, V. amurensis	False	PolyHighResolution	PASS
AX-473512663	FEM_Vitis_Candidate0000016	chr01	12200032	GrapeReSeq 18K Vitis chip	V. vinifera	False	PolyHighResolution	SUBCLUSTERING_FILTER
AX-691507200	be_C_T_chr1_11964646	chr01	12289076	GrapeReSeq 18K Vitis chip	V. berlandieri	False	PolyHighResolution	PASS
AX-691508851	cn_T_C_chr1_11998584	chr01	12323014	GrapeReSeq 18K Vitis chip	V. cinerea	False	Other	HETSO_FILTER
AX-691510548	lb_G_A_chr1_12005500	chr01	12329930	GrapeReSeq 18K Vitis chip	V. labrusca	False	Other	HETSO_FILTER
AX-475503249	FEM_Vitis0013638	chr01	12333793	resequencing	V. vinifera ssp. sylvestris	False	PolyHighResolution	HOM_HOM_CLUSTERIZATION
AX-691514481	ae_A_G_chr1_12009877	chr01	12334307	GrapeReSeq 18K Vitis chip	V. aestivalis	False	PolyHighResolution	PASS
AX-686573592	FEM_Vitis0013642	chr01	12334373	resequencing	V. amurensis, V. vinifera ssp. sativa	False	PolyHighResolution	PASS
AX-686573595	FEM_Vitis0013645	chr01	12334694	resequencing	V. vinifera ssp. sativa, V. vinifera ssp. sylvestris	False	PolyHighResolution	PASS
AX-686573598	FEM_Vitis0013648	chr01	12336425	resequencing	V. romanetii	False	Other	FLD_MAIN_VALUE_RANGE
AX-686573625	FEM_Vitis0013682	chr01	12362581	resequencing	V. vinifera ssp. sativa	False	PolyHighResolution	PASS
AX-691501997	chr1_12056309_C_T	chr01	12380739	GrapeReSeq 18K Vitis chip	V. vinifera	False	PolyHighResolution	SUBCLUSTERING_FILTER
AX-469778068	FEM_Vitis0013715	chr01	12393009	resequencing	V. rupestris, V. vinifera ssp. sativa	False	CallRateBelowThreshold	CALL_RATE_AXIOSAFE
AX-687027258	SNP517_224	chr01	12406250	GrapeReSeq 18K Vitis chip	V. vinifera	False	PolyHighResolution	SUBCLUSTERING_FILTER
AX-691500141	chr1_12092270_C_T	chr01	12416712	GrapeReSeq 18K Vitis chip	V. vinifera	False	PolyHighResolution	PASS
AX-473514009	FEM_Vitis0013763	chr01	12454438	resequencing	V. rupestris	False	PolyHighResolution	SUBCLUSTERING_FILTER
AX-686573689	FEM_Vitis0013768	chr01	12457887	resequencing	V. rupestris	False	Other	HETSO_FILTER
AX-686573708	FEM_Vitis0013789	chr01	12474104	resequencing	M. rotundifolia	False	NoMinorHom	PASS
AX-686573719	FEM_Vitis0013800	chr01	12479935	resequencing	V. vinifera ssp. sylvestris	False	MonoHighResolution	MONO_HIGH_RESOLUTION
AX-691500142	chr1_12168156_C_T	chr01	12492521	GrapeReSeq 18K Vitis chip	V. vinifera	False	PolyHighResolution	SUBCLUSTERING_FILTER
AX-691511386	li_A_G_chr1_12170046	chr01	12494411	GrapeReSeq 18K Vitis chip	V. lincecumii	False	Other	FLD_MAIN_VALUE_RANGE
AX-686573736	FEM_Vitis0013827	chr01	12499592	resequencing	V. vinifera ssp. sylvestris	False	MonoHighResolution	MONO_HIGH_RESOLUTION
AX-687027366	chr1_12212304_C_T	chr01	12537200	GrapeReSeq 18K Vitis chip	V. vinifera	False	PolyHighResolution	PASS
AX-469778685	SNP1241_207	chr01	12540047	GrapeReSeq 18K Vitis chip	V. vinifera	False	PolyHighResolution	PASS
AX-473514865	FEM_Vitis0013898	chr01	12555313	resequencing	V. vinifera ssp. sativa, V. vinifera ssp. sylvestris	False	PolyHighResolution	PASS
AX-686573793	FEM_Vitis0013911	chr01	12576103	resequencing	V. piazeskii	False	NoMinorHom	PASS
AX-686573794	FEM_Vitis0013912	chr01	12576278	resequencing	V. piazeskii	False	PolyHighResolution	PASS
AX-691500143	chr1_12284201_G_T	chr01	12609389	GrapeReSeq 18K Vitis chip	V. vinifera	False	PolyHighResolution	PASS
AX-691500144	chr1_12352034_C_T	chr01	12656597	GrapeReSeq 18K Vitis chip	V. vinifera	False	CallRateBelowThreshold	CALL_RATE_AXIOSAFE
AX-691505393	chr1_12361877_A_G	chr01	12666440	GrapeReSeq 18K Vitis chip	V. vinifera	False	PolyHighResolution	PASS
AX-686573861	FEM_Vitis0013984	chr01	12694480	resequencing	V. arizonica, V. rupestris	False	PolyHighResolution	UDC_CLUSTER_DISTRIBUTION
AX-691515331	be_A_C_chr1_12393775	chr01	12698338	GrapeReSeq 18K Vitis chip	V. berlandieri	False	MonoHighResolution	MONO_HIGH_RESOLUTION
AX-691501998	chr1_12400623_A_G	chr01	12705186	GrapeReSeq 18K Vitis chip	V. vinifera	False	PolyHighResolution	PASS
AX-691504828	mu_o_A_G_chr1_12406900	chr01	12711463	GrapeReSeq 18K Vitis chip	M. rotundifolia	False	MonoHighResolution	MONO_HIGH_RESOLUTION
AX-691513979	mu_o_G_A_chr1_12407396	chr01	12711959	GrapeReSeq 18K Vitis chip	M. rotundifolia	False	NoMinorHom	PASS
AX-686573880	FEM_Vitis0014013	chr01	12713772	resequencing	V. amurensis, V. vinifera ssp. sylvestris	False	PolyHighResolution	PASS
AX-686573885	FEM_Vitis0014020	chr01	12722717	resequencing	V. vinifera ssp. sativa, V. vinifera ssp. sylvestris	False	Other	HETSO_FILTER
AX-687027488	FEM_Vitis0014025	chr01	12725077	resequencing	V. vinifera ssp. sativa, V. vinifera ssp. sylvestris	False	Other	HETSO_FILTER
AX-473516042	FEM_Vitis_Candidate0000012	chr01	12747633	Trait association	V. vinifera ssp. sativa	False	PolyHighResolution	PASS
AX-475505613	FEM_Vitis_Candidate0000011	chr01	12748711	Trait association	V. vinifera ssp. sativa	False	PolyHighResolution	PASS
AX-473516359	FEM_Vitis0014094	chr01	12793827	resequencing	M. rotundifolia	False	PolyHighResolution	SUBCLUSTERING_FILTER
AX-691516144	cn_C_A_chr1_12492185	chr01	12796748	GrapeReSeq 18K Vitis chip	V. cinerea	False	Other	HETSO_FILTER
AX-473516420	ae_G_T_chr1_12492270	chr01	12796833	GrapeReSeq 18K Vitis chip	V. aestivalis	False	CallRateBelowThreshold	CALL_RATE_AXIOSAFE
AX-691511331	lb_A_G_chr1_12493897	chr01	12798460	GrapeReSeq 18K Vitis chip	V. labrusca	False	PolyHighResolution	PASS
AX-687027565	FEM_Vitis0014134	chr01	12854458	resequencing	V. vinifera ssp. sylvestris	False	Other	FLD_MAIN_VALUE_RANGE
AX-473516984	chr1_12552777_A_G	chr01	12857339	GrapeReSeq 18K Vitis chip	V. vinifera	False	PolyHighResolution	UDC_CLUSTER_DISTRIBUTION
AX-691508982	chr1_12560573_A_G	chr01	12865135	GrapeReSeq 18K Vitis chip	V. vinifera	False	PolyHighResolution	PASS
AX-687027595	FEM_Vitis0014174	chr01	12887201	resequencing	V. vinifera ssp. sativa, V. vinifera ssp. sylvestris	False	Other	HETSO_FILTER
AX-691508984	chr1_12655926_A_C	chr01	12962048	GrapeReSeq 18K Vitis chip	V. vinifera	False	CallRateBelowThreshold	CALL_RATE_AXIOSAFE
AX-688080699	chrUn_18688845_A_C	chr01	13168619	GrapeReSeq 18K Vitis chip	V. vinifera	False	PolyHighResolution	PASS
AX-691502003	chrUn_18686784_C_T	chr01	13170680	GrapeReSeq 18K Vitis chip	V. vinifera	False	BBvarianceX	VARIANCE_FILTER
AX-475254704	FEM_Vitis0431124	chr01	13185213	resequencing	V. romanetii	False	CallRateBelowThreshold	CALL_RATE_AXIOSAFE
AX-475508479	FEM_Vitis0016396	chr01	13222257	resequencing	V. rupestris	False	NoMinorHom	PASS
AX-691504832	mu_s_G_A_chr1_14196830	chr01	13271201	GrapeReSeq 18K Vitis chip	M. rotundifolia	False	MonoHighResolution	MONO_HIGH_RESOLUTION
AX-686575917	FEM_Vitis0016345	chr01	13273170	resequencing	V. piazeskii, M. rotundifolia, V. vinifera ssp. sylvestris	False	PolyHighResolution	PASS
AX-686575900	FEM_Vitis0016328	chr01	13290318	resequencing	M. rotundifolia, V. arizonica	False	MonoHighResolution	MONO_HIGH_RESOLUTION
AX-691513981	mu_o_T_C_chr1_14164870	chr01	13303264	GrapeReSeq 18K Vitis chip	M. rotundifolia	False	MonoHighResolution	MONO_HIGH_RESOLUTION
AX-691513980	mu_o_C_T_chr1_14163969	chr01	13304165	GrapeReSeq 18K Vitis chip	M. rotundifolia	False	Other	HETSO_FILTER
AX-687029205	FEM_Vitis0016228	chr01	13351218	resequencing	V. amurensis	False	OTV	HETSO_FILTER
AX-691508989	chr1_14044589_A_G	chr01	13424127	GrapeReSeq 18K Vitis chip	V. vinifera	False	Other	HETSO_FILTER
AX-473880914	FEM_Vitis0016081	chr01	13458843	resequencing	V. vinifera ssp. sativa	False	PolyHighResolution	PASS
AX-473519353	chr1_14006648_C_T	chr01	13461966	GrapeReSeq 18K Vitis chip	V. vinifera	False	PolyHighResolution	PASS
AX-687029072	FEM_Vitis0016061	chr01	13479020	resequencing	V. rupestris	False	PolyHighResolution	SUBCLUSTERING_FILTER
AX-691508986	chr1_13972387_G_T	chr01	13496227	GrapeReSeq 18K Vitis chip	V. vinifera	False	NoMinorHom	PASS
AX-691515332	be_T_G_chr1_13967545	chr01	13501049	GrapeReSeq 18K Vitis chip	V. berlandieri	False	MonoHighResolution	MONO_HIGH_RESOLUTION
AX-475507655	FEM_Vitis0016025	chr01	13502034	resequencing	V. amurensis	False	PolyHighResolution	PASS
AX-691505416	ae_G_A_chr1_13964176	chr01	13504418	GrapeReSeq 18K Vitis chip	V. aestivalis	False	NoMinorHom	SUBCLUSTERING_FILTER
AX-686575632	FEM_Vitis0016018	chr01	13505055	resequencing	V. vinifera ssp. sylvestris	False	MonoHighResolution	MONO_HIGH_RESOLUTION
AX-691517643	lb_C_T_chr1_13961488	chr01	13507106	GrapeReSeq 18K Vitis chip	V. labrusca	False	Other	HETSO_FILTER
AX-691516146	cn_C_A_chr1_13958729	chr01	13509865	GrapeReSeq 18K Vitis chip	V. cinerea	False	NoMinorHom	PASS
AX-687029010	FEM_Vitis0015989	chr01	13518776	resequencing	V. romanetii, V. piazeskii	False	MonoHighResolution	MONO_HIGH_RESOLUTION
AX-687028992	FEM_Vitis0015968	chr01	13547288	resequencing	M. rotundifolia, V. vinifera ssp. sylvestris	False	NoMinorHom	PASS
AX-691502006	chr1_13921759_G_T	chr01	13547486	GrapeReSeq 18K Vitis chip	V. vinifera	False	PolyHighResolution	PASS
AX-691502005	chr1_13920137_A_G	chr01	13549108	GrapeReSeq 18K Vitis chip	V. vinifera	False	PolyHighResolution	SUBCLUSTERING_FILTER
AX-691508993	chr1_13836783_C_T	chr01	13626455	GrapeReSeq 18K Vitis chip	V. vinifera	False	PolyHighResolution	SUBCLUSTERING_FILTER
AX-687028960	FEM_Vitis0015929	chr01	13629955	resequencing	V. vinifera ssp. sylvestris	False	MonoHighResolution	MONO_HIGH_RESOLUTION
AX-686575462	FEM_Vitis0015827	chr01	13720256	resequencing	V. arizonica	False	Other	HETSO_FILTER
AX-691504833	mu_s_A_G_chr1_13715815	chr01	13747424	GrapeReSeq 18K Vitis chip	M. rotundifolia	False	MonoHighResolution	MONO_HIGH_RESOLUTION
AX-686575418	FEM_Vitis0015778	chr01	13784396	resequencing	V. vinifera ssp. sativa, V. vinifera ssp. sylvestris	False	PolyHighResolution	PASS
AX-691514483	ae_C_T_chr1_13587632	chr01	13877316	GrapeReSeq 18K Vitis chip	V. aestivalis	True	MonoHighResolution	MONO_HIGH_RESOLUTION
AX-691505420	ae_C_T_chr1_13587632	chr01	13877316	GrapeReSeq 18K Vitis chip	V. aestivalis	True	Other	FLD_MAIN_VALUE_RANGE
AX-691507207	be_G_A_chr1_13518296	chr01	13946653	GrapeReSeq 18K Vitis chip	V. berlandieri	True	Other	HOMRO_FILTER
AX-691515334	be_G_A_chr1_13518296	chr01	13946653	GrapeReSeq 18K Vitis chip	V. berlandieri	True	Other	FLD_MAIN_VALUE_RANGE
AX-691510552	lb_A_G_chr1_13470209	chr01	13992363	GrapeReSeq 18K Vitis chip	V. labrusca	True	Other	FLD_MAIN_VALUE_RANGE
AX-691516985	lb_A_G_chr1_13470209	chr01	13992363	GrapeReSeq 18K Vitis chip	V. labrusca	True	CallRateBelowThreshold	CALL_RATE_AXIOSAFE
AX-691508862	cn_T_C_chr1_13469251	chr01	13993321	GrapeReSeq 18K Vitis chip	V. cinerea	False	Other	FLD_MAIN_VALUE_RANGE
AX-691517698	li_G_A_chr1_13451221	chr01	14011351	GrapeReSeq 18K Vitis chip	V. lincecumii	True	Other	FLD_MAIN_VALUE_RANGE
AX-691511387	li_G_A_chr1_13451221	chr01	14011351	GrapeReSeq 18K Vitis chip	V. lincecumii	True	Other	HETSO_FILTER
AX-687028560	FEM_Vitis0015423	chr01	14041625	resequencing	V. vinifera ssp. sativa	False	Other	HETSO_FILTER
AX-686574869	FEM_Vitis0015138	chr01	14215768	resequencing	V. vinifera ssp. sativa	False	Other	HETSO_FILTER
AX-687028312	FEM_Vitis0015102	chr01	14231175	resequencing	V. rupestris	False	OTV	HETSO_FILTER
AX-691508859	cn_A_G_chr1_13062136	chr01	14402316	GrapeReSeq 18K Vitis chip	V. cinerea	True	OTV	HETSO_FILTER
AX-691516147	cn_A_G_chr1_13062136	chr01	14402316	GrapeReSeq 18K Vitis chip	V. cinerea	True	Other	FLD_MAIN_VALUE_RANGE
AX-691515333	be_C_T_chr1_12966194	chr01	14498468	GrapeReSeq 18K Vitis chip	V. berlandieri	False	Other	HETSO_FILTER
AX-691505418	ae_C_T_chr1_12963712	chr01	14500950	GrapeReSeq 18K Vitis chip	V. aestivalis	True	NoMinorHom	PASS
AX-687027807	ae_C_T_chr1_12963712	chr01	14500950	GrapeReSeq 18K Vitis chip	V. aestivalis	True	Other	HOMRO_FILTER
AX-691516984	lb_C_T_chr1_12961945	chr01	14502717	GrapeReSeq 18K Vitis chip	V. labrusca	True	Other	FLD_MAIN_VALUE_RANGE
AX-691510550	lb_C_T_chr1_12961945	chr01	14502717	GrapeReSeq 18K Vitis chip	V. labrusca	True	CallRateBelowThreshold	FLD_HOMOZYGOUS_VALUE_RANGE
AX-686574298	FEM_Vitis0014511	chr01	14612009	resequencing	V. vinifera ssp. sativa	False	Other	HETSO_FILTER
AX-691506510	ae_T_C_chrUn_12743889	chr01	14913020	GrapeReSeq 18K Vitis chip	V. aestivalis	False	CallRateBelowThreshold	CALL_RATE_AXIOSAFE
AX-691511136	lb_A_G_chrUn_12693189	chr01	14967947	GrapeReSeq 18K Vitis chip	V. labrusca	True	Other	FLD_MAIN_VALUE_RANGE
AX-691517448	lb_A_G_chrUn_12693189	chr01	14967947	GrapeReSeq 18K Vitis chip	V. labrusca	True	Other	FLD_MAIN_VALUE_RANGE
AX-691508164	be_T_C_chrUn_12652458	chr01	15008061	GrapeReSeq 18K Vitis chip	V. berlandieri	False	Other	HETSO_FILTER
AX-691516145	cn_G_T_chrUn_25063193	chr01	15164111	GrapeReSeq 18K Vitis chip	V. cinerea	False	MonoHighResolution	MONO_HIGH_RESOLUTION
AX-691517896	lb_G_T_chrUn_24006238	chr01	15269373	GrapeReSeq 18K Vitis chip	V. labrusca	False	NoMinorHom	PASS
AX-691510458	cn_T_C_chrUn_23942174	chr01	15333133	GrapeReSeq 18K Vitis chip	V. cinerea	True	Other	HOMRO_FILTER
AX-691516936	cn_T_C_chrUn_23942174	chr01	15333133	GrapeReSeq 18K Vitis chip	V. cinerea	True	NoMinorHom	PASS
AX-691515335	be_A_G_chr1_random_77043	chr01	18576188	GrapeReSeq 18K Vitis chip	V. berlandieri	True	MonoHighResolution	MONO_HIGH_RESOLUTION
AX-691507209	be_A_G_chr1_random_77043	chr01	18576188	GrapeReSeq 18K Vitis chip	V. berlandieri	True	Other	HOMRO_FILTER
AX-691516986	lb_A_G_chr1_random_96979	chr01	18596125	GrapeReSeq 18K Vitis chip	V. labrusca	True	MonoHighResolution	MONO_HIGH_RESOLUTION
AX-691510554	lb_A_G_chr1_random_96979	chr01	18596125	GrapeReSeq 18K Vitis chip	V. labrusca	True	MonoHighResolution	MONO_HIGH_RESOLUTION
AX-691505423	ae_G_A_chr1_random_98632	chr01	18597778	GrapeReSeq 18K Vitis chip	V. aestivalis	False	Other	HETSO_FILTER
AX-691508864	cn_G_A_chr1_random_99236	chr01	18598382	GrapeReSeq 18K Vitis chip	V. cinerea	False	OTV	HETSO_FILTER
AX-691511608	li_T_C_chr1_random_161484	chr01	18660631	GrapeReSeq 18K Vitis chip	V. lincecumii	True	MonoHighResolution	MONO_HIGH_RESOLUTION
AX-691517921	li_T_C_chr1_random_161484	chr01	18660631	GrapeReSeq 18K Vitis chip	V. lincecumii	True	Other	HETSO_FILTER
AX-691515336	be_G_A_chr1_random_271248	chr01	18759963	GrapeReSeq 18K Vitis chip	V. berlandieri	True	MonoHighResolution	MONO_HIGH_RESOLUTION
AX-691507211	be_G_A_chr1_random_271248	chr01	18759963	GrapeReSeq 18K Vitis chip	V. berlandieri	True	Other	FLD_MAIN_VALUE_RANGE
AX-691510558	lb_G_A_chr1_random_285617	chr01	18774332	GrapeReSeq 18K Vitis chip	V. labrusca	False	PolyHighResolution	SUBCLUSTERING_FILTER
AX-691514485	ae_C_T_chr1_random_289696	chr01	18778411	GrapeReSeq 18K Vitis chip	V. aestivalis	True	Other	HOMRO_FILTER
AX-691505425	ae_C_T_chr1_random_289696	chr01	18778411	GrapeReSeq 18K Vitis chip	V. aestivalis	True	Other	FLD_MAIN_VALUE_RANGE
AX-691516150	cn_G_T_chr1_random_302893	chr01	18791608	GrapeReSeq 18K Vitis chip	V. cinerea	False	PolyHighResolution	PASS
AX-691502007	chr1_random_310365_A_C	chr01	18799080	GrapeReSeq 18K Vitis chip	V. vinifera	False	PolyHighResolution	SUBCLUSTERING_FILTER
AX-691509001	chr1_random_312051_A_G	chr01	18800766	GrapeReSeq 18K Vitis chip	V. vinifera	False	PolyHighResolution	SUBCLUSTERING_FILTER
AX-691517922	li_T_C_chr1_random_398972	chr01	18887086	GrapeReSeq 18K Vitis chip	V. lincecumii	True	Other	FLD_MAIN_VALUE_RANGE
AX-691511609	li_T_C_chr1_random_398972	chr01	18887086	GrapeReSeq 18K Vitis chip	V. lincecumii	True	NoMinorHom	PASS
AX-691516989	lb_G_A_chr1_random_462746	chr01	18955578	GrapeReSeq 18K Vitis chip	V. labrusca	False	OTV	HETSO_FILTER
AX-691502009	chr1_random_468874_C_T	chr01	18961706	GrapeReSeq 18K Vitis chip	V. vinifera	False	PolyHighResolution	PASS
AX-691516152	cn_G_A_chr1_random_482519	chr01	18975353	GrapeReSeq 18K Vitis chip	V. cinerea	False	PolyHighResolution	SUBCLUSTERING_FILTER
AX-691505428	ae_T_C_chr1_random_488154	chr01	18980988	GrapeReSeq 18K Vitis chip	V. aestivalis	False	PolyHighResolution	PASS
AX-691502010	chr1_random_506200_C_T	chr01	18999034	GrapeReSeq 18K Vitis chip	V. vinifera	False	PolyHighResolution	PASS
AX-691517583	be_C_T_chr1_random_559773	chr01	19052607	GrapeReSeq 18K Vitis chip	V. berlandieri	False	Other	FLD_MAIN_VALUE_RANGE
AX-691502011	chr1_14302982_C_T	chr01	19084299	GrapeReSeq 18K Vitis chip	V. vinifera	False	PolyHighResolution	PASS
AX-691509009	chr1_14309754_A_C	chr01	19091071	GrapeReSeq 18K Vitis chip	V. vinifera	False	NoMinorHom	SUBCLUSTERING_FILTER
AX-691516153	cn_A_G_chr1_14425718	chr01	19206942	GrapeReSeq 18K Vitis chip	V. cinerea	False	Other	FLD_MAIN_VALUE_RANGE
AX-686576184	be_A_G_chr1_14448219	chr01	19229443	GrapeReSeq 18K Vitis chip	V. berlandieri	True	CallRateBelowThreshold	UDC_CLUSTER_DISTRIBUTION
AX-687029552	be_A_G_chr1_14448219	chr01	19229443	GrapeReSeq 18K Vitis chip	V. berlandieri	True	Other	FLD_MAIN_VALUE_RANGE
AX-691516990	lb_G_T_chr1_14453117	chr01	19234341	GrapeReSeq 18K Vitis chip	V. labrusca	False	OTV	HETSO_FILTER
AX-691509011	chr1_14627879_A_G	chr01	19409279	GrapeReSeq 18K Vitis chip	V. vinifera	False	CallRateBelowThreshold	CALL_RATE_AXIOSAFE
AX-475509238	chr1_14667660_C_T	chr01	19448832	GrapeReSeq 18K Vitis chip	V. vinifera	False	PolyHighResolution	PASS
AX-691505395	chr1_14668769_C_T	chr01	19449941	GrapeReSeq 18K Vitis chip	V. vinifera	False	AAvarianceY	VARIANCE_FILTER
AX-687029721	FEM_Vitis0016885	chr01	19453583	resequencing	V. vinifera ssp. sativa, V. vinifera ssp. sylvestris	False	PolyHighResolution	SUBCLUSTERING_FILTER
AX-687029725	FEM_Vitis0016889	chr01	19455130	resequencing	V. piazeskii, V. romanetii	False	OTV	HETSO_FILTER
AX-691511610	li_T_C_chr1_14729342	chr01	19510873	GrapeReSeq 18K Vitis chip	V. lincecumii	False	Other	FLD_MAIN_VALUE_RANGE
AX-691505397	chr1_14806053_A_G	chr01	19588970	GrapeReSeq 18K Vitis chip	V. vinifera	False	CallRateBelowThreshold	CALL_RATE_AXIOSAFE
AX-687029776	FEM_Vitis0016974	chr01	19597932	resequencing	V. vinifera ssp. sylvestris	False	MonoHighResolution	MONO_HIGH_RESOLUTION
AX-687029802	FEM_Vitis0017010	chr01	19630019	resequencing	V. vinifera ssp. sylvestris	False	OTV	HETSO_FILTER
AX-473521560	FEM_Vitis0017030	chr01	19642075	resequencing	V. romanetii	False	NoMinorHom	PASS
AX-691516991	lb_G_T_chr1_14935333	chr01	19717325	GrapeReSeq 18K Vitis chip	V. labrusca	True	Other	FLD_MAIN_VALUE_RANGE
AX-691510563	lb_G_T_chr1_14935333	chr01	19717325	GrapeReSeq 18K Vitis chip	V. labrusca	True	Other	FLD_MAIN_VALUE_RANGE
AX-686576550	FEM_Vitis0017112	chr01	19742293	resequencing	V. vinifera ssp. sativa	False	PolyHighResolution	PASS
AX-691505430	ae_T_C_chr1_14975908	chr01	19757899	GrapeReSeq 18K Vitis chip	V. aestivalis	False	Other	HETSO_FILTER
AX-691500148	chr1_15016961_A_G	chr01	19798952	GrapeReSeq 18K Vitis chip	V. vinifera	False	PolyHighResolution	PASS
AX-691508872	cn_A_C_chr1_15026120	chr01	19808111	GrapeReSeq 18K Vitis chip	V. cinerea	False	Other	FLD_MAIN_VALUE_RANGE
AX-687029934	FEM_Vitis0017202	chr01	19892673	resequencing	V. vinifera ssp. sativa	False	PolyHighResolution	PASS
AX-686576750	FEM_Vitis0017331	chr01	20087835	resequencing	V. piazeskii	False	PolyHighResolution	SUBCLUSTERING_FILTER
AX-687030055	FEM_Vitis0017339	chr01	20099939	resequencing	V. vinifera ssp. sylvestris	False	NoMinorHom	PASS
AX-687030072	FEM_Vitis0017360	chr01	20128568	resequencing	V. rupestris	False	PolyHighResolution	PASS
AX-687030075	FEM_Vitis0017363	chr01	20134411	resequencing	V. amurensis	False	OTV	HETSO_FILTER
AX-686576795	FEM_Vitis0017382	chr01	20172819	resequencing	V. vinifera ssp. sylvestris	False	MonoHighResolution	MONO_HIGH_RESOLUTION
AX-686576812	FEM_Vitis0017399	chr01	20198818	resequencing	V. vinifera ssp. sativa, V. vinifera ssp. sylvestris	False	ABvarianceY	VARIANCE_FILTER
AX-691517584	be_G_A_chr1_15438611	chr01	20219320	GrapeReSeq 18K Vitis chip	V. berlandieri	False	CallRateBelowThreshold	CALL_RATE_AXIOSAFE
AX-686576817	FEM_Vitis0017404	chr01	20225053	resequencing	V. vinifera ssp. sativa, V. vinifera ssp. sylvestris	False	PolyHighResolution	PASS
AX-473522977	FEM_Vitis0017407	chr01	20226794	resequencing	V. amurensis, V. vinifera ssp. sylvestris	False	PolyHighResolution	SUBCLUSTERING_FILTER
AX-687030115	FEM_Vitis0017415	chr01	20230928	resequencing	V. vinifera ssp. sativa, V. vinifera ssp. sylvestris	False	BBvarianceX	VARIANCE_FILTER
AX-691504834	mu_s_A_G_chr1_15463723	chr01	20243524	GrapeReSeq 18K Vitis chip	M. rotundifolia	False	MonoHighResolution	MONO_HIGH_RESOLUTION
AX-691514488	ae_A_G_chr1_15463774	chr01	20243575	GrapeReSeq 18K Vitis chip	V. aestivalis	False	PolyHighResolution	PASS
AX-475510863	FEM_Vitis0017447	chr01	20273196	resequencing	V. piazeskii, V. vinifera ssp. sylvestris	False	PolyHighResolution	PASS
AX-686576877	FEM_Vitis0017485	chr01	20312595	resequencing	V. vinifera ssp. sativa, V. vinifera ssp. sylvestris	False	Other	FLD_MAIN_VALUE_RANGE
AX-691508875	cn_C_T_chr1_15547251	chr01	20322422	GrapeReSeq 18K Vitis chip	V. cinerea	False	OTV	HETSO_FILTER
AX-687030205	FEM_Vitis0017527	chr01	20374777	resequencing	V. vinifera ssp. sativa, V. vinifera ssp. sylvestris	False	PolyHighResolution	PASS
AX-475511052	chr1_15601334_A_G	chr01	20376506	GrapeReSeq 18K Vitis chip	V. vinifera	False	PolyHighResolution	PASS
AX-475511084	chr1_15605027_A_G	chr01	20380199	GrapeReSeq 18K Vitis chip	V. vinifera	False	PolyHighResolution	PASS
AX-691505402	chr1_15657631_G_T	chr01	20431998	GrapeReSeq 18K Vitis chip	V. vinifera	False	PolyHighResolution	SUBCLUSTERING_FILTER
AX-687030291	chr1_15702664_A_G	chr01	20476527	GrapeReSeq 18K Vitis chip	V. vinifera	False	BBvarianceX	VARIANCE_FILTER
AX-473524047	chr1_15717010_A_C	chr01	20490538	GrapeReSeq 18K Vitis chip	V. vinifera	False	PolyHighResolution	PASS
AX-691505404	chr1_15717071_C_T	chr01	20490599	GrapeReSeq 18K Vitis chip	V. vinifera	False	PolyHighResolution	PASS
AX-686577028	FEM_Vitis0017660	chr01	20505919	resequencing	V. vinifera ssp. sylvestris	False	Other	FLD_MAIN_VALUE_RANGE
AX-691500151	chr1_15761994_A_G	chr01	20535515	GrapeReSeq 18K Vitis chip	V. vinifera	False	ABvarianceY	VARIANCE_FILTER
AX-686577059	FEM_Vitis0017702	chr01	20573435	resequencing	V. vinifera ssp. sylvestris	False	MonoHighResolution	MONO_HIGH_RESOLUTION
AX-475511720	chr1_15804771_A_G	chr01	20578292	GrapeReSeq 18K Vitis chip	V. vinifera	False	PolyHighResolution	SUBCLUSTERING_FILTER
AX-475511991	chr1_15843271_A_G	chr01	20616792	GrapeReSeq 18K Vitis chip	V. vinifera	False	PolyHighResolution	PASS
AX-687030387	FEM_Vitis0017751	chr01	20618759	resequencing	V. vinifera ssp. sylvestris	False	NoMinorHom	SUBCLUSTERING_FILTER
AX-691508877	cn_G_T_chr1_15890810	chr01	20664331	GrapeReSeq 18K Vitis chip	V. cinerea	False	BBvarianceY	VARIANCE_FILTER
AX-691500152	SNP1375_272	chr01	20665373	GrapeReSeq 18K Vitis chip	V. vinifera	False	PolyHighResolution	PASS
AX-691517585	be_G_T_chr1_15907392	chr01	20680913	GrapeReSeq 18K Vitis chip	V. berlandieri	False	MonoHighResolution	MONO_HIGH_RESOLUTION
AX-687030459	FEM_Vitis0017853	chr01	20682416	resequencing	V. vinifera ssp. sylvestris	False	MonoHighResolution	MONO_HIGH_RESOLUTION
AX-691502014	chr1_15909374_C_T	chr01	20682895	GrapeReSeq 18K Vitis chip	V. vinifera	False	PolyHighResolution	SUBCLUSTERING_FILTER
AX-691509014	chr1_15927368_A_G	chr01	20700889	GrapeReSeq 18K Vitis chip	V. vinifera	False	NoMinorHom	PASS
AX-469784389	FEM_Vitis0017865	chr01	20701623	resequencing	V. vinifera ssp. sylvestris	False	PolyHighResolution	PASS
AX-473525379	FEM_Vitis0017866	chr01	20701679	resequencing	V. vinifera ssp. sativa, V. vinifera ssp. sylvestris	False	PolyHighResolution	UDC_CLUSTER_DISTRIBUTION
AX-691516992	lb_T_C_chr1_15928681	chr01	20702202	GrapeReSeq 18K Vitis chip	V. labrusca	False	PolyHighResolution	PASS
AX-691509016	chr1_15934554_C_T	chr01	20708075	GrapeReSeq 18K Vitis chip	V. vinifera	False	PolyHighResolution	PASS
AX-691514489	ae_T_C_chr1_15943292	chr01	20716813	GrapeReSeq 18K Vitis chip	V. aestivalis	False	Other	HETSO_FILTER
AX-686577212	FEM_Vitis0017902	chr01	20765228	resequencing	M. rotundifolia	False	OTV	HETSO_FILTER
AX-691511611	li_G_A_chr1_16000145	chr01	20773666	GrapeReSeq 18K Vitis chip	V. lincecumii	False	Other	HETSO_FILTER
AX-686577278	FEM_Vitis0017979	chr01	20857611	resequencing	V. vinifera ssp. sylvestris, V. vinifera ssp. sativa	False	CallRateBelowThreshold	CALL_RATE_AXIOSAFE
AX-687030546	FEM_Vitis0017962	chr01	20880546	resequencing	V. romanetii, V. arizonica	False	NoMinorHom	PASS
AX-686577273	FEM_Vitis0017971	chr01	20889765	resequencing	V. romanetii	False	MonoHighResolution	MONO_HIGH_RESOLUTION
AX-686577276	FEM_Vitis0017974	chr01	20899264	resequencing	V. vinifera ssp. sylvestris, V. amurensis	False	Other	FLD_MAIN_VALUE_RANGE
AX-471521740	FEM_Vitis0017996	chr01	20936171	resequencing	V. vinifera ssp. sativa, V. vinifera ssp. sylvestris	False	PolyHighResolution	PASS
AX-687030628	FEM_Vitis0018065	chr01	20996407	resequencing	V. vinifera ssp. sylvestris	False	OTV	HETSO_FILTER
AX-687030636	FEM_Vitis0018079	chr01	21013050	resequencing	V. romanetii	False	MonoHighResolution	MONO_HIGH_RESOLUTION
AX-469785706	chr1_16384739_A_G	chr01	21156487	GrapeReSeq 18K Vitis chip	V. vinifera	False	PolyHighResolution	PASS
AX-691510567	lb_G_A_chr1_16391144	chr01	21162892	GrapeReSeq 18K Vitis chip	V. labrusca	False	PolyHighResolution	PASS
AX-691516157	cn_C_T_chr1_16433791	chr01	21205430	GrapeReSeq 18K Vitis chip	V. cinerea	False	Other	FLD_MAIN_VALUE_RANGE
AX-691502017	chr1_16444162_C_T	chr01	21215801	GrapeReSeq 18K Vitis chip	V. vinifera	False	PolyHighResolution	PASS
AX-687030732	FEM_Vitis0018201	chr01	21239232	resequencing	V. arizonica	False	PolyHighResolution	PASS
AX-687030741	FEM_Vitis0018210	chr01	21252526	resequencing	V. vinifera ssp. sativa, V. vinifera ssp. sylvestris	False	PolyHighResolution	PASS
AX-691502018	chr1_16491864_A_G	chr01	21263503	GrapeReSeq 18K Vitis chip	V. vinifera	False	Other	HETSO_FILTER
AX-691515337	be_T_C_chr1_16502631	chr01	21275190	GrapeReSeq 18K Vitis chip	V. berlandieri	False	OTV	HETSO_FILTER
AX-691505436	ae_C_A_chr1_16512242	chr01	21284801	GrapeReSeq 18K Vitis chip	V. aestivalis	False	Other	HETSO_FILTER
AX-686577516	FEM_Vitis0018261	chr01	21310161	resequencing	V. arizonica	False	Other	HETSO_FILTER
AX-472046722	FEM_Vitis0018273	chr01	21323994	resequencing	V. romanetii, V. vinifera ssp. sylvestris	False	PolyHighResolution	SUBCLUSTERING_FILTER
AX-469786287	FEM_Vitis0018278	chr01	21325625	resequencing	V. vinifera ssp. sativa, V. vinifera ssp. sylvestris	False	NoMinorHom	PASS
AX-691509023	chr1_16586426_A_C	chr01	21358474	GrapeReSeq 18K Vitis chip	V. vinifera	False	PolyHighResolution	PASS
AX-691509026	chr1_16618819_C_T	chr01	21390867	GrapeReSeq 18K Vitis chip	V. vinifera	False	NoMinorHom	PASS
AX-691509028	chr1_16623814_C_T	chr01	21395862	GrapeReSeq 18K Vitis chip	V. vinifera	False	PolyHighResolution	PASS
AX-686528037	FEM_Vitis0018336	chr01	21396746	resequencing	V. vinifera ssp. sylvestris	False	MonoHighResolution	MONO_HIGH_RESOLUTION
AX-469786554	FEM_Vitis0018349	chr01	21404589	resequencing	V. vinifera ssp. sativa	False	PolyHighResolution	PASS
AX-686577608	FEM_Vitis0018392	chr01	21465834	resequencing	V. piazeskii	False	MonoHighResolution	MONO_HIGH_RESOLUTION
AX-691502022	chr1_16694690_G_T	chr01	21466629	GrapeReSeq 18K Vitis chip	V. vinifera	False	ABvarianceY	VARIANCE_FILTER
AX-687030877	FEM_Vitis0018398	chr01	21470369	resequencing	V. romanetii	False	Other	FLD_MAIN_VALUE_RANGE
AX-687030901	FEM_Vitis0018424	chr01	21508482	resequencing	M. rotundifolia, V. vinifera ssp. sativa	False	PolyHighResolution	PASS
AX-473529185	FEM_Vitis0018428	chr01	21512300	resequencing	V. arizonica	False	PolyHighResolution	PASS
AX-687030961	FEM_Vitis0018494	chr01	21555772	resequencing	V. vinifera ssp. sativa	False	OTV	HETSO_FILTER
AX-691508881	cn_G_A_chr1_16861410	chr01	21633650	GrapeReSeq 18K Vitis chip	V. cinerea	False	MonoHighResolution	MONO_HIGH_RESOLUTION
AX-471524923	chr1_16864011_A_G	chr01	21636251	GrapeReSeq 18K Vitis chip	V. vinifera	False	PolyHighResolution	PASS
AX-691502023	chr1_16866207_A_G	chr01	21638447	GrapeReSeq 18K Vitis chip	V. vinifera	False	PolyHighResolution	PASS
AX-469787357	FEM_Vitis0018587	chr01	21669224	resequencing	V. arizonica, V. rupestris	False	PolyHighResolution	SUBCLUSTERING_FILTER
AX-691510569	lb_A_G_chr1_16898215	chr01	21670455	GrapeReSeq 18K Vitis chip	V. labrusca	False	PolyHighResolution	PASS
AX-686577782	FEM_Vitis0018595	chr01	21671620	resequencing	V. rupestris	False	PolyHighResolution	SUBCLUSTERING_FILTER
AX-686577785	FEM_Vitis0018598	chr01	21672204	resequencing	M. rotundifolia, V. vinifera ssp. sylvestris	False	NoMinorHom	PASS
AX-691514491	ae_G_A_chr1_16901068	chr01	21673308	GrapeReSeq 18K Vitis chip	V. aestivalis	False	OTV	HETSO_FILTER
AX-469787387	be_T_C_chr1_16901696	chr01	21673936	GrapeReSeq 18K Vitis chip	V. berlandieri	False	AAvarianceY	VARIANCE_FILTER
AX-469787447	chr1_16906729_A_C	chr01	21678969	GrapeReSeq 18K Vitis chip	V. vinifera	False	PolyHighResolution	PASS
AX-475515783	FEM_Vitis0018654	chr01	21710401	resequencing	V. rupestris	False	BBvarianceX	VARIANCE_FILTER
AX-687031087	FEM_Vitis0018660	chr01	21712797	resequencing	V. amurensis	False	MonoHighResolution	MONO_HIGH_RESOLUTION
AX-687031140	FEM_Vitis0018720	chr01	21763753	resequencing	V. piazeskii, V. vinifera ssp. sylvestris	False	PolyHighResolution	PASS
AX-475515963	FEM_Vitis0018733	chr01	21802205	resequencing	V. vinifera ssp. sativa, V. vinifera ssp. sylvestris	False	Other	HETSO_FILTER
AX-687031185	FEM_Vitis0018775	chr01	21834569	resequencing	V. arizonica	False	PolyHighResolution	PASS
AX-691500153	chr1_17139876_A_G	chr01	21913156	GrapeReSeq 18K Vitis chip	V. vinifera	False	BBvarianceY	VARIANCE_FILTER
AX-472049497	chr1_17202271_A_G	chr01	21974698	GrapeReSeq 18K Vitis chip	V. vinifera	False	PolyHighResolution	PASS
AX-473530602	FEM_Vitis0018914	chr01	21982250	resequencing	V. vinifera ssp. sativa, V. vinifera ssp. sylvestris	False	NoMinorHom	SUBCLUSTERING_FILTER
AX-469788743	FEM_Vitis0018925	chr01	21988174	resequencing	V. vinifera ssp. sylvestris	False	PolyHighResolution	PASS
AX-686578087	FEM_Vitis0018946	chr01	22004993	resequencing	V. romanetii, V. piazeskii	False	OTV	HETSO_FILTER
AX-691511612	li_C_T_chr1_17318447	chr01	22090822	GrapeReSeq 18K Vitis chip	V. lincecumii	False	MonoHighResolution	MONO_HIGH_RESOLUTION
AX-687031404	FEM_Vitis0019034	chr01	22148904	resequencing	V. vinifera ssp. sativa	False	Other	FLD_MAIN_VALUE_RANGE
AX-691510571	lb_T_C_chr1_17397267	chr01	22159212	GrapeReSeq 18K Vitis chip	V. labrusca	False	PolyHighResolution	PASS
AX-691507214	be_A_G_chr1_17398456	chr01	22160401	GrapeReSeq 18K Vitis chip	V. berlandieri	False	MonoHighResolution	MONO_HIGH_RESOLUTION
AX-469789650	chr1_17402591_C_T	chr01	22164536	GrapeReSeq 18K Vitis chip	V. vinifera	False	PolyHighResolution	PASS
AX-687010394	cn_T_C_chr1_17426648	chr01	22188593	GrapeReSeq 18K Vitis chip	V. cinerea	True	MonoHighResolution	MONO_HIGH_RESOLUTION
AX-691516158	cn_T_C_chr1_17426648	chr01	22188593	GrapeReSeq 18K Vitis chip	V. cinerea	True	Other	HOMRO_FILTER
AX-691514492	ae_G_A_chr1_17442964	chr01	22204909	GrapeReSeq 18K Vitis chip	V. aestivalis	False	Other	FLD_MAIN_VALUE_RANGE
AX-691500154	chr1_17451211_A_G	chr01	22213156	GrapeReSeq 18K Vitis chip	V. vinifera	False	PolyHighResolution	PASS
AX-686578196	FEM_Vitis0019080	chr01	22224565	resequencing	V. arizonica, V. rupestris	False	Other	HETSO_FILTER
AX-475517552	FEM_Vitis0019100	chr01	22231349	resequencing	V. vinifera ssp. sativa, V. vinifera ssp. sylvestris	False	PolyHighResolution	PASS
AX-686578254	FEM_Vitis0019158	chr01	22281631	resequencing	V. vinifera ssp. sylvestris	False	MonoHighResolution	MONO_HIGH_RESOLUTION
AX-691504835	mu_s_A_G_chr1_17524531	chr01	22286476	GrapeReSeq 18K Vitis chip	M. rotundifolia	False	MonoHighResolution	MONO_HIGH_RESOLUTION
AX-475518258	chr1_17549134_A_G	chr01	22310314	GrapeReSeq 18K Vitis chip	V. vinifera	False	PolyHighResolution	SUBCLUSTERING_FILTER
AX-687031520	FEM_Vitis0019195	chr01	22312997	resequencing	V. amurensis	False	OTV	HETSO_FILTER
AX-687031528	FEM_Vitis0019203	chr01	22316338	resequencing	V. vinifera ssp. sylvestris	False	MonoHighResolution	MONO_HIGH_RESOLUTION
AX-473533214	chr1_17556282_A_G	chr01	22317462	GrapeReSeq 18K Vitis chip	V. vinifera	False	PolyHighResolution	PASS
AX-469790381	chr1_17557827_C_T	chr01	22319007	GrapeReSeq 18K Vitis chip	V. vinifera	False	NoMinorHom	PASS
AX-469790412	FEM_Vitis0019237	chr01	22331750	resequencing	V. vinifera ssp. sativa, V. vinifera ssp. sylvestris	False	PolyHighResolution	PASS
AX-687031566	FEM_Vitis0019251	chr01	22351166	resequencing	M. rotundifolia, V. vinifera ssp. sylvestris	False	PolyHighResolution	PASS
AX-686578384	FEM_Vitis0019324	chr01	22407609	resequencing	M. rotundifolia	False	OTV	HETSO_FILTER
AX-686578445	FEM_Vitis0019387	chr01	22489841	resequencing	V. vinifera ssp. sativa, V. vinifera ssp. sylvestris	False	Other	FLD_MAIN_VALUE_RANGE
AX-687031682	FEM_Vitis0019391	chr01	22497173	resequencing	V. vinifera ssp. sativa, V. vinifera ssp. sylvestris	False	NoMinorHom	PASS
AX-686578516	FEM_Vitis0019465	chr01	22548297	resequencing	V. piazeskii, V. vinifera ssp. sativa	False	Other	FLD_MAIN_VALUE_RANGE
AX-687031789	FEM_Vitis0019520	chr01	22571567	resequencing	V. vinifera ssp. sylvestris	False	Other	FLD_MAIN_VALUE_RANGE
AX-691516159	cn_A_G_chr1_17852133	chr01	22608836	GrapeReSeq 18K Vitis chip	V. cinerea	False	Other	FLD_MAIN_VALUE_RANGE
AX-691505443	ae_C_T_chr1_17852801	chr01	22609504	GrapeReSeq 18K Vitis chip	V. aestivalis	True	MonoHighResolution	MONO_HIGH_RESOLUTION
AX-691514493	ae_C_T_chr1_17852801	chr01	22609504	GrapeReSeq 18K Vitis chip	V. aestivalis	True	MonoHighResolution	MONO_HIGH_RESOLUTION
AX-691507216	be_A_G_chr1_17852842	chr01	22609545	GrapeReSeq 18K Vitis chip	V. berlandieri	True	MonoHighResolution	MONO_HIGH_RESOLUTION
AX-691515339	be_A_G_chr1_17852842	chr01	22609545	GrapeReSeq 18K Vitis chip	V. berlandieri	True	MonoHighResolution	MONO_HIGH_RESOLUTION
AX-686578607	FEM_Vitis0019578	chr01	22632057	resequencing	M. rotundifolia	False	OTV	HETSO_FILTER
AX-691510573	lb_A_G_chr1_17880537	chr01	22637240	GrapeReSeq 18K Vitis chip	V. labrusca	False	PolyHighResolution	PASS
AX-686578615	FEM_Vitis0019588	chr01	22638037	resequencing	V. arizonica, V. rupestris	False	PolyHighResolution	PASS
AX-686521485	FEM_Vitis0019599	chr01	22670955	resequencing	V. amurensis, V. arizonica	False	PolyHighResolution	UDC_CLUSTER_DISTRIBUTION
AX-691505413	chr1_17917599_A_G	chr01	22674302	GrapeReSeq 18K Vitis chip	V. vinifera	False	NoMinorHom	PASS
AX-687031861	FEM_Vitis0019613	chr01	22677923	resequencing	V. vinifera ssp. sativa, V. vinifera ssp. sylvestris	False	BBvarianceY	VARIANCE_FILTER
AX-687031944	FEM_Vitis0019732	chr01	22832863	resequencing	V. rupestris	False	PolyHighResolution	PASS
AX-686528198	FEM_Vitis0019752	chr01	22849069	resequencing	V. vinifera ssp. sylvestris	False	Other	HETSO_FILTER
AX-691500156	chr1_18105883_C_T	chr01	22862711	GrapeReSeq 18K Vitis chip	V. vinifera	False	PolyHighResolution	PASS
AX-691505417	chr1_18157904_A_G	chr01	22915187	GrapeReSeq 18K Vitis chip	V. vinifera	False	PolyHighResolution	PASS
AX-686578770	FEM_Vitis0019814	chr01	22927271	resequencing	V. vinifera ssp. sativa, V. vinifera ssp. sylvestris	False	PolyHighResolution	SUBCLUSTERING_FILTER
AX-475521122	chr1_18181446_C_T	chr01	22938729	GrapeReSeq 18K Vitis chip	V. vinifera	False	PolyHighResolution	PASS
AX-686578785	FEM_Vitis0019833	chr01	22941520	resequencing	V. vinifera ssp. sylvestris	False	Other	HETSO_FILTER
AX-687032036	FEM_Vitis0019862	chr01	22974718	resequencing	V. vinifera ssp. sylvestris	False	MonoHighResolution	MONO_HIGH_RESOLUTION
AX-686578860	FEM_Vitis0019916	chr01	23058311	resequencing	V. amurensis	False	MonoHighResolution	MONO_HIGH_RESOLUTION
AX-472055231	chr1_18321760_C_T	chr01	23064719	GrapeReSeq 18K Vitis chip	V. vinifera	False	NoMinorHom	PASS
AX-686578871	FEM_Vitis0019929	chr01	23066172	resequencing	V. vinifera ssp. sylvestris, V. vinifera ssp. sativa	False	PolyHighResolution	PASS
AX-687032104	FEM_Vitis0019944	chr01	23094394	resequencing	V. vinifera ssp. sylvestris	False	OTV	HETSO_FILTER
AX-686578886	FEM_Vitis0019945	chr01	23095224	resequencing	V. vinifera ssp. sylvestris	False	Other	FLD_MAIN_VALUE_RANGE
AX-469793319	chr1_18353212_A_G	chr01	23096503	GrapeReSeq 18K Vitis chip	V. vinifera	False	AAvarianceX	VARIANCE_FILTER
AX-472055510	lb_G_A_chr1_18358943	chr01	23102234	GrapeReSeq 18K Vitis chip	V. labrusca	False	PolyHighResolution	PASS
AX-691508886	cn_G_A_chr1_18363246	chr01	23106537	GrapeReSeq 18K Vitis chip	V. cinerea	False	MonoHighResolution	MONO_HIGH_RESOLUTION
AX-687032128	FEM_Vitis0019977	chr01	23109710	resequencing	V. rupestris	False	NoMinorHom	PASS
AX-686578911	FEM_Vitis0019979	chr01	23110122	resequencing	V. piazeskii	False	MonoHighResolution	MONO_HIGH_RESOLUTION
AX-686578938	FEM_Vitis0020007	chr01	23140370	resequencing	V. piazeskii, V. romanetii	False	MonoHighResolution	MONO_HIGH_RESOLUTION
AX-471530463	FEM_Vitis0020017	chr01	23144574	resequencing	V. vinifera ssp. sylvestris	False	Other	FLD_MAIN_VALUE_RANGE
AX-691500158	chr1_18404031_A_G	chr01	23147249	GrapeReSeq 18K Vitis chip	V. vinifera	False	PolyHighResolution	PASS
AX-687032186	FEM_Vitis0020044	chr01	23155326	resequencing	V. vinifera ssp. sativa, V. vinifera ssp. sylvestris	False	PolyHighResolution	PASS
AX-686578994	FEM_Vitis0020071	chr01	23168436	resequencing	V. arizonica, V. rupestris	False	PolyHighResolution	UDC_CLUSTER_DISTRIBUTION
AX-691515340	be_C_T_chr1_18438884	chr01	23182102	GrapeReSeq 18K Vitis chip	V. berlandieri	False	NoMinorHom	PASS
AX-691505421	chr1_18463066_A_G	chr01	23206197	GrapeReSeq 18K Vitis chip	V. vinifera	False	PolyHighResolution	PASS
AX-471530890	FEM_Vitis0020256	chr01	23264788	resequencing	V. vinifera ssp. sativa, V. vinifera ssp. sylvestris	False	PolyHighResolution	PASS
AX-475522316	FEM_Vitis0020274	chr01	23276257	resequencing	M. rotundifolia	False	PolyHighResolution	PASS
AX-469794138	li_G_A_chr1_18542179	chr01	23285230	GrapeReSeq 18K Vitis chip	V. lincecumii	False	CallRateBelowThreshold	CALL_RATE_AXIOSAFE
AX-687032405	FEM_Vitis0020326	chr01	23301576	resequencing	V. piazeskii, V. vinifera ssp. sylvestris	False	AAvarianceY	VARIANCE_FILTER
AX-472056485	chr1_18582851_C_T	chr01	23325422	GrapeReSeq 18K Vitis chip	V. vinifera	False	NoMinorHom	PASS
AX-475522760	FEM_Vitis0020377	chr01	23364777	resequencing	V. piazeskii, M. rotundifolia, V. rupestris	False	Other	HOMRO_FILTER
AX-691505422	chr1_18651435_C_T	chr01	23394006	GrapeReSeq 18K Vitis chip	V. vinifera	False	CallRateBelowThreshold	CALL_RATE_AXIOSAFE
AX-691505424	chr1_18654390_C_T	chr01	23396961	GrapeReSeq 18K Vitis chip	V. vinifera	False	PolyHighResolution	SUBCLUSTERING_FILTER
AX-687032530	FEM_Vitis0020480	chr01	23501548	resequencing	V. vinifera ssp. sativa, V. vinifera ssp. sylvestris	False	PolyHighResolution	SUBCLUSTERING_FILTER
AX-473896934	chr1_18760209_A_G	chr01	23502780	GrapeReSeq 18K Vitis chip	V. vinifera	False	PolyHighResolution	PASS
AX-687032537	FEM_Vitis0020487	chr01	23506844	resequencing	V. vinifera ssp. sylvestris	False	MonoHighResolution	MONO_HIGH_RESOLUTION
AX-691502024	chr1_18883004_A_C	chr01	23628960	GrapeReSeq 18K Vitis chip	V. vinifera	False	PolyHighResolution	PASS
AX-691515341	be_G_A_chr1_18883369	chr01	23629325	GrapeReSeq 18K Vitis chip	V. berlandieri	False	NoMinorHom	PASS
AX-691516997	lb_C_T_chr1_18885079	chr01	23631035	GrapeReSeq 18K Vitis chip	V. labrusca	False	PolyHighResolution	PASS
AX-691509037	chr1_18902730_A_G	chr01	23648686	GrapeReSeq 18K Vitis chip	V. vinifera	False	PolyHighResolution	SUBCLUSTERING_FILTER
AX-691509039	chr1_18906357_A_G	chr01	23652313	GrapeReSeq 18K Vitis chip	V. vinifera	False	PolyHighResolution	PASS
AX-686579409	FEM_Vitis0020575	chr01	23654283	resequencing	V. vinifera ssp. sylvestris	False	MonoHighResolution	MONO_HIGH_RESOLUTION
AX-691502027	chr1_18973092_A_C	chr01	23719048	GrapeReSeq 18K Vitis chip	V. vinifera	False	PolyHighResolution	PASS
AX-691514494	ae_G_T_chr1_18980895	chr01	23727024	GrapeReSeq 18K Vitis chip	V. aestivalis	False	OTV	HETSO_FILTER
AX-691502028	chr1_19045364_G_T	chr01	23791493	GrapeReSeq 18K Vitis chip	V. vinifera	False	PolyHighResolution	PASS
AX-686579554	FEM_Vitis0020764	chr01	23842812	resequencing	V. vinifera ssp. sylvestris	False	Other	HETSO_FILTER
AX-686579557	FEM_Vitis0020770	chr01	23848395	resequencing	V. vinifera ssp. sativa	False	NoMinorHom	SUBCLUSTERING_FILTER
AX-691502029	chr1_19105277_A_C	chr01	23851245	GrapeReSeq 18K Vitis chip	V. vinifera	False	PolyHighResolution	PASS
AX-691509046	chr1_19117448_C_T	chr01	23863416	GrapeReSeq 18K Vitis chip	V. vinifera	False	PolyHighResolution	PASS
AX-686579575	FEM_Vitis0020792	chr01	23869665	resequencing	V. vinifera ssp. sylvestris	False	NoMinorHom	PASS
AX-691517712	FEM_Vitis_Candidate0000017	chr01	23874044	Trait association	V. vinifera ssp. sativa	False	BBvarianceX	VARIANCE_FILTER
AX-686579590	FEM_Vitis0020814	chr01	23878087	resequencing	M. rotundifolia, V. vinifera ssp. sylvestris	False	PolyHighResolution	SUBCLUSTERING_FILTER
AX-469796960	FEM_Vitis0020846	chr01	23902540	resequencing	V. rupestris	False	PolyHighResolution	PASS
AX-469796982	FEM_Vitis0020853	chr01	23909830	resequencing	V. vinifera ssp. sativa, V. vinifera ssp. sylvestris	False	PolyHighResolution	PASS
AX-686521574	FEM_Vitis0020856	chr01	23910269	resequencing	V. vinifera ssp. sativa, V. vinifera ssp. sylvestris	False	PolyHighResolution	PASS
AX-687032812	FEM_Vitis0020877	chr01	23915871	resequencing	V. vinifera ssp. sativa, V. vinifera ssp. sylvestris	False	PolyHighResolution	SUBCLUSTERING_FILTER
AX-473542985	FEM_Vitis0020886	chr01	23924361	resequencing	V. vinifera ssp. sativa, V. vinifera ssp. sylvestris	False	PolyHighResolution	PASS
AX-472059832	FEM_Vitis0020901	chr01	23929521	resequencing	V. rupestris, V. vinifera ssp. sylvestris	False	CallRateBelowThreshold	CALL_RATE_AXIOSAFE
AX-687032820	FEM_Vitis0020903	chr01	23930571	resequencing	V. amurensis	False	Other	HETSO_FILTER
AX-687032824	FEM_Vitis0020907	chr01	23932547	resequencing	V. vinifera ssp. sylvestris	False	MonoHighResolution	MONO_HIGH_RESOLUTION
AX-473543112	chr1_19186859_A_G	chr01	23932653	GrapeReSeq 18K Vitis chip	V. vinifera	False	PolyHighResolution	SUBCLUSTERING_FILTER
AX-686579647	FEM_Vitis0020913	chr01	23935164	resequencing	V. piazeskii	False	MonoHighResolution	MONO_HIGH_RESOLUTION
AX-691509049	chr1_19224395_A_G	chr01	23970189	GrapeReSeq 18K Vitis chip	V. vinifera	False	PolyHighResolution	PASS
AX-475526180	FEM_Vitis0020987	chr01	23981863	resequencing	V. rupestris	False	PolyHighResolution	PASS
AX-691517713	FEM_Vitis_Candidate0000018	chr01	24004674	GrapeReSeq 18K Vitis chip	V. vinifera	False	PolyHighResolution	PASS
AX-691504836	mu_o_C_T_chr1_19260976	chr01	24006770	GrapeReSeq 18K Vitis chip	M. rotundifolia	False	Other	HETSO_FILTER
AX-691515342	be_C_T_chr1_19335852	chr01	24075429	GrapeReSeq 18K Vitis chip	V. berlandieri	False	NoMinorHom	PASS
AX-691508889	cn_C_A_chr1_19336830	chr01	24076407	GrapeReSeq 18K Vitis chip	V. cinerea	False	Other	FLD_MAIN_VALUE_RANGE
AX-687032952	FEM_Vitis0021083	chr01	24085504	resequencing	M. rotundifolia, V. vinifera ssp. sylvestris	False	NoMinorHom	PASS
AX-691510577	lb_G_A_chr1_19365829	chr01	24105406	GrapeReSeq 18K Vitis chip	V. labrusca	False	Other	HETSO_FILTER
AX-686579797	FEM_Vitis0021108	chr01	24108951	resequencing	M. rotundifolia	False	PolyHighResolution	PASS
AX-691501910	ae_C_A_chr1_19396648	chr01	24136225	GrapeReSeq 18K Vitis chip	V. aestivalis	False	PolyHighResolution	PASS
AX-686579834	FEM_Vitis0021154	chr01	24154838	resequencing	V. vinifera ssp. sylvestris	False	MonoHighResolution	MONO_HIGH_RESOLUTION
AX-687033012	FEM_Vitis0021160	chr01	24159049	resequencing	V. vinifera ssp. sylvestris	False	MonoHighResolution	MONO_HIGH_RESOLUTION
AX-472061081	chr1_19434157_C_T	chr01	24173806	GrapeReSeq 18K Vitis chip	V. vinifera	False	PolyHighResolution	PASS
AX-469798314	chr1_19473556_A_G	chr01	24213102	GrapeReSeq 18K Vitis chip	V. vinifera	False	PolyHighResolution	PASS
AX-686579926	FEM_Vitis0021269	chr01	24239903	resequencing	V. arizonica	False	NoMinorHom	PASS
AX-475527331	FEM_Vitis0021292	chr01	24266575	resequencing	M. rotundifolia, V. amurensis	False	NoMinorHom	PASS
AX-691504837	mu_s_G_A_chr1_19528810	chr01	24268356	GrapeReSeq 18K Vitis chip	M. rotundifolia	False	NoMinorHom	PASS
AX-691505426	chr1_19545452_C_T	chr01	24284998	GrapeReSeq 18K Vitis chip	V. vinifera	False	PolyHighResolution	PASS
AX-472061923	chr1_19565862_C_T	chr01	24305408	GrapeReSeq 18K Vitis chip	V. vinifera	False	PolyHighResolution	PASS
AX-686579988	FEM_Vitis0021353	chr01	24305903	resequencing	V. amurensis, V. piazeskii	False	MonoHighResolution	MONO_HIGH_RESOLUTION
AX-473545839	FEM_Vitis0021378	chr01	24326658	resequencing	V. vinifera ssp. sativa, V. vinifera ssp. sylvestris	False	PolyHighResolution	PASS
AX-687033214	FEM_Vitis0021446	chr01	24377809	resequencing	V. rupestris	False	PolyHighResolution	PASS
AX-475528297	FEM_Vitis0021454	chr01	24382091	resequencing	V. vinifera ssp. sativa, V. vinifera ssp. sylvestris	False	PolyHighResolution	SUBCLUSTERING_FILTER
AX-691511403	FEM_Vitis_Candidate0000019	chr01	24398148	Trait association	V. vinifera ssp. sativa	False	NoMinorHom	PASS
AX-687033243	FEM_Vitis0021490	chr01	24411837	resequencing	V. vinifera ssp. sativa, V. vinifera ssp. sylvestris	False	PolyHighResolution	PASS
AX-472063196	chr1_19686518_A_G	chr01	24426037	GrapeReSeq 18K Vitis chip	V. vinifera	False	PolyHighResolution	PASS
AX-687033267	FEM_Vitis0021518	chr01	24430933	resequencing	M. rotundifolia, V. rupestris	False	OTV	HETSO_FILTER
AX-475528771	FEM_Vitis0021551	chr01	24470912	resequencing	V. arizonica, V. rupestris	False	PolyHighResolution	PASS
AX-472063687	chr1_19758132_C_T	chr01	24497651	GrapeReSeq 18K Vitis chip	V. vinifera	False	PolyHighResolution	UDC_CLUSTER_DISTRIBUTION
AX-691518241	FEM_Vitis_Candidate0000020	chr01	24501808	Trait association	V. vinifera ssp. sativa	False	PolyHighResolution	PASS
AX-691505427	chr1_19793242_C_T	chr01	24532761	GrapeReSeq 18K Vitis chip	V. vinifera	False	AAvarianceY	VARIANCE_FILTER
AX-687033363	FEM_Vitis0021654	chr01	24548635	resequencing	V. rupestris	False	OTV	HETSO_FILTER
AX-686580200	FEM_Vitis0021669	chr01	24557735	resequencing	V. vinifera ssp. sylvestris	False	NoMinorHom	PASS
AX-691511613	li_C_T_chr1_19827460	chr01	24566979	GrapeReSeq 18K Vitis chip	V. lincecumii	False	MonoHighResolution	MONO_HIGH_RESOLUTION
AX-691501911	ae_T_C_chr1_19832137	chr01	24571656	GrapeReSeq 18K Vitis chip	V. aestivalis	False	PolyHighResolution	PASS
AX-472064553	FEM_Vitis0021692	chr01	24575916	resequencing	V. amurensis, V. romanetii	False	Other	FLD_MAIN_VALUE_RANGE
AX-691516999	lb_G_A_chr1_19837314	chr01	24576833	GrapeReSeq 18K Vitis chip	V. labrusca	False	Other	HETSO_FILTER
AX-691515343	be_A_G_chr1_19852892	chr01	24592411	GrapeReSeq 18K Vitis chip	V. berlandieri	False	MonoHighResolution	MONO_HIGH_RESOLUTION
AX-686580234	FEM_Vitis0021714	chr01	24602440	resequencing	V. vinifera ssp. sylvestris, V. vinifera ssp. sativa	False	Other	HETSO_FILTER
AX-686580236	FEM_Vitis0021716	chr01	24605524	resequencing	V. vinifera ssp. sylvestris	False	MonoHighResolution	MONO_HIGH_RESOLUTION
AX-473548802	FEM_Vitis0021739	chr01	24634915	resequencing	V. vinifera ssp. sativa, V. vinifera ssp. sylvestris	False	PolyHighResolution	PASS
AX-691500164	chr1_19895748_C_T	chr01	24635267	GrapeReSeq 18K Vitis chip	V. vinifera	False	CallRateBelowThreshold	CALL_RATE_AXIOSAFE
AX-691505431	chr1_19930494_A_C	chr01	24670015	GrapeReSeq 18K Vitis chip	V. vinifera	False	PolyHighResolution	PASS
AX-691500166	chr1_19975589_A_G	chr01	24715110	GrapeReSeq 18K Vitis chip	V. vinifera	False	PolyHighResolution	PASS
AX-691505435	chr1_19990759_A_G	chr01	24730341	GrapeReSeq 18K Vitis chip	V. vinifera	False	PolyHighResolution	PASS
AX-691509051	chr1_19998477_A_G	chr01	24738059	GrapeReSeq 18K Vitis chip	V. vinifera	False	PolyHighResolution	SUBCLUSTERING_FILTER
AX-687033541	FEM_Vitis0021892	chr01	24783677	resequencing	V. vinifera ssp. sativa, V. vinifera ssp. sylvestris	False	OTV	HETSO_FILTER
AX-686580386	FEM_Vitis0021901	chr01	24785507	resequencing	V. romanetii, V. amurensis	False	Other	FLD_MAIN_VALUE_RANGE
AX-686680037	cn_A_G_chr1_20179657	chr01	24918485	GrapeReSeq 18K Vitis chip	V. cinerea	True	MonoHighResolution	MONO_HIGH_RESOLUTION
AX-691508890	cn_A_G_chr1_20179657	chr01	24918485	GrapeReSeq 18K Vitis chip	V. cinerea	True	MonoHighResolution	MONO_HIGH_RESOLUTION
AX-686580803	FEM_Vitis0022348	chr01	25097743	resequencing	V. rupestris	False	Other	FLD_MAIN_VALUE_RANGE
AX-691507226	be_G_A_chr1_20420677	chr01	25152119	GrapeReSeq 18K Vitis chip	V. berlandieri	False	OTV	HETSO_FILTER
AX-691517000	lb_C_T_chr1_20420773	chr01	25152215	GrapeReSeq 18K Vitis chip	V. labrusca	False	CallRateBelowThreshold	CALL_RATE_AXIOSAFE
AX-691501912	ae_C_T_chr1_20437670	chr01	25169112	GrapeReSeq 18K Vitis chip	V. aestivalis	True	MonoHighResolution	MONO_HIGH_RESOLUTION
AX-691508810	ae_C_T_chr1_20437670	chr01	25169112	GrapeReSeq 18K Vitis chip	V. aestivalis	True	Other	FLD_MAIN_VALUE_RANGE
AX-686580909	FEM_Vitis0022459	chr01	25212096	resequencing	V. vinifera ssp. sativa, V. vinifera ssp. sylvestris	False	Other	FLD_MAIN_VALUE_RANGE
AX-686581069	FEM_Vitis0022631	chr01	25357688	resequencing	V. vinifera ssp. sativa, V. vinifera ssp. sylvestris	False	PolyHighResolution	PASS
AX-691513988	mu_o_A_G_chr1_20627084	chr01	25358459	GrapeReSeq 18K Vitis chip	M. rotundifolia	False	Other	FLD_MAIN_VALUE_RANGE
AX-469802435	chr1_20641842_C_T	chr01	25373042	GrapeReSeq 18K Vitis chip	V. vinifera	False	ABvarianceY	VARIANCE_FILTER
AX-691509053	chr1_20642990_A_G	chr01	25374190	GrapeReSeq 18K Vitis chip	V. vinifera	False	PolyHighResolution	SUBCLUSTERING_FILTER
AX-686581084	FEM_Vitis0022653	chr01	25375194	resequencing	V. vinifera ssp. sylvestris	False	MonoHighResolution	MONO_HIGH_RESOLUTION
AX-691509055	chr1_20648785_C_T	chr01	25379985	GrapeReSeq 18K Vitis chip	V. vinifera	False	PolyHighResolution	SUBCLUSTERING_FILTER
AX-475530808	FEM_Vitis0022684	chr01	25394975	resequencing	V. vinifera ssp. sativa, V. vinifera ssp. sylvestris	False	PolyHighResolution	PASS
AX-691509057	chr1_20750265_C_T	chr01	25481067	GrapeReSeq 18K Vitis chip	V. vinifera	False	PolyHighResolution	PASS
AX-686581165	FEM_Vitis0022767	chr01	25483747	resequencing	V. romanetii, V. amurensis	False	MonoHighResolution	MONO_HIGH_RESOLUTION
AX-687034295	FEM_Vitis0022781	chr01	25514846	resequencing	V. piazeskii, V. amurensis	False	CallRateBelowThreshold	CALL_RATE_AXIOSAFE
AX-687034302	FEM_Vitis0022788	chr01	25523618	resequencing	V. amurensis, V. romanetii	False	MonoHighResolution	MONO_HIGH_RESOLUTION
AX-691518239	FEM_Vitis_Candidate0000009	chr01	25525506	Trait association	V. vinifera ssp. sativa	False	MonoHighResolution	MONO_HIGH_RESOLUTION
AX-691508892	cn_C_T_chr1_20811624	chr01	25543363	GrapeReSeq 18K Vitis chip	V. cinerea	False	Other	FLD_MAIN_VALUE_RANGE
AX-691507228	be_G_A_chr1_20815629	chr01	25547578	GrapeReSeq 18K Vitis chip	V. berlandieri	False	CallRateBelowThreshold	CALL_RATE_AXIOSAFE
AX-691514495	ae_T_C_chr1_20819501	chr01	25551450	GrapeReSeq 18K Vitis chip	V. aestivalis	False	Other	FLD_MAIN_VALUE_RANGE
AX-691504839	mu_s_C_T_chr1_20819599	chr01	25551548	GrapeReSeq 18K Vitis chip	M. rotundifolia	False	Other	FLD_MAIN_VALUE_RANGE
AX-471539826	lb_A_G_chr1_20825068	chr01	25557017	GrapeReSeq 18K Vitis chip	V. labrusca	False	CallRateBelowThreshold	CALL_RATE_AXIOSAFE
AX-691511923	FEM_Vitis_Candidate0000010	chr01	25562060	Trait association	V. vinifera ssp. sativa	False	Other	FLD_MAIN_VALUE_RANGE
AX-687034356	FEM_Vitis0022846	chr01	25593550	resequencing	V. romanetii, V. piazeskii	False	PolyHighResolution	SUBCLUSTERING_FILTER
AX-691509058	chr1_20879274_C_T	chr01	25611223	GrapeReSeq 18K Vitis chip	V. vinifera	False	PolyHighResolution	PASS
AX-687034401	FEM_Vitis0022901	chr01	25658545	resequencing	V. vinifera ssp. sylvestris, V. vinifera ssp. sativa	False	PolyHighResolution	PASS
AX-473551432	chr1_20933816_C_T	chr01	25665765	GrapeReSeq 18K Vitis chip	V. vinifera	False	PolyHighResolution	PASS
AX-469803864	chr1_20944785_A_G	chr01	25676734	GrapeReSeq 18K Vitis chip	V. vinifera	False	AAvarianceY	VARIANCE_FILTER
AX-687034459	FEM_Vitis0022965	chr01	25703636	resequencing	M. rotundifolia, V. amurensis	False	OTV	HETSO_FILTER
AX-691502037	chr1_20985372_C_T	chr01	25717195	GrapeReSeq 18K Vitis chip	V. vinifera	False	PolyHighResolution	PASS
AX-686581355	FEM_Vitis0022976	chr01	25730759	resequencing	V. piazeskii	False	MonoHighResolution	MONO_HIGH_RESOLUTION
AX-691509063	chr1_21044474_C_T	chr01	25776297	GrapeReSeq 18K Vitis chip	V. vinifera	False	NoMinorHom	PASS
AX-686581413	FEM_Vitis0023055	chr01	25801363	resequencing	V. vinifera ssp. sylvestris	False	MonoHighResolution	MONO_HIGH_RESOLUTION
AX-691502039	chr1_21104634_A_C	chr01	25834146	GrapeReSeq 18K Vitis chip	V. vinifera	False	PolyHighResolution	PASS
AX-691509067	chr1_21111153_C_T	chr01	25840665	GrapeReSeq 18K Vitis chip	V. vinifera	False	Other	FLD_MAIN_VALUE_RANGE
AX-691502041	chr1_21146880_A_G	chr01	25876392	GrapeReSeq 18K Vitis chip	V. vinifera	False	CallRateBelowThreshold	CALL_RATE_AXIOSAFE
AX-691502042	chr1_21179164_G_T	chr01	25908676	GrapeReSeq 18K Vitis chip	V. vinifera	False	PolyHighResolution	PASS
AX-686576539	FEM_Vitis0017091	chr01	25913746	resequencing	V. rupestris	False	PolyHighResolution	UDC_CLUSTER_DISTRIBUTION
AX-687034646	FEM_Vitis0023209	chr01	25916217	resequencing	V. amurensis, V. piazeskii	False	MonoHighResolution	MONO_HIGH_RESOLUTION
AX-687034665	FEM_Vitis0023232	chr01	25938629	resequencing	V. vinifera ssp. sylvestris	False	PolyHighResolution	PASS
AX-691509073	chr1_21258195_G_T	chr01	25987707	GrapeReSeq 18K Vitis chip	V. vinifera	False	PolyHighResolution	PASS
AX-691505449	ae_T_C_chr1_21277715	chr01	26007227	GrapeReSeq 18K Vitis chip	V. aestivalis	False	OTV	HETSO_FILTER
AX-687034743	FEM_Vitis0023319	chr01	26035008	resequencing	V. vinifera ssp. sativa, V. vinifera ssp. sylvestris	False	PolyHighResolution	SUBCLUSTERING_FILTER
AX-691510582	lb_T_C_chr1_21316324	chr01	26045793	GrapeReSeq 18K Vitis chip	V. labrusca	False	Other	HETSO_FILTER
AX-687034790	FEM_Vitis0023375	chr01	26113305	resequencing	V. vinifera ssp. sativa, V. vinifera ssp. sylvestris	False	NoMinorHom	PASS
AX-691509074	chr1_21394971_C_T	chr01	26124440	GrapeReSeq 18K Vitis chip	V. vinifera	False	PolyHighResolution	PASS
AX-691509076	chr1_21473096_C_T	chr01	26202563	GrapeReSeq 18K Vitis chip	V. vinifera	False	Other	HETSO_FILTER
AX-686581763	chr1_21503298_C_T	chr01	26232766	GrapeReSeq 18K Vitis chip	V. vinifera	False	PolyHighResolution	PASS
AX-687034870	FEM_Vitis0023489	chr01	26234884	resequencing	V. vinifera ssp. sylvestris, V. rupestris	False	NoMinorHom	PASS
AX-687034879	FEM_Vitis0023498	chr01	26242345	resequencing	V. amurensis, V. romanetii	False	NoMinorHom	PASS
AX-691505450	ae_T_C_chr1_21777172	chr01	26330099	GrapeReSeq 18K Vitis chip	V. aestivalis	False	CallRateBelowThreshold	CALL_RATE_AXIOSAFE
AX-469808037	lb_A_G_chr1_21803230	chr01	26356299	GrapeReSeq 18K Vitis chip	V. labrusca	False	CallRateBelowThreshold	CALL_RATE_AXIOSAFE
AX-691515346	be_T_C_chr1_21811846	chr01	26364915	GrapeReSeq 18K Vitis chip	V. berlandieri	True	Other	FLD_MAIN_VALUE_RANGE
AX-691507229	be_T_C_chr1_21811846	chr01	26364915	GrapeReSeq 18K Vitis chip	V. berlandieri	True	NoMinorHom	PASS
AX-686582121	FEM_Vitis0023895	chr01	26416809	resequencing	V. vinifera ssp. sylvestris	False	CallRateBelowThreshold	CALL_RATE_AXIOSAFE
AX-691500168	chr1_21860087_G_T	chr01	26429775	GrapeReSeq 18K Vitis chip	V. vinifera	False	PolyHighResolution	PASS
AX-687035244	FEM_Vitis0023934	chr01	26458412	resequencing	V. romanetii	False	MonoHighResolution	MONO_HIGH_RESOLUTION
AX-475536092	chr1_21894243_C_T	chr01	26463935	GrapeReSeq 18K Vitis chip	V. vinifera	False	PolyHighResolution	PASS
AX-687035280	FEM_Vitis0023993	chr01	26496985	resequencing	V. vinifera ssp. sylvestris, V. vinifera ssp. sativa	False	NoMinorHom	PASS
AX-471544149	chr1_21931422_C_T	chr01	26501114	GrapeReSeq 18K Vitis chip	V. vinifera	False	PolyHighResolution	PASS
AX-691505438	SNP1025_100	chr01	26507853	GrapeReSeq 18K Vitis chip	V. vinifera	False	PolyHighResolution	SUBCLUSTERING_FILTER
AX-686582201	FEM_Vitis0024015	chr01	26511071	resequencing	V. romanetii	False	MonoHighResolution	MONO_HIGH_RESOLUTION
AX-691500170	chr1_21967275_A_G	chr01	26536967	GrapeReSeq 18K Vitis chip	V. vinifera	False	PolyHighResolution	SUBCLUSTERING_FILTER
AX-473907394	chr1_22075765_C_T	chr01	26645471	GrapeReSeq 18K Vitis chip	V. vinifera	False	NoMinorHom	PASS
AX-686582333	FEM_Vitis0024168	chr01	26655951	resequencing	V. vinifera ssp. sativa	False	PolyHighResolution	PASS
AX-687035444	FEM_Vitis0024189	chr01	26669944	resequencing	V. vinifera ssp. sylvestris	False	MonoHighResolution	MONO_HIGH_RESOLUTION
AX-686582391	FEM_Vitis0024232	chr01	26716008	resequencing	V. vinifera ssp. sativa	False	PolyHighResolution	SUBCLUSTERING_FILTER
AX-691500171	chr1_22184356_C_T	chr01	26753733	GrapeReSeq 18K Vitis chip	V. vinifera	False	PolyHighResolution	PASS
AX-475537102	chr1_22186509_C_T	chr01	26755886	GrapeReSeq 18K Vitis chip	V. vinifera	False	PolyHighResolution	PASS
AX-687035542	FEM_Vitis0024303	chr01	26782204	resequencing	V. vinifera ssp. sylvestris, V. amurensis	False	Other	HETSO_FILTER
AX-687035543	FEM_Vitis0024304	chr01	26782247	resequencing	V. romanetii, V. vinifera ssp. sylvestris	False	PolyHighResolution	PASS
AX-691505444	chr1_22216753_A_G	chr01	26786130	GrapeReSeq 18K Vitis chip	V. vinifera	False	PolyHighResolution	SUBCLUSTERING_FILTER
AX-691514498	ae_A_G_chr1_22233155	chr01	26802532	GrapeReSeq 18K Vitis chip	V. aestivalis	False	MonoHighResolution	MONO_HIGH_RESOLUTION
AX-687035574	FEM_Vitis0024341	chr01	26834643	resequencing	V. vinifera ssp. sativa, V. vinifera ssp. sylvestris	False	PolyHighResolution	SUBCLUSTERING_FILTER
AX-691505446	chr1_22273966_A_G	chr01	26842314	GrapeReSeq 18K Vitis chip	V. vinifera	False	PolyHighResolution	SUBCLUSTERING_FILTER
AX-691517002	lb_G_A_chr1_22309283	chr01	26877212	GrapeReSeq 18K Vitis chip	V. labrusca	False	PolyHighResolution	PASS
AX-473559317	FEM_Vitis0024406	chr01	26880754	resequencing	V. arizonica, V. vinifera ssp. sylvestris	False	PolyHighResolution	PASS
AX-691505448	chr1_22328219_C_T	chr01	26896148	GrapeReSeq 18K Vitis chip	V. vinifera	False	PolyHighResolution	SUBCLUSTERING_FILTER
AX-687035641	FEM_Vitis0024424	chr01	26902791	resequencing	V. piazeskii, V. romanetii	False	Other	HETSO_FILTER
AX-686521805	FEM_Vitis0024457	chr01	26919364	resequencing	V. vinifera ssp. sativa	False	MonoHighResolution	MONO_HIGH_RESOLUTION
AX-691502046	chr1_22359683_A_G	chr01	26927612	GrapeReSeq 18K Vitis chip	V. vinifera	False	CallRateBelowThreshold	CALL_RATE_AXIOSAFE
AX-687035712	FEM_Vitis0024512	chr01	26954162	resequencing	V. vinifera ssp. sativa	False	PolyHighResolution	PASS
AX-691511614	li_A_G_chr1_22385418	chr01	26954623	GrapeReSeq 18K Vitis chip	V. lincecumii	False	MonoHighResolution	MONO_HIGH_RESOLUTION
AX-472071877	FEM_Vitis0023633	chr01	27000600	resequencing	V. arizonica, V. vinifera ssp. sylvestris	False	PolyHighResolution	PASS
AX-686581898	FEM_Vitis0023638	chr01	27004536	resequencing	V. vinifera ssp. sylvestris	False	MonoHighResolution	MONO_HIGH_RESOLUTION
AX-687035002	FEM_Vitis0023640	chr01	27005060	resequencing	V. romanetii	False	MonoHighResolution	MONO_HIGH_RESOLUTION
AX-691502047	chr1_21610516_C_T	chr01	27009503	GrapeReSeq 18K Vitis chip	V. vinifera	False	PolyHighResolution	PASS
AX-687035023	FEM_Vitis0023666	chr01	27026615	resequencing	V. vinifera ssp. sylvestris	False	NoMinorHom	PASS
AX-691513990	mu_s_T_C_chr1_21684667	chr01	27083654	GrapeReSeq 18K Vitis chip	M. rotundifolia	False	CallRateBelowThreshold	CALL_RATE_AXIOSAFE
AX-473556480	chr1_21713586_A_G	chr01	27112573	GrapeReSeq 18K Vitis chip	V. vinifera	False	PolyHighResolution	PASS
AX-691516162	cn_G_A_chr1_22426516	chr01	27195322	GrapeReSeq 18K Vitis chip	V. cinerea	False	PolyHighResolution	PASS
AX-686582676	FEM_Vitis0024571	chr01	27196132	resequencing	V. rupestris	False	ABvarianceX	VARIANCE_FILTER
AX-686582694	FEM_Vitis0024597	chr01	27223085	resequencing	V. amurensis	False	PolyHighResolution	PASS
AX-687035778	FEM_Vitis0024599	chr01	27224320	resequencing	V. vinifera ssp. sylvestris	False	NoMinorHom	PASS
AX-686582698	FEM_Vitis0024602	chr01	27225018	resequencing	V. vinifera ssp. sylvestris, V. vinifera ssp. sativa	False	PolyHighResolution	PASS
AX-686582718	FEM_Vitis0024629	chr01	27244183	resequencing	V. piazeskii	False	MonoHighResolution	MONO_HIGH_RESOLUTION
AX-691502048	chr1_22498675_A_G	chr01	27267483	GrapeReSeq 18K Vitis chip	V. vinifera	False	Other	HETSO_FILTER
AX-686528837	FEM_Vitis0024699	chr01	27310927	resequencing	V. arizonica	False	OTV	HETSO_FILTER
AX-691502049	chr1_22575141_A_G	chr01	27343949	GrapeReSeq 18K Vitis chip	V. vinifera	False	PolyHighResolution	PASS
AX-686582804	FEM_Vitis0024740	chr01	27345078	resequencing	V. vinifera ssp. sativa, V. vinifera ssp. sylvestris	False	PolyHighResolution	PASS
AX-691513991	mu_o_G_A_chr1_22580392	chr01	27349200	GrapeReSeq 18K Vitis chip	M. rotundifolia	False	MonoHighResolution	MONO_HIGH_RESOLUTION
AX-687035911	FEM_Vitis0024773	chr01	27375798	resequencing	V. vinifera ssp. sylvestris	False	PolyHighResolution	PASS
AX-473561759	chr1_22609084_C_T	chr01	27377892	GrapeReSeq 18K Vitis chip	V. vinifera	False	PolyHighResolution	PASS
AX-687035939	FEM_Vitis0024813	chr01	27405091	resequencing	V. amurensis, V. vinifera ssp. sylvestris	False	PolyHighResolution	PASS
AX-691504842	mu_s_A_G_chr1_22671989	chr01	27440797	GrapeReSeq 18K Vitis chip	M. rotundifolia	False	MonoHighResolution	MONO_HIGH_RESOLUTION
AX-691509086	chr1_22679750_A_C	chr01	27448558	GrapeReSeq 18K Vitis chip	V. vinifera	False	PolyHighResolution	PASS
AX-473562875	FEM_Vitis0024900	chr01	27475798	resequencing	V. romanetii	False	PolyHighResolution	SUBCLUSTERING_FILTER
AX-687036007	SNP1021_163	chr01	27484334	GrapeReSeq 18K Vitis chip	V. vinifera	True	PolyHighResolution	PASS
AX-686582923	SNP1021_163	chr01	27484334	GrapeReSeq 18K Vitis chip	V. vinifera	True	PolyHighResolution	PASS
AX-686582930	FEM_Vitis0024921	chr01	27495344	resequencing	V. arizonica, M. rotundifolia, V. rupestris	False	PolyHighResolution	UDC_CLUSTER_DISTRIBUTION
AX-473563109	FEM_Vitis0024924	chr01	27496492	resequencing	V. vinifera ssp. sativa, V. vinifera ssp. sylvestris	False	PolyHighResolution	PASS
AX-473563221	FEM_Vitis0024952	chr01	27508280	resequencing	V. vinifera ssp. sativa, V. vinifera ssp. sylvestris	False	Other	FLD_MAIN_VALUE_RANGE
AX-686521860	FEM_Vitis0024970	chr01	27516469	resequencing	V. vinifera ssp. sylvestris	False	MonoHighResolution	MONO_HIGH_RESOLUTION
AX-691509089	chr1_22750062_C_T	chr01	27518870	GrapeReSeq 18K Vitis chip	V. vinifera	False	PolyHighResolution	PASS
AX-691516163	cn_T_C_chr1_22750526	chr01	27519334	GrapeReSeq 18K Vitis chip	V. cinerea	False	NoMinorHom	PASS
AX-691514499	ae_G_A_chr1_22773076	chr01	27541884	GrapeReSeq 18K Vitis chip	V. aestivalis	False	NoMinorHom	PASS
AX-691517003	lb_A_G_chr1_22783556	chr01	27552364	GrapeReSeq 18K Vitis chip	V. labrusca	False	OTV	HETSO_FILTER
AX-691515347	be_C_T_chr1_22790597	chr01	27559405	GrapeReSeq 18K Vitis chip	V. berlandieri	False	Other	FLD_MAIN_VALUE_RANGE
AX-691513951	SNP1157_64	chr01	27597103	Trait association	V. vinifera	False	BBvarianceY	VARIANCE_FILTER
AX-691502052	chr1_22849187_A_C	chr01	27617994	GrapeReSeq 18K Vitis chip	V. vinifera	False	PolyHighResolution	PASS
AX-686583048	FEM_Vitis0025120	chr01	27624329	resequencing	V. vinifera ssp. sylvestris	False	MonoHighResolution	MONO_HIGH_RESOLUTION
AX-691502053	chr1_22857939_C_T	chr01	27626746	GrapeReSeq 18K Vitis chip	V. vinifera	False	CallRateBelowThreshold	CALL_RATE_AXIOSAFE
AX-691509094	chr1_22894334_A_G	chr01	27663141	GrapeReSeq 18K Vitis chip	V. vinifera	False	PolyHighResolution	SUBCLUSTERING_FILTER
AX-686528973	FEM_Vitis0025209	chr01	27669798	resequencing	V. arizonica	False	NoMinorHom	PASS
AX-471548106	chr1_22921027_A_C	chr01	27689760	GrapeReSeq 18K Vitis chip	V. vinifera	False	PolyHighResolution	PASS
AX-686583137	FEM_Vitis0025235	chr01	27690951	resequencing	M. rotundifolia, V. rupestris	False	PolyHighResolution	PASS
AX-691509096	chr1_22964178_A_G	chr01	27732911	GrapeReSeq 18K Vitis chip	V. vinifera	False	BBvarianceY	VARIANCE_FILTER
AX-687036286	FEM_Vitis0025338	chr01	27754958	resequencing	V. arizonica	False	NoMinorHom	PASS
AX-473566672	chr1_23000434_C_T	chr01	27769365	GrapeReSeq 18K Vitis chip	V. vinifera	False	PolyHighResolution	PASS
AX-691515307	be_C_T_chr1_1236598	chr01_ALT	393976	GrapeReSeq 18K Vitis chip	V. berlandieri	False	NoMinorHom	SUBCLUSTERING_FILTER
AX-687018567	FEM_Vitis0002369	chr01_ALT	885549	resequencing	M. rotundifolia	False	PolyHighResolution	PASS
AX-691502056	chr2_196889_A_G	chr02	20027	GrapeReSeq 18K Vitis chip	V. vinifera	False	OTV	HETSO_FILTER
AX-691507234	be_G_A_chr2_235677	chr02	58804	GrapeReSeq 18K Vitis chip	V. berlandieri	False	OTV	HETSO_FILTER
AX-691517004	lb_C_T_chr2_245862	chr02	68989	GrapeReSeq 18K Vitis chip	V. labrusca	False	NoMinorHom	PASS
AX-475545178	FEM_Vitis0026246	chr02	79020	resequencing	V. vinifera ssp. sativa, V. vinifera ssp. sylvestris	False	PolyHighResolution	PASS
AX-691508898	cn_G_A_chr2_257151	chr02	80278	GrapeReSeq 18K Vitis chip	V. cinerea	False	MonoHighResolution	MONO_HIGH_RESOLUTION
AX-691505456	ae_T_C_chr2_262262	chr02	85389	GrapeReSeq 18K Vitis chip	V. aestivalis	False	NoMinorHom	PASS
AX-691504843	mu_s_A_G_chr2_266001	chr02	89128	GrapeReSeq 18K Vitis chip	M. rotundifolia	False	MonoHighResolution	MONO_HIGH_RESOLUTION
AX-473911079	chr2_269208_A_G	chr02	92335	GrapeReSeq 18K Vitis chip	V. vinifera	False	PolyHighResolution	PASS
AX-473570693	chr2_349619_A_G	chr02	172746	GrapeReSeq 18K Vitis chip	V. vinifera	False	PolyHighResolution	PASS
AX-686584182	FEM_Vitis0026475	chr02	205132	resequencing	V. romanetii	False	MonoHighResolution	MONO_HIGH_RESOLUTION
AX-687037215	SNP829_281	chr02	238470	GrapeReSeq 18K Vitis chip	V. vinifera	False	PolyHighResolution	PASS
AX-691500175	chr2_422927_C_T	chr02	246055	GrapeReSeq 18K Vitis chip	V. vinifera	False	PolyHighResolution	PASS
AX-686529116	FEM_Vitis0026512	chr02	246698	resequencing	V. arizonica	False	PolyHighResolution	PASS
AX-469815646	chr2_424424_A_G	chr02	247552	GrapeReSeq 18K Vitis chip	V. vinifera	False	PolyHighResolution	PASS
AX-472082312	FEM_Vitis0026540	chr02	260759	resequencing	V. piazeskii	False	PolyHighResolution	PASS
AX-687037293	FEM_Vitis0026617	chr02	321288	resequencing	V. vinifera ssp. sativa, V. vinifera ssp. sylvestris	False	PolyHighResolution	PASS
AX-691505452	chr2_543373_C_T	chr02	366501	GrapeReSeq 18K Vitis chip	V. vinifera	False	PolyHighResolution	SUBCLUSTERING_FILTER
AX-475547518	chr2_578645_C_T	chr02	401773	GrapeReSeq 18K Vitis chip	V. vinifera	False	PolyHighResolution	PASS
AX-691517928	li_A_G_chr2_588818	chr02	411946	GrapeReSeq 18K Vitis chip	V. lincecumii	False	MonoHighResolution	MONO_HIGH_RESOLUTION
AX-686584410	FEM_Vitis0026792	chr02	413682	resequencing	V. vinifera ssp. sylvestris	False	MonoHighResolution	MONO_HIGH_RESOLUTION
AX-475547586	FEM_Vitis0026793	chr02	414149	resequencing	V. vinifera ssp. sativa, V. vinifera ssp. sylvestris	False	PolyHighResolution	PASS
AX-469816423	chr2_604535_G_T	chr02	427876	GrapeReSeq 18K Vitis chip	V. vinifera	False	PolyHighResolution	PASS
AX-687037458	FEM_Vitis0026844	chr02	453156	resequencing	V. piazeskii, V. romanetii	False	PolyHighResolution	UDC_CLUSTER_DISTRIBUTION
AX-691505454	chr2_655133_A_C	chr02	476563	GrapeReSeq 18K Vitis chip	V. vinifera	False	PolyHighResolution	PASS
AX-691505459	ae_C_T_chr2_684788	chr02	506218	GrapeReSeq 18K Vitis chip	V. aestivalis	False	PolyHighResolution	SUBCLUSTERING_FILTER
AX-691504844	mu_o_T_G_chr2_702127	chr02	522934	GrapeReSeq 18K Vitis chip	M. rotundifolia	False	MonoHighResolution	MONO_HIGH_RESOLUTION
AX-691516165	cn_T_C_chr2_738148	chr02	558955	GrapeReSeq 18K Vitis chip	V. cinerea	False	PolyHighResolution	PASS
AX-691515349	be_G_A_chr2_738556	chr02	559363	GrapeReSeq 18K Vitis chip	V. berlandieri	False	NoMinorHom	PASS
AX-691510590	lb_A_G_chr2_741017	chr02	561824	GrapeReSeq 18K Vitis chip	V. labrusca	False	BBvarianceY	VARIANCE_FILTER
AX-473574002	FEM_Vitis0026981	chr02	563629	resequencing	V. vinifera ssp. sativa	False	PolyHighResolution	SUBCLUSTERING_FILTER
AX-471551729	chr2_763931_G_T	chr02	584738	GrapeReSeq 18K Vitis chip	V. vinifera	False	PolyHighResolution	PASS
AX-686584574	FEM_Vitis0027011	chr02	586072	resequencing	V. vinifera ssp. sativa, V. vinifera ssp. sylvestris	False	PolyHighResolution	PASS
AX-691500178	chr2_836550_C_T	chr02	657357	GrapeReSeq 18K Vitis chip	V. vinifera	False	NoMinorHom	PASS
AX-475548959	chr2_836697_A_G	chr02	657504	GrapeReSeq 18K Vitis chip	V. vinifera	False	PolyHighResolution	PASS
AX-687037666	FEM_Vitis0027127	chr02	672330	resequencing	V. romanetii	False	CallRateBelowThreshold	CALL_RATE_AXIOSAFE
AX-687037667	FEM_Vitis0027129	chr02	673756	resequencing	V. vinifera ssp. sativa, V. vinifera ssp. sylvestris	False	Other	FLD_MAIN_VALUE_RANGE
AX-691505458	chr2_856575_C_T	chr02	677382	GrapeReSeq 18K Vitis chip	V. vinifera	False	PolyHighResolution	UDC_CLUSTER_DISTRIBUTION
AX-686584678	FEM_Vitis0027156	chr02	694959	resequencing	V. piazeskii	False	OTV	HETSO_FILTER
AX-686584685	FEM_Vitis0027165	chr02	696771	resequencing	V. amurensis	False	MonoHighResolution	MONO_HIGH_RESOLUTION
AX-428063138	chr2_883053_G_T	chr02	703860	GrapeReSeq 18K Vitis chip	V. vinifera	False	PolyHighResolution	PASS
AX-691504845	mu_s_A_G_chr2_904077	chr02	711789	GrapeReSeq 18K Vitis chip	M. rotundifolia	False	Other	HETSO_FILTER
AX-686584728	FEM_Vitis0027212	chr02	718595	resequencing	V. rupestris	False	OTV	HETSO_FILTER
AX-691509102	chr2_915224_A_C	chr02	736031	GrapeReSeq 18K Vitis chip	V. vinifera	False	AAvarianceY	VARIANCE_FILTER
AX-686584751	FEM_Vitis0027241	chr02	743255	resequencing	V. piazeskii, V. romanetii	False	Other	HOMRO_FILTER
AX-686584790	FEM_Vitis0027292	chr02	774428	resequencing	M. rotundifolia, V. vinifera ssp. sylvestris	False	NoMinorHom	PASS
AX-687037799	FEM_Vitis0027296	chr02	777368	resequencing	V. vinifera ssp. sylvestris	False	MonoHighResolution	MONO_HIGH_RESOLUTION
AX-687037800	FEM_Vitis0027297	chr02	778116	resequencing	M. rotundifolia	False	MonoHighResolution	MONO_HIGH_RESOLUTION
AX-687037822	FEM_Vitis0027326	chr02	802035	resequencing	V. piazeskii	False	MonoHighResolution	MONO_HIGH_RESOLUTION
AX-691509104	chr2_983238_C_T	chr02	803555	GrapeReSeq 18K Vitis chip	V. vinifera	False	PolyHighResolution	PASS
AX-686584863	FEM_Vitis0027380	chr02	842038	resequencing	V. vinifera ssp. sylvestris	False	MonoHighResolution	MONO_HIGH_RESOLUTION
AX-691509106	chr2_1079970_A_G	chr02	899891	GrapeReSeq 18K Vitis chip	V. vinifera	False	PolyHighResolution	PASS
AX-691509108	chr2_1111374_C_T	chr02	931295	GrapeReSeq 18K Vitis chip	V. vinifera	False	PolyHighResolution	PASS
AX-475550742	FEM_Vitis0027476	chr02	948873	resequencing	V. vinifera ssp. sativa, V. romanetii	False	PolyHighResolution	PASS
AX-691509110	chr2_1139305_A_G	chr02	959775	GrapeReSeq 18K Vitis chip	V. vinifera	False	PolyHighResolution	PASS
AX-686584969	FEM_Vitis0027520	chr02	988302	resequencing	V. vinifera ssp. sylvestris	False	MonoHighResolution	MONO_HIGH_RESOLUTION
AX-473577460	chr2_1194240_A_C	chr02	1014776	GrapeReSeq 18K Vitis chip	V. vinifera	False	PolyHighResolution	SUBCLUSTERING_FILTER
AX-686585044	FEM_Vitis0027610	chr02	1033098	resequencing	V. vinifera ssp. sylvestris	False	PolyHighResolution	PASS
AX-475551075	ae_T_C_chr2_1222166	chr02	1042702	GrapeReSeq 18K Vitis chip	V. aestivalis	False	PolyHighResolution	PASS
AX-687038058	FEM_Vitis0027619	chr02	1043616	resequencing	V. rupestris	False	PolyHighResolution	PASS
AX-691507238	be_T_C_chr2_1227207	chr02	1047743	GrapeReSeq 18K Vitis chip	V. berlandieri	False	PolyHighResolution	PASS
AX-691502062	chr2_1233291_C_T	chr02	1053827	GrapeReSeq 18K Vitis chip	V. vinifera	False	ABvarianceY	VARIANCE_FILTER
AX-691508902	cn_G_A_chr2_1234681	chr02	1055217	GrapeReSeq 18K Vitis chip	V. cinerea	False	Other	FLD_MAIN_VALUE_RANGE
AX-691517644	lb_G_A_chr2_1235098	chr02	1055634	GrapeReSeq 18K Vitis chip	V. labrusca	False	Other	FLD_MAIN_VALUE_RANGE
AX-473577751	FEM_Vitis0027649	chr02	1064342	resequencing	V. vinifera ssp. sativa	False	PolyHighResolution	PASS
AX-472085519	chr2_1263468_A_G	chr02	1084004	GrapeReSeq 18K Vitis chip	V. vinifera	False	PolyHighResolution	PASS
AX-691502063	chr2_1270536_A_C	chr02	1091072	GrapeReSeq 18K Vitis chip	V. vinifera	False	PolyHighResolution	PASS
AX-686585115	FEM_Vitis0027699	chr02	1105027	resequencing	V. vinifera ssp. sylvestris	False	CallRateBelowThreshold	UDC_CLUSTER_DISTRIBUTION
AX-687038170	FEM_Vitis0027757	chr02	1137545	resequencing	V. vinifera ssp. sativa	False	PolyHighResolution	PASS
AX-691509116	chr2_1325597_A_G	chr02	1144370	GrapeReSeq 18K Vitis chip	V. vinifera	False	OTV	HETSO_FILTER
AX-686585196	FEM_Vitis0027787	chr02	1162615	resequencing	V. vinifera ssp. sativa	False	PolyHighResolution	PASS
AX-691502065	chr2_1347809_C_T	chr02	1166582	GrapeReSeq 18K Vitis chip	V. vinifera	False	PolyHighResolution	PASS
AX-687038217	FEM_Vitis0027815	chr02	1177397	resequencing	V. vinifera ssp. sylvestris	False	PolyHighResolution	PASS
AX-687038231	FEM_Vitis0027837	chr02	1198319	resequencing	V. vinifera ssp. sylvestris	False	MonoHighResolution	MONO_HIGH_RESOLUTION
AX-691502066	chr2_1424334_G_T	chr02	1243109	GrapeReSeq 18K Vitis chip	V. vinifera	False	PolyHighResolution	PASS
AX-686585291	FEM_Vitis0027905	chr02	1275173	resequencing	V. arizonica, V. rupestris	False	Other	HETSO_FILTER
AX-473578747	FEM_Vitis0027910	chr02	1280072	resequencing	V. rupestris, V. arizonica	False	PolyHighResolution	PASS
AX-473915882	FEM_Vitis0027929	chr02	1287516	resequencing	V. vinifera ssp. sativa, V. vinifera ssp. sylvestris	False	CallRateBelowThreshold	CALL_RATE_AXIOSAFE
AX-691509122	chr2_1486301_A_G	chr02	1305076	GrapeReSeq 18K Vitis chip	V. vinifera	False	PolyHighResolution	PASS
AX-691502068	chr2_1497526_A_G	chr02	1316301	GrapeReSeq 18K Vitis chip	V. vinifera	False	ABvarianceY	VARIANCE_FILTER
AX-687038344	chr2_1513819_C_T	chr02	1332594	GrapeReSeq 18K Vitis chip	V. vinifera	False	PolyHighResolution	PASS
AX-686522083	FEM_Vitis0027980	chr02	1336760	resequencing	V. vinifera ssp. sativa	False	PolyHighResolution	SUBCLUSTERING_FILTER
AX-691505460	chr2_1539000_A_G	chr02	1357775	GrapeReSeq 18K Vitis chip	V. vinifera	False	PolyHighResolution	PASS
AX-691500181	chr2_1579733_C_T	chr02	1397889	GrapeReSeq 18K Vitis chip	V. vinifera	False	CallRateBelowThreshold	CALL_RATE_AXIOSAFE
AX-687038402	FEM_Vitis0028039	chr02	1404021	resequencing	V. vinifera ssp. sativa	False	PolyHighResolution	PASS
AX-687038441	chr2_1606894_A_G	chr02	1425050	GrapeReSeq 18K Vitis chip	V. vinifera	False	PolyHighResolution	PASS
AX-691505464	chr2_1639758_A_G	chr02	1457914	GrapeReSeq 18K Vitis chip	V. vinifera	False	PolyHighResolution	PASS
AX-691505466	chr2_1656518_C_T	chr02	1474674	GrapeReSeq 18K Vitis chip	V. vinifera	False	PolyHighResolution	PASS
AX-472086969	FEM_Vitis0028195	chr02	1504953	resequencing	V. vinifera ssp. sativa, V. vinifera ssp. sylvestris	False	PolyHighResolution	PASS
AX-686585533	FEM_Vitis0028224	chr02	1524454	resequencing	V. vinifera ssp. sativa, V. vinifera ssp. sylvestris	False	Other	FLD_MAIN_VALUE_RANGE
AX-691514502	ae_T_G_chr2_1726279	chr02	1544435	GrapeReSeq 18K Vitis chip	V. aestivalis	False	Other	FLD_MAIN_VALUE_RANGE
AX-691508904	cn_G_A_chr2_1726990	chr02	1545146	GrapeReSeq 18K Vitis chip	V. cinerea	False	CallRateBelowThreshold	CALL_RATE_AXIOSAFE
AX-691517006	lb_C_T_chr2_1731150	chr02	1549306	GrapeReSeq 18K Vitis chip	V. labrusca	False	PolyHighResolution	PASS
AX-691515351	be_C_A_chr2_1735056	chr02	1553212	GrapeReSeq 18K Vitis chip	V. berlandieri	False	MonoHighResolution	MONO_HIGH_RESOLUTION
AX-691505468	chr2_1793393_C_T	chr02	1569156	GrapeReSeq 18K Vitis chip	V. vinifera	False	CallRateBelowThreshold	CALL_RATE_AXIOSAFE
AX-686585609	FEM_Vitis0028303	chr02	1579990	resequencing	V. vinifera ssp. sativa	False	CallRateBelowThreshold	CALL_RATE_AXIOSAFE
AX-691505470	chr2_1808997_A_C	chr02	1616825	GrapeReSeq 18K Vitis chip	V. vinifera	False	PolyHighResolution	PASS
AX-687038656	FEM_Vitis0028364	chr02	1618600	resequencing	V. vinifera ssp. sylvestris	False	Other	FLD_MAIN_VALUE_RANGE
AX-471556698	chr2_1813865_C_T	chr02	1621693	GrapeReSeq 18K Vitis chip	V. vinifera	False	PolyHighResolution	PASS
AX-691505473	chr2_1826086_A_G	chr02	1633915	GrapeReSeq 18K Vitis chip	V. vinifera	False	PolyHighResolution	PASS
AX-691504846	mu_s_G_A_chr2_1828529	chr02	1636358	GrapeReSeq 18K Vitis chip	M. rotundifolia	False	NoMinorHom	PASS
AX-691510555	li_T_G_chr2_1879023	chr02	1686852	GrapeReSeq 18K Vitis chip	V. lincecumii	False	MonoHighResolution	MONO_HIGH_RESOLUTION
AX-691500187	chr2_1886798_A_G	chr02	1694627	GrapeReSeq 18K Vitis chip	V. vinifera	False	PolyHighResolution	SUBCLUSTERING_FILTER
AX-687038723	FEM_Vitis0028470	chr02	1705835	resequencing	V. romanetii	False	MonoHighResolution	MONO_HIGH_RESOLUTION
AX-686585732	FEM_Vitis0028474	chr02	1707464	resequencing	V. romanetii	False	PolyHighResolution	PASS
AX-686529444	FEM_Vitis0028488	chr02	1713356	resequencing	M. rotundifolia, V. amurensis	False	OTV	HETSO_FILTER
AX-686585750	FEM_Vitis0028498	chr02	1720038	resequencing	V. amurensis	False	PolyHighResolution	PASS
AX-475554598	FEM_Vitis0028499	chr02	1720097	resequencing	V. vinifera ssp. sativa, V. vinifera ssp. sylvestris	False	PolyHighResolution	PASS
AX-691505477	chr2_1919608_A_G	chr02	1727437	GrapeReSeq 18K Vitis chip	V. vinifera	False	PolyHighResolution	SUBCLUSTERING_FILTER
AX-691502069	chr2_1951176_A_G	chr02	1759005	GrapeReSeq 18K Vitis chip	V. vinifera	False	PolyHighResolution	PASS
AX-687038833	FEM_Vitis0028615	chr02	1821524	resequencing	V. vinifera ssp. sylvestris	False	MonoHighResolution	MONO_HIGH_RESOLUTION
AX-691502070	chr2_2042391_A_C	chr02	1860100	GrapeReSeq 18K Vitis chip	V. vinifera	False	Other	FLD_MAIN_VALUE_RANGE
AX-691502071	chr2_2045907_A_G	chr02	1863616	GrapeReSeq 18K Vitis chip	V. vinifera	False	PolyHighResolution	PASS
AX-686585874	FEM_Vitis0028653	chr02	1864740	resequencing	V. amurensis	False	PolyHighResolution	SUBCLUSTERING_FILTER
AX-473583238	FEM_Vitis0028679	chr02	1879402	resequencing	V. vinifera ssp. sylvestris, V. amurensis	False	PolyHighResolution	PASS
AX-475555372	chr2_2074802_A_G	chr02	1890332	GrapeReSeq 18K Vitis chip	V. vinifera	False	PolyHighResolution	PASS
AX-471558043	chr2_2107558_A_G	chr02	1922915	GrapeReSeq 18K Vitis chip	V. vinifera	False	PolyHighResolution	PASS
AX-473584127	chr2_2117505_A_G	chr02	1932862	GrapeReSeq 18K Vitis chip	V. vinifera	False	PolyHighResolution	PASS
AX-687038971	FEM_Vitis0028796	chr02	1949737	resequencing	V. romanetii	False	NoMinorHom	PASS
AX-687038973	FEM_Vitis0028798	chr02	1950690	resequencing	V. arizonica, V. romanetii	False	NoMinorHom	PASS
AX-687038978	FEM_Vitis0028804	chr02	1952929	resequencing	M. rotundifolia	False	NoMinorHom	PASS
AX-691502072	chr2_2138984_G_T	chr02	1954341	GrapeReSeq 18K Vitis chip	V. vinifera	False	PolyHighResolution	SUBCLUSTERING_FILTER
AX-473584528	FEM_Vitis0028831	chr02	1970393	resequencing	V. vinifera ssp. sativa	False	PolyHighResolution	PASS
AX-686586032	FEM_Vitis0028868	chr02	1996225	resequencing	V. amurensis	False	PolyHighResolution	PASS
AX-691516168	cn_T_G_chr2_2186296	chr02	2001653	GrapeReSeq 18K Vitis chip	V. cinerea	False	PolyHighResolution	PASS
AX-473584855	chr2_2193000_C_T	chr02	2008357	GrapeReSeq 18K Vitis chip	V. vinifera	False	PolyHighResolution	PASS
AX-691502073	chr2_2200380_C_T	chr02	2015737	GrapeReSeq 18K Vitis chip	V. vinifera	False	PolyHighResolution	PASS
AX-691507242	be_A_G_chr2_2208703	chr02	2024060	GrapeReSeq 18K Vitis chip	V. berlandieri	False	PolyHighResolution	PASS
AX-473918737	ae_T_C_chr2_2215096	chr02	2030453	GrapeReSeq 18K Vitis chip	V. aestivalis	False	PolyHighResolution	PASS
AX-691517007	lb_T_C_chr2_2224117	chr02	2039419	GrapeReSeq 18K Vitis chip	V. labrusca	False	PolyHighResolution	PASS
AX-473585089	chr2_2231932_A_G	chr02	2047234	GrapeReSeq 18K Vitis chip	V. vinifera	False	PolyHighResolution	PASS
AX-686586088	chr2_2266367_A_G	chr02	2081669	GrapeReSeq 18K Vitis chip	V. vinifera	False	PolyHighResolution	PASS
AX-691509134	chr2_2294582_A_G	chr02	2109884	GrapeReSeq 18K Vitis chip	V. vinifera	False	PolyHighResolution	PASS
AX-687039103	FEM_Vitis0028987	chr02	2119766	resequencing	V. amurensis, V. piazeskii	False	MonoHighResolution	MONO_HIGH_RESOLUTION
AX-686586121	FEM_Vitis0029010	chr02	2136704	resequencing	V. vinifera ssp. sylvestris	False	MonoHighResolution	MONO_HIGH_RESOLUTION
AX-472089656	chr2_2327659_A_G	chr02	2142961	GrapeReSeq 18K Vitis chip	V. vinifera	False	AAvarianceX	VARIANCE_FILTER
AX-691502075	chr2_2350416_C_T	chr02	2165560	GrapeReSeq 18K Vitis chip	V. vinifera	False	CallRateBelowThreshold	CALL_RATE_AXIOSAFE
AX-686529582	FEM_Vitis_Candidate0000107	chr02	2173210	GrapeReSeq 18K Vitis chip	V. vinifera	False	PolyHighResolution	PASS
AX-475558084	FEM_Vitis0029176	chr02	2222938	resequencing	V. vinifera ssp. sativa, V. vinifera ssp. sylvestris	False	PolyHighResolution	PASS
AX-687039236	chr2_2424500_A_G	chr02	2239068	GrapeReSeq 18K Vitis chip	V. vinifera	False	PolyHighResolution	PASS
AX-475558360	chr2_2450199_C_T	chr02	2264767	GrapeReSeq 18K Vitis chip	V. vinifera	False	PolyHighResolution	PASS
AX-687039302	FEM_Vitis0029279	chr02	2287810	resequencing	V. vinifera ssp. sylvestris	False	MonoHighResolution	MONO_HIGH_RESOLUTION
AX-686586320	FEM_Vitis0029287	chr02	2294487	resequencing	V. rupestris	False	PolyHighResolution	PASS
AX-691505478	chr2_2486995_C_T	chr02	2301563	GrapeReSeq 18K Vitis chip	V. vinifera	False	PolyHighResolution	PASS
AX-472090624	SNP1293_294	chr02	2311431	GrapeReSeq 18K Vitis chip	V. vinifera	False	PolyHighResolution	PASS
AX-686586356	FEM_Vitis0029343	chr02	2349000	resequencing	V. rupestris, V. vinifera ssp. sylvestris	False	PolyHighResolution	SUBCLUSTERING_FILTER
AX-469822967	chr2_2543419_G_T	chr02	2355311	GrapeReSeq 18K Vitis chip	V. vinifera	False	PolyHighResolution	PASS
AX-687039372	FEM_Vitis0029376	chr02	2363011	resequencing	V. romanetii	False	MonoHighResolution	MONO_HIGH_RESOLUTION
AX-473588524	FEM_Vitis0029383	chr02	2365654	resequencing	V. vinifera ssp. sativa, V. vinifera ssp. sylvestris	False	PolyHighResolution	PASS
AX-691504847	mu_o_A_G_chr2_2562724	chr02	2374616	GrapeReSeq 18K Vitis chip	M. rotundifolia	False	MonoHighResolution	MONO_HIGH_RESOLUTION
AX-691505480	chr2_2574744_A_C	chr02	2386636	GrapeReSeq 18K Vitis chip	V. vinifera	False	PolyHighResolution	SUBCLUSTERING_FILTER
AX-687039399	FEM_Vitis0029415	chr02	2390549	resequencing	V. vinifera ssp. sativa, V. vinifera ssp. sylvestris	False	PolyHighResolution	PASS
AX-691505482	chr2_2579624_A_G	chr02	2391516	GrapeReSeq 18K Vitis chip	V. vinifera	False	PolyHighResolution	PASS
AX-469823415	chr2_2608966_C_T	chr02	2420858	GrapeReSeq 18K Vitis chip	V. vinifera	False	Other	FLD_MAIN_VALUE_RANGE
AX-686586427	FEM_Vitis0029461	chr02	2423669	resequencing	V. piazeskii, V. vinifera ssp. sylvestris	False	PolyHighResolution	PASS
AX-686529684	FEM_Vitis0029479	chr02	2439605	resequencing	V. arizonica, V. piazeskii	False	PolyHighResolution	PASS
AX-686586443	FEM_Vitis0029483	chr02	2440913	resequencing	V. romanetii, V. vinifera ssp. sativa	False	PolyHighResolution	PASS
AX-473589663	FEM_Vitis0029485	chr02	2442424	resequencing	V. vinifera ssp. sylvestris, V. vinifera ssp. sativa	False	Other	FLD_MAIN_VALUE_RANGE
AX-687039448	FEM_Vitis0029503	chr02	2462492	resequencing	V. amurensis	False	Other	FLD_MAIN_VALUE_RANGE
AX-473589868	chr2_2664548_C_T	chr02	2476526	GrapeReSeq 18K Vitis chip	V. vinifera	False	PolyHighResolution	SUBCLUSTERING_FILTER
AX-691508908	cn_G_T_chr2_2684277	chr02	2496255	GrapeReSeq 18K Vitis chip	V. cinerea	False	MonoHighResolution	MONO_HIGH_RESOLUTION
AX-475560422	lb_A_G_chr2_2717650	chr02	2529629	GrapeReSeq 18K Vitis chip	V. labrusca	False	PolyHighResolution	PASS
AX-691515353	be_C_T_chr2_2720067	chr02	2532046	GrapeReSeq 18K Vitis chip	V. berlandieri	False	PolyHighResolution	PASS
AX-691505463	ae_G_A_chr2_2723522	chr02	2535501	GrapeReSeq 18K Vitis chip	V. aestivalis	False	PolyHighResolution	PASS
AX-472092089	chr2_2733262_A_G	chr02	2545241	GrapeReSeq 18K Vitis chip	V. vinifera	False	PolyHighResolution	SUBCLUSTERING_FILTER
AX-469824398	FEM_Vitis0029672	chr02	2617272	resequencing	V. vinifera ssp. sylvestris	False	NoMinorHom	PASS
AX-691500192	chr2_2811785_C_T	chr02	2623192	GrapeReSeq 18K Vitis chip	V. vinifera	False	PolyHighResolution	PASS
AX-475561479	FEM_Vitis0029702	chr02	2633169	resequencing	V. rupestris, V. amurensis	False	ABvarianceX	VARIANCE_FILTER
AX-473591636	chr2_2828762_A_G	chr02	2639765	GrapeReSeq 18K Vitis chip	V. vinifera	False	PolyHighResolution	PASS
AX-687039666	FEM_Vitis0029774	chr02	2695404	resequencing	M. rotundifolia	False	NoMinorHom	PASS
AX-475561658	FEM_Vitis0029795	chr02	2704083	resequencing	V. arizonica	False	PolyHighResolution	PASS
AX-687039714	FEM_Vitis0029851	chr02	2735398	resequencing	V. amurensis	False	CallRateBelowThreshold	CALL_RATE_AXIOSAFE
AX-475562156	chr2_2948635_A_G	chr02	2766553	GrapeReSeq 18K Vitis chip	V. vinifera	False	PolyHighResolution	PASS
AX-691500193	chr2_2966286_C_T	chr02	2785039	GrapeReSeq 18K Vitis chip	V. vinifera	False	PolyHighResolution	PASS
AX-686586780	FEM_Vitis0029918	chr02	2788764	resequencing	V. vinifera ssp. sativa, V. vinifera ssp. sylvestris	False	PolyHighResolution	SUBCLUSTERING_FILTER
AX-691500194	chr2_2981861_A_G	chr02	2800614	GrapeReSeq 18K Vitis chip	V. vinifera	False	PolyHighResolution	PASS
AX-687039818	FEM_Vitis0029986	chr02	2822161	resequencing	V. vinifera ssp. sylvestris	False	MonoHighResolution	MONO_HIGH_RESOLUTION
AX-687039834	FEM_Vitis0030009	chr02	2839221	resequencing	V. vinifera ssp. sylvestris	False	MonoHighResolution	MONO_HIGH_RESOLUTION
AX-473921527	chr2_3040529_C_T	chr02	2859282	GrapeReSeq 18K Vitis chip	V. vinifera	False	PolyHighResolution	PASS
AX-687039930	FEM_Vitis0030137	chr02	2922613	resequencing	V. vinifera ssp. sylvestris	False	MonoHighResolution	MONO_HIGH_RESOLUTION
AX-686586955	chr2_3106328_A_C	chr02	2925081	GrapeReSeq 18K Vitis chip	V. vinifera	False	PolyHighResolution	PASS
AX-687039957	FEM_Vitis0030164	chr02	2935162	resequencing	V. piazeskii	False	Other	HETSO_FILTER
AX-686586976	FEM_Vitis0030166	chr02	2936539	resequencing	V. vinifera ssp. sylvestris	False	BBvarianceX	VARIANCE_FILTER
AX-691500195	chr2_3122942_G_T	chr02	2941695	GrapeReSeq 18K Vitis chip	V. vinifera	False	PolyHighResolution	PASS
AX-691511616	li_A_G_chr2_3123390	chr02	2942143	GrapeReSeq 18K Vitis chip	V. lincecumii	False	OTV	HETSO_FILTER
AX-686586995	FEM_Vitis0030188	chr02	2951969	resequencing	V. vinifera ssp. sylvestris, V. arizonica	False	PolyHighResolution	PASS
AX-691505465	ae_G_A_chr2_3173947	chr02	2992700	GrapeReSeq 18K Vitis chip	V. aestivalis	False	NoMinorHom	PASS
AX-691515354	be_G_T_chr2_3200857	chr02	3019611	GrapeReSeq 18K Vitis chip	V. berlandieri	False	NoMinorHom	PASS
AX-687040054	FEM_Vitis0030297	chr02	3020153	resequencing	V. rupestris	False	PolyHighResolution	PASS
AX-691508910	cn_C_T_chr2_3211189	chr02	3029943	GrapeReSeq 18K Vitis chip	V. cinerea	False	OTV	HETSO_FILTER
AX-691517008	lb_A_G_chr2_3211235	chr02	3029989	GrapeReSeq 18K Vitis chip	V. labrusca	False	Other	FLD_MAIN_VALUE_RANGE
AX-686529840	FEM_Vitis0030348	chr02	3049828	resequencing	V. arizonica, V. rupestris	False	PolyHighResolution	PASS
AX-691500196	chr2_3231574_C_T	chr02	3050328	GrapeReSeq 18K Vitis chip	V. vinifera	False	PolyHighResolution	PASS
AX-687040095	FEM_Vitis0030352	chr02	3057114	resequencing	V. vinifera ssp. sativa, V. vinifera ssp. sylvestris	False	PolyHighResolution	PASS
AX-687040113	FEM_Vitis0030372	chr02	3075153	resequencing	V. romanetii, V. vinifera ssp. sylvestris	False	PolyHighResolution	PASS
AX-473595202	chr2_3291471_A_G	chr02	3110226	GrapeReSeq 18K Vitis chip	V. vinifera	False	PolyHighResolution	PASS
AX-687040243	FEM_Vitis0030515	chr02	3175491	resequencing	V. vinifera ssp. sylvestris	False	Other	HETSO_FILTER
AX-686587280	FEM_Vitis0030537	chr02	3188260	resequencing	V. vinifera ssp. sylvestris, V. vinifera ssp. sativa	False	OTV	HETSO_FILTER
AX-687040369	FEM_Vitis0030654	chr02	3269780	resequencing	V. arizonica, V. rupestris	False	NoMinorHom	PASS
AX-691500197	chr2_3457712_C_T	chr02	3280632	GrapeReSeq 18K Vitis chip	V. vinifera	False	PolyHighResolution	PASS
AX-471563653	FEM_Vitis0030668	chr02	3282535	resequencing	V. amurensis	False	PolyHighResolution	PASS
AX-691500198	chr2_3479229_C_T	chr02	3302149	GrapeReSeq 18K Vitis chip	V. vinifera	False	ABvarianceY	VARIANCE_FILTER
AX-473923141	chr2_3510009_A_C	chr02	3332929	GrapeReSeq 18K Vitis chip	V. vinifera	False	PolyHighResolution	PASS
AX-691500199	chr2_3511534_A_C	chr02	3334454	GrapeReSeq 18K Vitis chip	V. vinifera	False	PolyHighResolution	PASS
AX-686587443	FEM_Vitis0030734	chr02	3335810	resequencing	V. vinifera ssp. sylvestris	False	MonoHighResolution	MONO_HIGH_RESOLUTION
AX-686587447	FEM_Vitis0030738	chr02	3336485	resequencing	M. rotundifolia, V. vinifera ssp. sylvestris	False	Other	HETSO_FILTER
AX-472096290	chr2_3572168_C_T	chr02	3406210	GrapeReSeq 18K Vitis chip	V. vinifera	False	Other	HETSO_FILTER
AX-691500200	chr2_3583487_C_T	chr02	3417529	GrapeReSeq 18K Vitis chip	V. vinifera	False	ABvarianceX	VARIANCE_FILTER
AX-691502076	chr2_3604524_G_T	chr02	3438566	GrapeReSeq 18K Vitis chip	V. vinifera	False	PolyHighResolution	PASS
AX-473596368	FEM_Vitis0030871	chr02	3440416	resequencing	V. vinifera ssp. sativa, V. vinifera ssp. sylvestris	False	PolyHighResolution	PASS
AX-473596750	chr2_3636589_C_T	chr02	3470631	GrapeReSeq 18K Vitis chip	V. vinifera	False	PolyHighResolution	SUBCLUSTERING_FILTER
AX-473596882	FEM_Vitis0030942	chr02	3482036	resequencing	V. vinifera ssp. sylvestris	False	PolyHighResolution	PASS
AX-473597017	chr2_3663590_C_T	chr02	3497633	GrapeReSeq 18K Vitis chip	V. vinifera	False	PolyHighResolution	SUBCLUSTERING_FILTER
AX-686587620	FEM_Vitis0030970	chr02	3513549	resequencing	V. vinifera ssp. sativa, V. vinifera ssp. sylvestris	False	PolyHighResolution	SUBCLUSTERING_FILTER
AX-686587643	FEM_Vitis0030996	chr02	3526465	resequencing	V. piazeskii	False	Other	HETSO_FILTER
AX-691517009	lb_A_G_chr2_3706502	chr02	3540545	GrapeReSeq 18K Vitis chip	V. labrusca	False	Other	FLD_MAIN_VALUE_RANGE
AX-691505500	chr2_3730149_A_C	chr02	3564192	GrapeReSeq 18K Vitis chip	V. vinifera	False	OTV	HETSO_FILTER
AX-691500202	chr2_3737939_C_T	chr02	3571982	GrapeReSeq 18K Vitis chip	V. vinifera	False	OTV	HETSO_FILTER
AX-473597733	be_C_T_chr2_3738448	chr02	3572491	GrapeReSeq 18K Vitis chip	V. berlandieri	False	PolyHighResolution	PASS
AX-473597808	FEM_Vitis0031051	chr02	3578445	resequencing	V. amurensis, V. romanetii	False	MonoHighResolution	MONO_HIGH_RESOLUTION
AX-691500203	chr2_3816514_A_G	chr02	3650424	GrapeReSeq 18K Vitis chip	V. vinifera	False	Other	FLD_MAIN_VALUE_RANGE
AX-471565243	chr2_3816583_C_T	chr02	3650493	GrapeReSeq 18K Vitis chip	V. vinifera	False	Other	HETSO_FILTER
AX-691513998	mu_s_A_G_chr2_3864258	chr02	3698168	GrapeReSeq 18K Vitis chip	M. rotundifolia	False	Other	FLD_MAIN_VALUE_RANGE
AX-691500204	chr2_3884541_A_G	chr02	3718451	GrapeReSeq 18K Vitis chip	V. vinifera	False	PolyHighResolution	PASS
AX-691500205	chr2_3892599_A_G	chr02	3726509	GrapeReSeq 18K Vitis chip	V. vinifera	False	PolyHighResolution	SUBCLUSTERING_FILTER
AX-691500206	chr2_3926249_A_C	chr02	3760180	GrapeReSeq 18K Vitis chip	V. vinifera	False	PolyHighResolution	PASS
AX-691500207	chr2_3948069_C_T	chr02	3782000	GrapeReSeq 18K Vitis chip	V. vinifera	False	PolyHighResolution	PASS
AX-691509140	chr2_3979499_G_T	chr02	3805931	GrapeReSeq 18K Vitis chip	V. vinifera	False	PolyHighResolution	PASS
AX-475566745	chr2_3980332_A_C	chr02	3806764	GrapeReSeq 18K Vitis chip	V. vinifera	False	PolyHighResolution	UDC_CLUSTER_DISTRIBUTION
AX-475567035	chr2_4014240_A_G	chr02	3840672	GrapeReSeq 18K Vitis chip	V. vinifera	False	PolyHighResolution	PASS
AX-475567112	FEM_Vitis0031337	chr02	3850361	resequencing	V. rupestris	False	PolyHighResolution	PASS
AX-473599174	FEM_Vitis0031338	chr02	3850408	resequencing	V. vinifera ssp. sativa, V. vinifera ssp. sylvestris	False	PolyHighResolution	PASS
AX-691502078	chr2_4067972_A_G	chr02	3894405	GrapeReSeq 18K Vitis chip	V. vinifera	False	PolyHighResolution	PASS
AX-686588001	FEM_Vitis0031425	chr02	3898071	resequencing	V. piazeskii	False	OTV	HETSO_FILTER
AX-686588003	FEM_Vitis0031428	chr02	3899768	resequencing	V. vinifera ssp. sylvestris, V. amurensis	False	MonoHighResolution	MONO_HIGH_RESOLUTION
AX-687040983	FEM_Vitis0031431	chr02	3901855	resequencing	V. arizonica, V. piazeskii	False	PolyHighResolution	PASS
AX-475567500	FEM_Vitis0031433	chr02	3908907	resequencing	V. vinifera ssp. sativa, V. vinifera ssp. sylvestris	False	OTV	HETSO_FILTER
AX-686588027	FEM_Vitis0031455	chr02	3926501	resequencing	V. vinifera ssp. sylvestris	False	PolyHighResolution	PASS
AX-686588028	FEM_Vitis0031456	chr02	3926877	resequencing	V. vinifera ssp. sylvestris	False	Other	FLD_MAIN_VALUE_RANGE
AX-686588047	chr2_4122634_C_T	chr02	3949067	GrapeReSeq 18K Vitis chip	V. vinifera	False	PolyHighResolution	PASS
AX-686588052	FEM_Vitis0031482	chr02	3961755	resequencing	V. arizonica, V. rupestris	False	CallRateBelowThreshold	CALL_RATE_AXIOSAFE
AX-691509145	chr2_4137690_A_G	chr02	3964123	GrapeReSeq 18K Vitis chip	V. vinifera	False	Other	HETSO_FILTER
AX-686588059	FEM_Vitis0031491	chr02	3967009	resequencing	V. arizonica, V. vinifera ssp. sylvestris	False	PolyHighResolution	PASS
AX-687041060	FEM_Vitis0031516	chr02	3983020	resequencing	V. rupestris	False	PolyHighResolution	PASS
AX-691502080	chr2_4166541_A_G	chr02	3992974	GrapeReSeq 18K Vitis chip	V. vinifera	False	Other	FLD_MAIN_VALUE_RANGE
AX-691516171	cn_A_C_chr2_4166831	chr02	3993264	GrapeReSeq 18K Vitis chip	V. cinerea	False	MonoHighResolution	MONO_HIGH_RESOLUTION
AX-686588105	FEM_Vitis0031541	chr02	3994910	resequencing	V. piazeskii	False	NoMinorHom	PASS
AX-691515355	be_G_T_chr2_4192333	chr02	4018296	GrapeReSeq 18K Vitis chip	V. berlandieri	False	NoMinorHom	PASS
AX-475568290	chr2_4199150_C_T	chr02	4025113	GrapeReSeq 18K Vitis chip	V. vinifera	False	PolyHighResolution	PASS
AX-473925733	chr2_4199795_A_G	chr02	4025758	GrapeReSeq 18K Vitis chip	V. vinifera	False	PolyHighResolution	PASS
AX-691510600	lb_C_T_chr2_4200135	chr02	4026098	GrapeReSeq 18K Vitis chip	V. labrusca	False	PolyHighResolution	PASS
AX-686588150	FEM_Vitis0031598	chr02	4032244	resequencing	V. vinifera ssp. sylvestris	False	NoMinorHom	PASS
AX-691505467	ae_C_T_chr2_4207091	chr02	4033054	GrapeReSeq 18K Vitis chip	V. aestivalis	False	PolyHighResolution	PASS
AX-687041130	FEM_Vitis0031601	chr02	4033301	resequencing	V. rupestris	False	PolyHighResolution	PASS
AX-691502081	chr2_4227007_A_G	chr02	4052970	GrapeReSeq 18K Vitis chip	V. vinifera	False	NoMinorHom	PASS
AX-686588196	FEM_Vitis0031670	chr02	4079570	resequencing	V. vinifera ssp. sylvestris	False	MonoHighResolution	MONO_HIGH_RESOLUTION
AX-686588205	FEM_Vitis0031679	chr02	4085933	resequencing	V. vinifera ssp. sativa, V. vinifera ssp. sylvestris	False	PolyHighResolution	PASS
AX-687041225	FEM_Vitis0031737	chr02	4143500	resequencing	V. vinifera ssp. sylvestris, V. piazeskii	False	CallRateBelowThreshold	CALL_RATE_AXIOSAFE
AX-686588302	FEM_Vitis0031810	chr02	4189305	resequencing	V. piazeskii, V. romanetii	False	MonoHighResolution	MONO_HIGH_RESOLUTION
AX-691502082	chr2_4371560_G_T	chr02	4196772	GrapeReSeq 18K Vitis chip	V. vinifera	False	PolyHighResolution	SUBCLUSTERING_FILTER
AX-691511617	li_T_C_chr2_4380137	chr02	4205349	GrapeReSeq 18K Vitis chip	V. lincecumii	False	MonoHighResolution	MONO_HIGH_RESOLUTION
AX-475569619	FEM_Vitis0031866	chr02	4239501	resequencing	V. vinifera ssp. sativa, V. vinifera ssp. sylvestris	False	PolyHighResolution	PASS
AX-473602627	chr2_4416953_A_G	chr02	4242043	GrapeReSeq 18K Vitis chip	V. vinifera	False	PolyHighResolution	PASS
AX-473602773	SNP293_20	chr02	4250879	GrapeReSeq 18K Vitis chip	V. vinifera	False	PolyHighResolution	PASS
AX-691502083	chr2_4431200_A_G	chr02	4256290	GrapeReSeq 18K Vitis chip	V. vinifera	False	PolyHighResolution	PASS
AX-686588388	FEM_Vitis0031929	chr02	4281704	resequencing	V. vinifera ssp. sylvestris, V. arizonica	False	PolyHighResolution	PASS
AX-691509157	chr2_4504565_C_T	chr02	4330745	GrapeReSeq 18K Vitis chip	V. vinifera	False	PolyHighResolution	PASS
AX-687041404	FEM_Vitis0031982	chr02	4338854	resequencing	V. vinifera ssp. sativa	False	Other	FLD_MAIN_VALUE_RANGE
AX-687041441	FEM_Vitis0032019	chr02	4354325	resequencing	V. vinifera ssp. sativa, V. vinifera ssp. sylvestris	False	OTV	HETSO_FILTER
AX-686588472	FEM_Vitis0032024	chr02	4356914	resequencing	V. vinifera ssp. sylvestris	False	BBvarianceY	VARIANCE_FILTER
AX-686530068	FEM_Vitis0032027	chr02	4358916	resequencing	V. vinifera ssp. sylvestris	False	OTV	HETSO_FILTER
AX-471568441	chr2_4534614_C_T	chr02	4361069	GrapeReSeq 18K Vitis chip	V. vinifera	False	PolyHighResolution	PASS
AX-691502085	chr2_4572698_A_C	chr02	4373543	GrapeReSeq 18K Vitis chip	V. vinifera	False	PolyHighResolution	SUBCLUSTERING_FILTER
AX-473926910	chr2_4587514_A_C	chr02	4388210	GrapeReSeq 18K Vitis chip	V. vinifera	False	PolyHighResolution	PASS
AX-686588581	FEM_Vitis0032156	chr02	4416177	resequencing	V. vinifera ssp. sativa, V. vinifera ssp. sylvestris	False	PolyHighResolution	PASS
AX-691509161	chr2_4635464_A_G	chr02	4435652	GrapeReSeq 18K Vitis chip	V. vinifera	False	PolyHighResolution	PASS
AX-691509163	chr2_4641574_C_T	chr02	4441762	GrapeReSeq 18K Vitis chip	V. vinifera	False	PolyHighResolution	PASS
AX-691500208	chr2_4696838_A_C	chr02	4497956	GrapeReSeq 18K Vitis chip	V. vinifera	False	PolyHighResolution	PASS
AX-691514506	ae_G_A_chr2_4715740	chr02	4512360	GrapeReSeq 18K Vitis chip	V. aestivalis	False	OTV	HETSO_FILTER
AX-691505515	chr2_4732593_A_C	chr02	4529971	GrapeReSeq 18K Vitis chip	V. vinifera	False	PolyHighResolution	PASS
AX-691505517	chr2_4793297_C_T	chr02	4590576	GrapeReSeq 18K Vitis chip	V. vinifera	False	PolyHighResolution	PASS
AX-687041724	FEM_Vitis0032370	chr02	4595120	resequencing	V. vinifera ssp. sylvestris	False	MonoHighResolution	MONO_HIGH_RESOLUTION
AX-471094897	lb_A_G_chrUn_40676748	chr02	4622335	GrapeReSeq 18K Vitis chip	V. labrusca	False	ABvarianceX	VARIANCE_FILTER
AX-691507142	ae_G_A_chrUn_40084471	chr02	4654157	GrapeReSeq 18K Vitis chip	V. aestivalis	False	OTV	HETSO_FILTER
AX-691500211	chrUn_31687358_A_C	chr02	4680906	GrapeReSeq 18K Vitis chip	V. vinifera	False	PolyHighResolution	PASS
AX-470525589	chrUn_31689768_C_T	chr02	4683316	GrapeReSeq 18K Vitis chip	V. vinifera	False	PolyHighResolution	SUBCLUSTERING_FILTER
AX-691516113	be_C_T_chrUn_38068310	chr02	4721607	GrapeReSeq 18K Vitis chip	V. berlandieri	False	PolyHighResolution	PASS
AX-691500212	chrUn_23286386_A_G	chr02	4725161	GrapeReSeq 18K Vitis chip	V. vinifera	False	PolyHighResolution	SUBCLUSTERING_FILTER
AX-691502088	chrUn_23307856_A_G	chr02	4745739	GrapeReSeq 18K Vitis chip	V. vinifera	False	PolyHighResolution	SUBCLUSTERING_FILTER
AX-691509166	chrUn_23314655_A_G	chr02	4751085	GrapeReSeq 18K Vitis chip	V. vinifera	False	CallRateBelowThreshold	CALL_RATE_AXIOSAFE
AX-691502090	chrUn_23332701_A_G	chr02	4767347	GrapeReSeq 18K Vitis chip	V. vinifera	False	PolyHighResolution	PASS
AX-691502092	chrUn_23375508_G_T	chr02	4810245	GrapeReSeq 18K Vitis chip	V. vinifera	False	ABvarianceY	VARIANCE_FILTER
AX-471569432	FEM_Vitis0032398	chr02	4815511	resequencing	V. vinifera ssp. sativa, V. vinifera ssp. sylvestris	False	PolyHighResolution	PASS
AX-691502093	chr2_4824642_A_G	chr02	4817526	GrapeReSeq 18K Vitis chip	V. vinifera	False	PolyHighResolution	PASS
AX-691502094	chr2_4826364_C_T	chr02	4819248	GrapeReSeq 18K Vitis chip	V. vinifera	False	PolyHighResolution	PASS
AX-691513999	mu_o_A_G_chr2_4841483	chr02	4834335	GrapeReSeq 18K Vitis chip	M. rotundifolia	False	MonoHighResolution	MONO_HIGH_RESOLUTION
AX-475571595	FEM_Vitis0032445	chr02	4846239	resequencing	V. vinifera ssp. sylvestris	False	PolyHighResolution	PASS
AX-691502095	chr2_4852474_A_G	chr02	4849589	GrapeReSeq 18K Vitis chip	V. vinifera	False	PolyHighResolution	PASS
AX-691514937	FEM_Vitis_CandidateCAB0000003	chr02	4859594	Trait association	Vitis, M. rotundifolia	False	NoMinorHom	PASS
AX-691506389	FEM_Vitis_CandidateCAB0000004	chr02	4859621	Trait association	Vitis, M. rotundifolia	False	NoMinorHom	PASS
AX-691514939	FEM_Vitis_CandidateCAB0000005	chr02	4859633	Trait association	Vitis, M. rotundifolia	False	NoMinorHom	PASS
AX-686588829	FEM_Vitis_CandidateCAB0000001	chr02	4859712	Trait association	Vitis, M. rotundifolia	False	NoMinorHom	SUBCLUSTERING_FILTER
AX-691514936	FEM_Vitis_CandidateCAB0000002	chr02	4859823	Trait association	Vitis, M. rotundifolia	False	NoMinorHom	PASS
AX-475571849	FEM_Vitis0032472	chr02	4866107	resequencing	V. arizonica, V. piazeskii	False	PolyHighResolution	PASS
AX-691502096	SNP1487_41	chr02	4871660	GrapeReSeq 18K Vitis chip	V. vinifera	False	PolyHighResolution	PASS
AX-686588854	FEM_Vitis0032493	chr02	4878325	resequencing	V. romanetii, V. piazeskii	False	MonoHighResolution	MONO_HIGH_RESOLUTION
AX-691506396	FEM_Vitis_CandidateCAB0000007	chr02	4949136	Trait association	Vitis, M. rotundifolia	False	PolyHighResolution	SUBCLUSTERING_FILTER
AX-691514942	FEM_Vitis_CandidateCAB0000008	chr02	4949160	Trait association	Vitis, M. rotundifolia	False	PolyHighResolution	SUBCLUSTERING_FILTER
AX-691514940	FEM_Vitis_CandidateCAB0000006	chr02	4949249	Trait association	Vitis, M. rotundifolia	False	PolyHighResolution	SUBCLUSTERING_FILTER
AX-691514935	FEM_Vitis_CandidateCAB0000009	chr02	4949616	Trait association	Vitis, M. rotundifolia	False	PolyHighResolution	PASS
AX-691504759	chrUn_16049001_C_T	chr02	4961033	GrapeReSeq 18K Vitis chip	V. vinifera	False	OTV	HETSO_FILTER
AX-691508751	be_G_A_chrUn_16100594	chr02	5012516	GrapeReSeq 18K Vitis chip	V. berlandieri	False	OTV	HETSO_FILTER
AX-691504760	chrUn_16116200_A_G	chr02	5028122	GrapeReSeq 18K Vitis chip	V. vinifera	False	OTV	HETSO_FILTER
AX-687042048	FEM_Vitis0032723	chr02	5053515	resequencing	V. vinifera ssp. sylvestris, V. amurensis	False	AAvarianceX	VARIANCE_FILTER
AX-691509182	chr2_5039647_C_T	chr02	5092920	GrapeReSeq 18K Vitis chip	V. vinifera	False	PolyHighResolution	SUBCLUSTERING_FILTER
AX-686589114	FEM_Vitis0032773	chr02	5103432	resequencing	V. vinifera ssp. sativa	False	PolyHighResolution	PASS
AX-687042116	FEM_Vitis0032815	chr02	5118808	resequencing	V. vinifera ssp. sativa	False	PolyHighResolution	SUBCLUSTERING_FILTER
AX-691509184	chr2_5105885_G_T	chr02	5135345	GrapeReSeq 18K Vitis chip	V. vinifera	False	PolyHighResolution	SUBCLUSTERING_FILTER
AX-687042149	FEM_Vitis0032857	chr02	5138658	resequencing	M. rotundifolia, V. rupestris	False	NoMinorHom	PASS
AX-691505471	ae_T_C_chr2_5111337	chr02	5140797	GrapeReSeq 18K Vitis chip	V. aestivalis	False	OTV	HETSO_FILTER
AX-686522495	FEM_Vitis0032872	chr02	5150741	resequencing	V. vinifera ssp. sylvestris	False	Other	HETSO_FILTER
AX-686589196	FEM_Vitis0032891	chr02	5161856	resequencing	V. piazeskii, V. romanetii	False	MonoHighResolution	MONO_HIGH_RESOLUTION
AX-473606738	SNP581_114	chr02	5171354	GrapeReSeq 18K Vitis chip	V. vinifera	False	PolyHighResolution	PASS
AX-691516173	cn_A_G_chr2_5179949	chr02	5209410	GrapeReSeq 18K Vitis chip	V. cinerea	False	Other	HOMRO_FILTER
AX-691510602	lb_A_C_chr2_5187140	chr02	5216602	GrapeReSeq 18K Vitis chip	V. labrusca	False	ABvarianceX	VARIANCE_FILTER
AX-473928527	be_C_T_chr2_5188365	chr02	5217827	GrapeReSeq 18K Vitis chip	V. berlandieri	False	PolyHighResolution	PASS
AX-473928711	chr2_5236271_G_T	chr02	5265268	GrapeReSeq 18K Vitis chip	V. vinifera	False	PolyHighResolution	SUBCLUSTERING_FILTER
AX-473928792	FEM_Vitis0033011	chr02	5284254	resequencing	V. amurensis, V. vinifera ssp. sylvestris	False	PolyHighResolution	SUBCLUSTERING_FILTER
AX-473607836	chr2_5279601_C_T	chr02	5308596	GrapeReSeq 18K Vitis chip	V. vinifera	False	AAvarianceY	VARIANCE_FILTER
AX-687042307	FEM_Vitis0033061	chr02	5323072	resequencing	V. vinifera ssp. sativa	False	PolyHighResolution	PASS
AX-686589343	FEM_Vitis0033073	chr02	5326510	resequencing	V. rupestris, V. arizonica	False	NoMinorHom	PASS
AX-686589364	FEM_Vitis0033099	chr02	5341324	resequencing	V. vinifera ssp. sylvestris	False	NoMinorHom	PASS
AX-686589374	FEM_Vitis0033110	chr02	5344500	resequencing	V. vinifera ssp. sylvestris	False	NoMinorHom	PASS
AX-687042410	FEM_Vitis0033189	chr02	5405093	resequencing	V. amurensis, V. arizonica	False	PolyHighResolution	PASS
AX-691510604	lb_C_T_chrUn_15373255	chr02	5412741	GrapeReSeq 18K Vitis chip	V. labrusca	False	PolyHighResolution	PASS
AX-468957701	chrUn_15381484_C_T	chr02	5423636	GrapeReSeq 18K Vitis chip	V. vinifera	False	PolyHighResolution	PASS
AX-691502099	chrUn_15406542_C_T	chr02	5448719	GrapeReSeq 18K Vitis chip	V. vinifera	False	PolyHighResolution	PASS
AX-472308586	chrUn_15425251_A_G	chr02	5467815	GrapeReSeq 18K Vitis chip	V. vinifera	False	PolyHighResolution	PASS
AX-691518229	li_C_T_chrUn_38658265	chr02	5515213	GrapeReSeq 18K Vitis chip	V. lincecumii	False	NoMinorHom	PASS
AX-474535433	chrUn_15535432_C_T	chr02	5580475	GrapeReSeq 18K Vitis chip	V. vinifera	False	PolyHighResolution	PASS
AX-691509193	chrUn_15559576_G_T	chr02	5607411	GrapeReSeq 18K Vitis chip	V. vinifera	False	PolyHighResolution	PASS
AX-691504786	chrUn_31658976_A_G	chr02	5645332	GrapeReSeq 18K Vitis chip	V. vinifera	False	PolyHighResolution	SUBCLUSTERING_FILTER
AX-691513937	chrUn_31646546_A_G	chr02	5657749	GrapeReSeq 18K Vitis chip	V. vinifera	False	PolyHighResolution	PASS
AX-691511907	li_G_A_chrUn_22113096	chr02	5674451	GrapeReSeq 18K Vitis chip	V. lincecumii	False	Other	HETSO_FILTER
AX-691515302	ae_T_C_chrUn_41217698	chr02	5726837	GrapeReSeq 18K Vitis chip	V. aestivalis	False	MonoHighResolution	MONO_HIGH_RESOLUTION
AX-691513917	chrUn_22058383_C_T	chr02	5730595	GrapeReSeq 18K Vitis chip	V. vinifera	False	BBvarianceX	VARIANCE_FILTER
AX-691504764	chrUn_22046817_C_T	chr02	5740874	GrapeReSeq 18K Vitis chip	V. vinifera	False	PolyHighResolution	PASS
AX-471061524	chrUn_22038446_G_T	chr02	5754007	GrapeReSeq 18K Vitis chip	V. vinifera	False	PolyHighResolution	PASS
AX-691513915	chrUn_22038373_A_G	chr02	5754080	GrapeReSeq 18K Vitis chip	V. vinifera	False	PolyHighResolution	PASS
AX-691513931	chrUn_27084779_C_T	chr02	5781581	GrapeReSeq 18K Vitis chip	V. vinifera	False	PolyHighResolution	SUBCLUSTERING_FILTER
AX-686994873	chrUn_27088561_A_G	chr02	5785363	GrapeReSeq 18K Vitis chip	V. vinifera	False	PolyHighResolution	PASS
AX-691515304	ae_G_A_chrUn_42896631	chr02	5839688	GrapeReSeq 18K Vitis chip	V. aestivalis	False	NoMinorHom	PASS
AX-691516937	cn_A_G_chrUn_24419016	chr02	5866959	GrapeReSeq 18K Vitis chip	V. cinerea	False	MonoHighResolution	MONO_HIGH_RESOLUTION
AX-691501878	chrUn_24403375_A_G	chr02	5883724	GrapeReSeq 18K Vitis chip	V. vinifera	False	PolyHighResolution	PASS
AX-691508743	chrUn_24381659_A_G	chr02	5904847	GrapeReSeq 18K Vitis chip	V. vinifera	False	PolyHighResolution	PASS
AX-691508770	chr2_5418217_A_C	chr02	5920350	GrapeReSeq 18K Vitis chip	V. vinifera	False	PolyHighResolution	PASS
AX-687036918	FEM_Vitis0026115	chr02	6068144	resequencing	V. vinifera ssp. sylvestris	False	NoMinorHom	PASS
AX-475543844	chr2_109895_C_T	chr02	6085241	GrapeReSeq 18K Vitis chip	V. vinifera	False	PolyHighResolution	SUBCLUSTERING_FILTER
AX-687036865	FEM_Vitis0026061	chr02	6119967	resequencing	M. rotundifolia, V. vinifera ssp. sativa	False	PolyHighResolution	SUBCLUSTERING_FILTER
AX-686583832	FEM_Vitis0026036	chr02	6128127	resequencing	V. vinifera ssp. sylvestris	False	CallRateBelowThreshold	CALL_RATE_AXIOSAFE
AX-686583821	FEM_Vitis0026021	chr02	6143917	resequencing	V. vinifera ssp. sativa, V. vinifera ssp. sylvestris	False	PolyHighResolution	PASS
AX-473567483	FEM_Vitis0026016	chr02	6147096	resequencing	V. arizonica	False	PolyHighResolution	PASS
AX-473567319	chr2_46846_A_C	chr02	6158961	GrapeReSeq 18K Vitis chip	V. vinifera	False	CallRateBelowThreshold	CALL_RATE_AXIOSAFE
AX-475543348	chr2_12966_C_T	chr02	6186380	GrapeReSeq 18K Vitis chip	V. vinifera	False	PolyHighResolution	PASS
AX-472909750	chrUn_33075335_A_G	chr02	6204125	GrapeReSeq 18K Vitis chip	V. vinifera	False	PolyHighResolution	PASS
AX-471083972	chrUn_33081258_C_T	chr02	6210041	GrapeReSeq 18K Vitis chip	V. vinifera	False	PolyHighResolution	PASS
AX-691508781	chrUn_33081919_G_T	chr02	6210702	GrapeReSeq 18K Vitis chip	V. vinifera	False	PolyHighResolution	PASS
AX-471080314	chrUn_31461844_C_T	chr02	6262908	GrapeReSeq 18K Vitis chip	V. vinifera	False	PolyHighResolution	PASS
AX-691517748	FEM_Vitis_Candidate0000278	chr02	6272187	GrapeReSeq 18K Vitis chip	V. vinifera	False	PolyHighResolution	PASS
AX-688076426	chrUn_32996406_A_G	chr02	6284436	GrapeReSeq 18K Vitis chip	V. vinifera	False	Other	FLD_MAIN_VALUE_RANGE
AX-471059680	mu_s_C_T_chrUn_21607963	chr02	6344022	GrapeReSeq 18K Vitis chip	M. rotundifolia	False	Other	FLD_MAIN_VALUE_RANGE
AX-691511436	FEM_Vitis_Candidate0000277	chr02	6350074	GrapeReSeq 18K Vitis chip	V. vinifera	False	PolyHighResolution	PASS
AX-691513914	chrUn_21593479_C_T	chr02	6358647	GrapeReSeq 18K Vitis chip	V. vinifera	False	PolyHighResolution	PASS
AX-691504761	chrUn_21581248_C_T	chr02	6373398	GrapeReSeq 18K Vitis chip	V. vinifera	False	PolyHighResolution	PASS
AX-691501876	chrUn_21576092_A_G	chr02	6378369	GrapeReSeq 18K Vitis chip	V. vinifera	False	PolyHighResolution	PASS
AX-472330155	chrUn_21574026_C_T	chr02	6380435	GrapeReSeq 18K Vitis chip	V. vinifera	False	PolyHighResolution	PASS
AX-470505823	chrUn_21557001_A_G	chr02	6398111	GrapeReSeq 18K Vitis chip	V. vinifera	False	PolyHighResolution	PASS
AX-468969008	chrUn_21555420_A_C	chr02	6399692	GrapeReSeq 18K Vitis chip	V. vinifera	False	CallRateBelowThreshold	CALL_RATE_AXIOSAFE
AX-691504757	chrUn_12313330_A_C	chr02	6532726	GrapeReSeq 18K Vitis chip	V. vinifera	False	PolyHighResolution	PASS
AX-691504756	chrUn_12299152_A_G	chr02	6547016	GrapeReSeq 18K Vitis chip	V. vinifera	False	PolyHighResolution	PASS
AX-687011195	chrUn_12226283_C_T	chr02	6612604	GrapeReSeq 18K Vitis chip	V. vinifera	False	PolyHighResolution	PASS
AX-691513907	chrUn_12193215_C_T	chr02	6660135	GrapeReSeq 18K Vitis chip	V. vinifera	False	PolyHighResolution	PASS
AX-691504754	chrUn_12148601_G_T	chr02	6713070	GrapeReSeq 18K Vitis chip	V. vinifera	False	PolyHighResolution	PASS
AX-691504753	chrUn_12148361_A_G	chr02	6713310	GrapeReSeq 18K Vitis chip	V. vinifera	False	PolyHighResolution	PASS
AX-691504752	chrUn_12135833_A_C	chr02	6721649	GrapeReSeq 18K Vitis chip	V. vinifera	False	PolyHighResolution	PASS
AX-691516117	be_G_A_chrUn_40206171	chr02	6730486	GrapeReSeq 18K Vitis chip	V. berlandieri	False	PolyHighResolution	PASS
AX-468947040	chrUn_12114648_A_G	chr02	6735870	GrapeReSeq 18K Vitis chip	V. vinifera	False	NoMinorHom	PASS
AX-691508778	chrUn_32476685_C_T	chr02	6795852	GrapeReSeq 18K Vitis chip	V. vinifera	False	PolyHighResolution	PASS
AX-687042494	FEM_Vitis0033287	chr02	6802796	resequencing	V. vinifera ssp. sativa	False	Other	FLD_MAIN_VALUE_RANGE
AX-686589476	FEM_Vitis0033232	chr02	6821601	resequencing	V. vinifera ssp. sativa, V. vinifera ssp. sylvestris	False	PolyHighResolution	SUBCLUSTERING_FILTER
AX-691502103	chr2_5557145_G_T	chr02	6900138	GrapeReSeq 18K Vitis chip	V. vinifera	False	PolyHighResolution	PASS
AX-687042547	FEM_Vitis0033349	chr02	6901178	resequencing	V. arizonica, V. rupestris	False	PolyHighResolution	PASS
AX-687042604	FEM_Vitis0033411	chr02	6935673	resequencing	V. piazeskii, V. vinifera ssp. sylvestris	False	PolyHighResolution	PASS
AX-691511618	li_C_A_chr2_5609792	chr02	6937806	GrapeReSeq 18K Vitis chip	V. lincecumii	False	OTV	HETSO_FILTER
AX-691508785	chrUn_34478680_A_G	chr02	6995536	GrapeReSeq 18K Vitis chip	V. vinifera	False	PolyHighResolution	SUBCLUSTERING_FILTER
AX-691516939	cn_A_C_chrUn_26036408	chr02	7009294	GrapeReSeq 18K Vitis chip	V. cinerea	False	MonoHighResolution	MONO_HIGH_RESOLUTION
AX-686990945	chrUn_26032042_A_G	chr02	7013680	GrapeReSeq 18K Vitis chip	V. vinifera	False	PolyHighResolution	SUBCLUSTERING_FILTER
AX-686589734	FEM_Vitis0033510	chr02	7139782	resequencing	V. vinifera ssp. sylvestris	False	NoMinorHom	PASS
AX-691500213	chr2_5662969_C_T	chr02	7148564	GrapeReSeq 18K Vitis chip	V. vinifera	False	PolyHighResolution	PASS
AX-475574472	chr2_5664339_G_T	chr02	7149933	GrapeReSeq 18K Vitis chip	V. vinifera	False	PolyHighResolution	PASS
AX-691510606	lb_T_C_chr2_5695258	chr02	7157913	GrapeReSeq 18K Vitis chip	V. labrusca	False	OTV	HETSO_FILTER
AX-472103248	FEM_Vitis0033553	chr02	7169671	resequencing	V. vinifera ssp. sativa, V. vinifera ssp. sylvestris	False	PolyHighResolution	PASS
AX-473929930	chr2_5727275_A_C	chr02	7186690	GrapeReSeq 18K Vitis chip	V. vinifera	False	ABvarianceY	VARIANCE_FILTER
AX-687042765	FEM_Vitis0033611	chr02	7217749	resequencing	V. romanetii	False	PolyHighResolution	PASS
AX-686589814	chr2_5759393_A_G	chr02	7218808	GrapeReSeq 18K Vitis chip	V. vinifera	False	PolyHighResolution	PASS
AX-686530250	FEM_Vitis0033619	chr02	7221710	resequencing	V. romanetii, V. amurensis	False	NoMinorHom	PASS
AX-687042783	FEM_Vitis0033644	chr02	7245900	resequencing	V. vinifera ssp. sylvestris	False	MonoHighResolution	MONO_HIGH_RESOLUTION
AX-469833342	FEM_Vitis0033678	chr02	7273237	resequencing	V. rupestris	False	PolyHighResolution	PASS
AX-691505524	chr2_5815525_A_C	chr02	7274940	GrapeReSeq 18K Vitis chip	V. vinifera	False	CallRateBelowThreshold	CALL_RATE_AXIOSAFE
AX-691505526	chr2_5818402_A_C	chr02	7277817	GrapeReSeq 18K Vitis chip	V. vinifera	False	PolyHighResolution	PASS
AX-686589861	FEM_Vitis0033693	chr02	7291087	resequencing	V. vinifera ssp. sylvestris	False	OTV	HETSO_FILTER
AX-687042844	FEM_Vitis0033730	chr02	7320441	resequencing	V. amurensis	False	OTV	HETSO_FILTER
AX-473930419	chr2_5873057_A_G	chr02	7332330	GrapeReSeq 18K Vitis chip	V. vinifera	False	PolyHighResolution	PASS
AX-691500216	chr2_5893947_A_G	chr02	7353220	GrapeReSeq 18K Vitis chip	V. vinifera	False	PolyHighResolution	PASS
AX-691505530	chr2_5917719_A_G	chr02	7376920	GrapeReSeq 18K Vitis chip	V. vinifera	False	PolyHighResolution	PASS
AX-691500218	chr2_5946698_A_C	chr02	7405899	GrapeReSeq 18K Vitis chip	V. vinifera	False	PolyHighResolution	PASS
AX-691500219	chr2_5954354_A_C	chr02	7413555	GrapeReSeq 18K Vitis chip	V. vinifera	False	Other	HETSO_FILTER
AX-475576457	FEM_Vitis0033859	chr02	7453151	resequencing	V. vinifera ssp. sativa, V. vinifera ssp. sylvestris	False	PolyHighResolution	PASS
AX-473611874	chr2_6006239_C_T	chr02	7465440	GrapeReSeq 18K Vitis chip	V. vinifera	False	PolyHighResolution	PASS
AX-691505536	chr2_6040324_A_G	chr02	7500068	GrapeReSeq 18K Vitis chip	V. vinifera	False	PolyHighResolution	PASS
AX-691504850	mu_s_A_G_chr2_6121983	chr02	7582530	GrapeReSeq 18K Vitis chip	M. rotundifolia	False	Other	HETSO_FILTER
AX-691505538	chr2_6126937_A_G	chr02	7587484	GrapeReSeq 18K Vitis chip	V. vinifera	False	PolyHighResolution	SUBCLUSTERING_FILTER
AX-471574427	chr2_6129993_A_G	chr02	7590540	GrapeReSeq 18K Vitis chip	V. vinifera	False	PolyHighResolution	PASS
AX-687043117	FEM_Vitis0034086	chr02	7598981	resequencing	V. vinifera ssp. sativa	False	Other	HETSO_FILTER
AX-691510608	lb_G_A_chr2_6178997	chr02	7639356	GrapeReSeq 18K Vitis chip	V. labrusca	False	Other	FLD_MAIN_VALUE_RANGE
AX-687043193	FEM_Vitis0034171	chr02	7644526	resequencing	M. rotundifolia, V. rupestris	False	NoMinorHom	PASS
AX-691516176	cn_A_G_chr2_6185367	chr02	7645726	GrapeReSeq 18K Vitis chip	V. cinerea	False	Other	HETSO_FILTER
AX-691507250	be_C_T_chr2_6189454	chr02	7649813	GrapeReSeq 18K Vitis chip	V. berlandieri	False	PolyHighResolution	PASS
AX-686590267	FEM_Vitis0034195	chr02	7672967	resequencing	V. vinifera ssp. sylvestris	False	Other	FLD_MAIN_VALUE_RANGE
AX-691505472	ae_C_T_chr2_6212991	chr02	7673350	GrapeReSeq 18K Vitis chip	V. aestivalis	False	NoMinorHom	PASS
AX-687043229	FEM_Vitis0034211	chr02	7685734	resequencing	V. romanetii, V. vinifera ssp. sativa	False	NoMinorHom	PASS
AX-691502104	chr2_6226579_A_G	chr02	7686938	GrapeReSeq 18K Vitis chip	V. vinifera	False	PolyHighResolution	PASS
AX-691509199	chr2_6258157_A_G	chr02	7717439	GrapeReSeq 18K Vitis chip	V. vinifera	False	PolyHighResolution	PASS
AX-687043262	FEM_Vitis0034256	chr02	7719180	resequencing	V. amurensis	False	OTV	HETSO_FILTER
AX-687043265	FEM_Vitis0034259	chr02	7721478	resequencing	V. romanetii	False	PolyHighResolution	HOM_HOM_CLUSTERIZATION
AX-686590324	FEM_Vitis0034268	chr02	7726647	resequencing	V. amurensis	False	OTV	HETSO_FILTER
AX-691509201	chr2_6280365_G_T	chr02	7739647	GrapeReSeq 18K Vitis chip	V. vinifera	False	NoMinorHom	PASS
AX-686590358	FEM_Vitis0034314	chr02	7757942	resequencing	V. rupestris	False	PolyHighResolution	PASS
AX-691502107	chr2_6313608_G_T	chr02	7772890	GrapeReSeq 18K Vitis chip	V. vinifera	False	PolyHighResolution	SUBCLUSTERING_FILTER
AX-686530364	FEM_Vitis0034338	chr02	7784813	resequencing	V. vinifera ssp. sylvestris, V. vinifera ssp. sativa	False	Other	HETSO_FILTER
AX-686590379	FEM_Vitis0034343	chr02	7796860	resequencing	V. vinifera ssp. sylvestris	False	MonoHighResolution	MONO_HIGH_RESOLUTION
AX-471575421	chr2_6349261_C_T	chr02	7808543	GrapeReSeq 18K Vitis chip	V. vinifera	False	Other	FLD_MAIN_VALUE_RANGE
AX-691502108	chr2_6350324_C_T	chr02	7809606	GrapeReSeq 18K Vitis chip	V. vinifera	False	BBvarianceX	VARIANCE_FILTER
AX-687043380	FEM_Vitis0034414	chr02	7874283	resequencing	V. vinifera ssp. sativa	False	Other	HETSO_FILTER
AX-472106594	chr2_6432724_C_T	chr02	7896531	GrapeReSeq 18K Vitis chip	V. vinifera	False	PolyHighResolution	PASS
AX-471575817	FEM_Vitis0034451	chr02	7909798	resequencing	V. vinifera ssp. sativa	False	PolyHighResolution	PASS
AX-691504800	VVI_9227	chr02	7938134	GrapeReSeq 18K Vitis chip	V. vinifera	False	NoMinorHom	PASS
AX-691502109	chr2_6475332_A_G	chr02	7939139	GrapeReSeq 18K Vitis chip	V. vinifera	False	PolyHighResolution	PASS
AX-475578616	chr2_6501610_C_T	chr02	7965417	GrapeReSeq 18K Vitis chip	V. vinifera	False	PolyHighResolution	PASS
AX-691502110	chr2_6502038_A_C	chr02	7965845	GrapeReSeq 18K Vitis chip	V. vinifera	False	PolyHighResolution	PASS
AX-687043465	chr2_6544843_A_G	chr02	8008650	GrapeReSeq 18K Vitis chip	V. vinifera	False	PolyHighResolution	PASS
AX-686590524	FEM_Vitis0034529	chr02	8012249	resequencing	V. romanetii	False	MonoHighResolution	MONO_HIGH_RESOLUTION
AX-691509210	chr2_6553246_A_C	chr02	8017053	GrapeReSeq 18K Vitis chip	V. vinifera	False	PolyHighResolution	PASS
AX-686590539	FEM_Vitis0034546	chr02	8033580	resequencing	V. romanetii	False	Other	HETSO_FILTER
AX-691515357	be_T_C_chr2_6657580	chr02	8119251	GrapeReSeq 18K Vitis chip	V. berlandieri	False	NoMinorHom	PASS
AX-473615177	chr2_6665461_C_T	chr02	8127132	GrapeReSeq 18K Vitis chip	V. vinifera	False	CallRateBelowThreshold	CALL_RATE_AXIOSAFE
AX-691505539	chr2_6668286_A_G	chr02	8129957	GrapeReSeq 18K Vitis chip	V. vinifera	False	PolyHighResolution	PASS
AX-691517015	lb_T_C_chr2_6679862	chr02	8141533	GrapeReSeq 18K Vitis chip	V. labrusca	False	ABvarianceY	VARIANCE_FILTER
AX-469836636	FEM_Vitis0034654	chr02	8146591	resequencing	M. rotundifolia, V. vinifera ssp. sativa	False	CallRateBelowThreshold	UDC_CLUSTER_DISTRIBUTION
AX-691514509	ae_C_T_chr2_6685705	chr02	8147376	GrapeReSeq 18K Vitis chip	V. aestivalis	False	PolyHighResolution	PASS
AX-471576898	chr2_6703782_A_C	chr02	8165649	GrapeReSeq 18K Vitis chip	V. vinifera	False	ABvarianceY	VARIANCE_FILTER
AX-691508925	cn_G_A_chr2_6715397	chr02	8177264	GrapeReSeq 18K Vitis chip	V. cinerea	False	NoMinorHom	PASS
AX-691500223	chr2_6727718_C_T	chr02	8188467	GrapeReSeq 18K Vitis chip	V. vinifera	False	PolyHighResolution	SUBCLUSTERING_FILTER
AX-687043625	FEM_Vitis0034710	chr02	8198666	resequencing	V. vinifera ssp. sylvestris, V. vinifera ssp. sativa	False	BBvarianceX	VARIANCE_FILTER
AX-473933798	chr2_6747516_C_T	chr02	8208265	GrapeReSeq 18K Vitis chip	V. vinifera	False	PolyHighResolution	PASS
AX-686590703	FEM_Vitis0034745	chr02	8225089	resequencing	M. rotundifolia	False	MonoHighResolution	MONO_HIGH_RESOLUTION
AX-475579501	chr2_6790442_C_T	chr02	8251191	GrapeReSeq 18K Vitis chip	V. vinifera	False	PolyHighResolution	PASS
AX-686590717	FEM_Vitis0034763	chr02	8253038	resequencing	V. rupestris	False	Other	HETSO_FILTER
AX-686590718	FEM_Vitis0034764	chr02	8255358	resequencing	V. rupestris	False	NoMinorHom	PASS
AX-686590719	FEM_Vitis0034765	chr02	8256004	resequencing	V. rupestris	False	OTV	HETSO_FILTER
AX-475579671	chr2_6819508_C_T	chr02	8280257	GrapeReSeq 18K Vitis chip	V. vinifera	False	PolyHighResolution	PASS
AX-473616107	chr2_6820223_C_T	chr02	8280972	GrapeReSeq 18K Vitis chip	V. vinifera	False	CallRateBelowThreshold	CALL_RATE_AXIOSAFE
AX-686530436	FEM_Vitis0034790	chr02	8281556	resequencing	M. rotundifolia, V. amurensis	False	PolyHighResolution	PASS
AX-691517932	li_C_T_chr2_6915317	chr02	8372855	GrapeReSeq 18K Vitis chip	V. lincecumii	False	Other	HETSO_FILTER
AX-686590855	FEM_Vitis0034936	chr02	8397164	resequencing	V. piazeskii	False	NoMinorHom	PASS
AX-687043801	FEM_Vitis0034938	chr02	8398742	resequencing	V. arizonica, V. rupestris	False	NoMinorHom	PASS
AX-473934453	chr2_6944394_A_G	chr02	8401932	GrapeReSeq 18K Vitis chip	V. vinifera	False	PolyHighResolution	PASS
AX-687043812	FEM_Vitis0034949	chr02	8410195	resequencing	V. vinifera ssp. sylvestris	False	OTV	HETSO_FILTER
AX-691505543	chr2_6976938_G_T	chr02	8434476	GrapeReSeq 18K Vitis chip	V. vinifera	False	PolyHighResolution	PASS
AX-691505545	chr2_6977110_C_T	chr02	8434648	GrapeReSeq 18K Vitis chip	V. vinifera	False	PolyHighResolution	PASS
AX-686590903	FEM_Vitis0034990	chr02	8457659	resequencing	V. arizonica	False	MonoHighResolution	MONO_HIGH_RESOLUTION
AX-471578264	chr2_7006798_A_G	chr02	8464336	GrapeReSeq 18K Vitis chip	V. vinifera	False	PolyHighResolution	PASS
AX-475580335	chr2_7060869_A_G	chr02	8503092	GrapeReSeq 18K Vitis chip	V. vinifera	False	PolyHighResolution	PASS
AX-687043936	chr2_7100711_C_T	chr02	8542934	GrapeReSeq 18K Vitis chip	V. vinifera	False	PolyHighResolution	SUBCLUSTERING_FILTER
AX-471578785	FEM_Vitis_Candidate0000109	chr02	8571035	GrapeReSeq 18K Vitis chip	V. vinifera	False	Other	HOMRO_FILTER
AX-691514510	ae_C_T_chr2_7145174	chr02	8587397	GrapeReSeq 18K Vitis chip	V. aestivalis	False	PolyHighResolution	PASS
AX-475580622	FEM_Vitis0035145	chr02	8593051	resequencing	V. vinifera ssp. sativa, V. vinifera ssp. sylvestris	False	PolyHighResolution	UDC_CLUSTER_DISTRIBUTION
AX-691515358	be_C_T_chr2_7153799	chr02	8596022	GrapeReSeq 18K Vitis chip	V. berlandieri	False	MonoHighResolution	MONO_HIGH_RESOLUTION
AX-686591031	FEM_Vitis0035163	chr02	8599985	resequencing	V. vinifera ssp. sylvestris	False	MonoHighResolution	MONO_HIGH_RESOLUTION
AX-691500226	chr2_7161346_A_G	chr02	8603569	GrapeReSeq 18K Vitis chip	V. vinifera	False	BBvarianceY	VARIANCE_FILTER
AX-691504851	mu_s_A_G_chr2_7193001	chr02	8635224	GrapeReSeq 18K Vitis chip	M. rotundifolia	False	MonoHighResolution	MONO_HIGH_RESOLUTION
AX-691505549	chr2_7195735_C_T	chr02	8637958	GrapeReSeq 18K Vitis chip	V. vinifera	False	PolyHighResolution	PASS
AX-686591080	FEM_Vitis0035218	chr02	8640413	resequencing	V. arizonica, V. rupestris	False	PolyHighResolution	PASS
AX-691518270	FEM_Vitis_Candidate0000110	chr02	8665869	GrapeReSeq 18K Vitis chip	V. vinifera	False	CallRateBelowThreshold	CALL_RATE_AXIOSAFE
AX-473936073	chr2_7300456_A_G	chr02	8742682	GrapeReSeq 18K Vitis chip	V. vinifera	False	PolyHighResolution	PASS
AX-475581115	chr2_7304374_C_T	chr02	8746600	GrapeReSeq 18K Vitis chip	V. vinifera	False	PolyHighResolution	PASS
AX-691505551	chr2_7323453_A_G	chr02	8765646	GrapeReSeq 18K Vitis chip	V. vinifera	False	PolyHighResolution	PASS
AX-686530517	FEM_Vitis0035390	chr02	8795724	resequencing	V. vinifera ssp. sylvestris	False	OTV	HETSO_FILTER
AX-475581501	FEM_Vitis0035441	chr02	8848582	resequencing	V. piazeskii, V. vinifera ssp. sylvestris	False	PolyHighResolution	PASS
AX-691505553	chr2_7415290_C_T	chr02	8857483	GrapeReSeq 18K Vitis chip	V. vinifera	False	OTV	HETSO_FILTER
AX-687044211	FEM_Vitis0035446	chr02	8866442	resequencing	V. piazeskii	False	MonoHighResolution	MONO_HIGH_RESOLUTION
AX-472112349	chr2_7428546_C_T	chr02	8870739	GrapeReSeq 18K Vitis chip	V. vinifera	False	PolyHighResolution	PASS
AX-686591317	FEM_Vitis0035509	chr02	8936057	resequencing	M. rotundifolia	False	MonoHighResolution	MONO_HIGH_RESOLUTION
AX-686591347	FEM_Vitis0035545	chr02	8977916	resequencing	V. amurensis, V. romanetii	False	MonoHighResolution	MONO_HIGH_RESOLUTION
AX-691500230	chr2_7539910_A_C	chr02	8981435	GrapeReSeq 18K Vitis chip	V. vinifera	True	PolyHighResolution	SUBCLUSTERING_FILTER
AX-691505555	chr2_7539910_A_C	chr02	8981435	GrapeReSeq 18K Vitis chip	V. vinifera	True	PolyHighResolution	PASS
AX-691508927	cn_G_T_chr2_7581788	chr02	9022579	GrapeReSeq 18K Vitis chip	V. cinerea	False	OTV	HETSO_FILTER
AX-686591377	chr2_7590649_A_C	chr02	9031440	GrapeReSeq 18K Vitis chip	V. vinifera	False	PolyHighResolution	PASS
AX-687044321	FEM_Vitis0035583	chr02	9035802	resequencing	V. vinifera ssp. sylvestris	False	Other	HETSO_FILTER
AX-691500231	chr2_7598150_C_T	chr02	9038941	GrapeReSeq 18K Vitis chip	V. vinifera	False	PolyHighResolution	SUBCLUSTERING_FILTER
AX-687044337	FEM_Vitis0035603	chr02	9044421	resequencing	V. arizonica	False	MonoHighResolution	MONO_HIGH_RESOLUTION
AX-475582127	chr2_7631378_C_T	chr02	9071986	GrapeReSeq 18K Vitis chip	V. vinifera	False	PolyHighResolution	PASS
AX-691507256	be_T_C_chr2_7634673	chr02	9075281	GrapeReSeq 18K Vitis chip	V. berlandieri	False	Other	HETSO_FILTER
AX-691511954	FEM_Vitis_Candidate0000111	chr02	9076345	Trait association	V. vinifera ssp. sativa	False	Other	FLD_MAIN_VALUE_RANGE
AX-473619468	FEM_Vitis0035637	chr02	9080793	resequencing	V. vinifera ssp. sativa, V. vinifera ssp. sylvestris	False	PolyHighResolution	PASS
AX-691517016	lb_G_A_chr2_7659770	chr02	9100378	GrapeReSeq 18K Vitis chip	V. labrusca	False	CallRateBelowThreshold	CALL_RATE_AXIOSAFE
AX-691505479	ae_T_C_chr2_7674702	chr02	9115310	GrapeReSeq 18K Vitis chip	V. aestivalis	False	NoMinorHom	PASS
AX-472113665	chr2_7723201_A_G	chr02	9148831	GrapeReSeq 18K Vitis chip	V. vinifera	False	PolyHighResolution	PASS
AX-687044410	FEM_Vitis0035690	chr02	9176468	resequencing	V. vinifera ssp. sylvestris	False	OTV	HETSO_FILTER
AX-475582781	chr2_7838818_A_G	chr02	9264324	GrapeReSeq 18K Vitis chip	V. vinifera	False	PolyHighResolution	PASS
AX-687044479	FEM_Vitis0035768	chr02	9279407	resequencing	V. vinifera ssp. sativa	False	Other	HETSO_FILTER
AX-469841983	FEM_Vitis0035770	chr02	9280785	resequencing	V. rupestris, V. vinifera ssp. sativa	False	PolyHighResolution	PASS
AX-691505559	chr2_7879961_G_T	chr02	9304840	GrapeReSeq 18K Vitis chip	V. vinifera	False	PolyHighResolution	PASS
AX-691500233	chr2_7905347_A_G	chr02	9330226	GrapeReSeq 18K Vitis chip	V. vinifera	False	PolyHighResolution	SUBCLUSTERING_FILTER
AX-473620695	chr2_7943169_A_C	chr02	9368048	GrapeReSeq 18K Vitis chip	V. vinifera	False	PolyHighResolution	PASS
AX-686591567	FEM_Vitis0035814	chr02	9371226	resequencing	V. vinifera ssp. sylvestris	False	MonoHighResolution	MONO_HIGH_RESOLUTION
AX-691505564	chr2_7969863_G_T	chr02	9395177	GrapeReSeq 18K Vitis chip	V. vinifera	False	PolyHighResolution	PASS
AX-691500235	chr2_7970900_C_T	chr02	9396214	GrapeReSeq 18K Vitis chip	V. vinifera	False	PolyHighResolution	UDC_CLUSTER_DISTRIBUTION
AX-686591587	FEM_Vitis0035844	chr02	9417662	resequencing	V. romanetii	False	MonoHighResolution	MONO_HIGH_RESOLUTION
AX-691500236	chr2_8001694_A_G	chr02	9426936	GrapeReSeq 18K Vitis chip	V. vinifera	False	PolyHighResolution	SUBCLUSTERING_FILTER
AX-475583288	FEM_Vitis0035853	chr02	9430810	resequencing	V. rupestris, V. amurensis	False	PolyHighResolution	PASS
AX-471583483	chr2_8021856_C_T	chr02	9447098	GrapeReSeq 18K Vitis chip	V. vinifera	False	PolyHighResolution	PASS
AX-691500237	chr2_8104923_A_G	chr02	9529487	GrapeReSeq 18K Vitis chip	V. vinifera	False	CallRateBelowThreshold	CALL_RATE_AXIOSAFE
AX-687044597	FEM_Vitis0035921	chr02	9548276	resequencing	V. vinifera ssp. sylvestris	False	PolyHighResolution	PASS
AX-691517933	li_G_A_chr2_8127786	chr02	9552350	GrapeReSeq 18K Vitis chip	V. lincecumii	False	MonoHighResolution	MONO_HIGH_RESOLUTION
AX-686591669	FEM_Vitis0035937	chr02	9554008	resequencing	V. vinifera ssp. sylvestris	False	MonoHighResolution	MONO_HIGH_RESOLUTION
AX-691515360	be_G_A_chr2_8140414	chr02	9564978	GrapeReSeq 18K Vitis chip	V. berlandieri	True	MonoHighResolution	MONO_HIGH_RESOLUTION
AX-691507258	be_G_A_chr2_8140414	chr02	9564978	GrapeReSeq 18K Vitis chip	V. berlandieri	True	Other	FLD_MAIN_VALUE_RANGE
AX-691517017	lb_C_T_chr2_8150174	chr02	9574738	GrapeReSeq 18K Vitis chip	V. labrusca	False	PolyHighResolution	PASS
AX-691516179	cn_T_C_chr2_8162031	chr02	9586717	GrapeReSeq 18K Vitis chip	V. cinerea	False	NoMinorHom	PASS
AX-691505481	ae_G_T_chr2_8165879	chr02	9590565	GrapeReSeq 18K Vitis chip	V. aestivalis	False	OTV	HETSO_FILTER
AX-687044651	FEM_Vitis0036002	chr02	9598669	resequencing	V. arizonica	False	NoMinorHom	PASS
AX-686591715	FEM_Vitis0036003	chr02	9600499	resequencing	V. vinifera ssp. sylvestris	False	PolyHighResolution	PASS
AX-473621538	FEM_Vitis0036017	chr02	9619968	resequencing	V. vinifera ssp. sativa, V. vinifera ssp. sylvestris	False	PolyHighResolution	PASS
AX-687044666	FEM_Vitis0036024	chr02	9629890	resequencing	V. romanetii, V. rupestris	False	PolyHighResolution	PASS
AX-687044671	FEM_Vitis0036029	chr02	9631018	resequencing	V. vinifera ssp. sylvestris	False	MonoHighResolution	MONO_HIGH_RESOLUTION
AX-687044687	FEM_Vitis0036053	chr02	9639594	resequencing	M. rotundifolia, V. amurensis	False	NoMinorHom	PASS
AX-687044694	FEM_Vitis0036062	chr02	9643539	resequencing	V. vinifera ssp. sylvestris	False	NoMinorHom	PASS
AX-473621693	FEM_Vitis0036076	chr02	9650431	resequencing	V. romanetii	False	PolyHighResolution	HOM_HOM_CLUSTERIZATION
AX-475583940	FEM_Vitis0036083	chr02	9652868	resequencing	V. romanetii	False	PolyHighResolution	HOM_HOM_CLUSTERIZATION
AX-686591774	FEM_Vitis0036089	chr02	9654723	resequencing	V. romanetii	False	OTV	HETSO_FILTER
AX-687044763	FEM_Vitis0036148	chr02	9707676	resequencing	V. vinifera ssp. sylvestris	False	PolyHighResolution	PASS
AX-473939888	chr2_8288379_A_G	chr02	9710782	GrapeReSeq 18K Vitis chip	V. vinifera	False	PolyHighResolution	PASS
AX-686522740	FEM_Vitis0036169	chr02	9746461	resequencing	M. rotundifolia, V. amurensis	False	PolyHighResolution	PASS
AX-691505570	chr2_8329307_C_T	chr02	9751710	GrapeReSeq 18K Vitis chip	V. vinifera	False	BBvarianceY	VARIANCE_FILTER
AX-687044790	FEM_Vitis0036181	chr02	9760440	resequencing	V. vinifera ssp. sativa, V. vinifera ssp. sylvestris	False	Other	FLD_MAIN_VALUE_RANGE
AX-691500239	chr2_8381864_C_T	chr02	9804267	GrapeReSeq 18K Vitis chip	V. vinifera	False	PolyHighResolution	PASS
AX-686591899	FEM_Vitis0036239	chr02	9826326	resequencing	V. vinifera ssp. sylvestris	False	MonoHighResolution	MONO_HIGH_RESOLUTION
AX-473622653	FEM_Vitis_Candidate0000112	chr02	9847418	Trait association	V. vinifera ssp. sativa	False	Other	FLD_MAIN_VALUE_RANGE
AX-687044874	FEM_Vitis0036295	chr02	9869591	resequencing	V. vinifera ssp. sativa, V. vinifera ssp. sylvestris	False	CallRateBelowThreshold	CALL_RATE_AXIOSAFE
AX-691505574	chr2_8470895_A_G	chr02	9893298	GrapeReSeq 18K Vitis chip	V. vinifera	False	PolyHighResolution	PASS
AX-687044905	FEM_Vitis0036330	chr02	9895250	resequencing	M. rotundifolia	False	MonoHighResolution	MONO_HIGH_RESOLUTION
AX-473623097	chr2_8495860_C_T	chr02	9918266	GrapeReSeq 18K Vitis chip	V. vinifera	False	PolyHighResolution	PASS
AX-469844650	chr2_8521452_A_C	chr02	9943858	GrapeReSeq 18K Vitis chip	V. vinifera	False	Other	HETSO_FILTER
AX-686592005	FEM_Vitis0036380	chr02	9979363	resequencing	V. arizonica	False	Other	FLD_MAIN_VALUE_RANGE
AX-687044945	FEM_Vitis0036382	chr02	9987188	resequencing	V. vinifera ssp. sativa	False	PolyHighResolution	PASS
AX-691505575	chr2_8569987_C_T	chr02	9992393	GrapeReSeq 18K Vitis chip	V. vinifera	False	Other	FLD_MAIN_VALUE_RANGE
AX-691511955	FEM_Vitis_Candidate0000113	chr02	10001742	Trait association	V. vinifera ssp. sativa	False	PolyHighResolution	PASS
AX-691518273	FEM_Vitis_Candidate0000114	chr02	10005350	GrapeReSeq 18K Vitis chip	V. vinifera	False	PolyHighResolution	SUBCLUSTERING_FILTER
AX-691515361	be_A_G_chr2_8632188	chr02	10054913	GrapeReSeq 18K Vitis chip	V. berlandieri	False	OTV	HETSO_FILTER
AX-691510616	lb_C_T_chr2_8635442	chr02	10058167	GrapeReSeq 18K Vitis chip	V. labrusca	False	CallRateBelowThreshold	CALL_RATE_AXIOSAFE
AX-691516180	cn_C_T_chr2_8693554	chr02	10116282	GrapeReSeq 18K Vitis chip	V. cinerea	False	Other	FLD_MAIN_VALUE_RANGE
AX-686592072	FEM_Vitis0036453	chr02	10161123	resequencing	V. arizonica	False	MonoHighResolution	MONO_HIGH_RESOLUTION
AX-472117965	chr2_8742380_G_T	chr02	10164891	GrapeReSeq 18K Vitis chip	V. vinifera	False	PolyHighResolution	PASS
AX-691509211	chr2_8757865_C_T	chr02	10179910	GrapeReSeq 18K Vitis chip	V. vinifera	False	PolyHighResolution	PASS
AX-687045044	FEM_Vitis0036495	chr02	10201030	resequencing	M. rotundifolia	False	NoMinorHom	PASS
AX-691517736	FEM_Vitis_Candidate0000115	chr02	10202322	Trait association	V. vinifera ssp. sativa	False	CallRateBelowThreshold	CALL_RATE_AXIOSAFE
AX-686592147	FEM_Vitis0036541	chr02	10289009	resequencing	V. vinifera ssp. sativa	False	Other	HETSO_FILTER
AX-691502113	chr2_9002325_A_C	chr02	10424432	GrapeReSeq 18K Vitis chip	V. vinifera	False	PolyHighResolution	PASS
AX-691511426	FEM_Vitis_Candidate0000116	chr02	10435391	Trait association	V. vinifera ssp. sativa	False	PolyHighResolution	PASS
AX-687045216	FEM_Vitis0036705	chr02	10476451	resequencing	V. piazeskii	False	PolyHighResolution	PASS
AX-687045221	FEM_Vitis0036711	chr02	10492856	resequencing	V. vinifera ssp. sylvestris, V. vinifera ssp. sativa	False	PolyHighResolution	PASS
AX-686592301	FEM_Vitis0036722	chr02	10501507	resequencing	V. vinifera ssp. sativa	False	Other	FLD_MAIN_VALUE_RANGE
AX-691516181	cn_G_A_chr2_9130624	chr02	10549573	GrapeReSeq 18K Vitis chip	V. cinerea	False	MonoHighResolution	MONO_HIGH_RESOLUTION
AX-686592357	FEM_Vitis0036788	chr02	10553710	resequencing	V. amurensis, V. arizonica	False	MonoHighResolution	MONO_HIGH_RESOLUTION
AX-691509216	FEM_Vitis_Candidate0000117	chr02	10555409	GrapeReSeq 18K Vitis chip	V. vinifera	False	PolyHighResolution	SUBCLUSTERING_FILTER
AX-691510618	lb_T_C_chr2_9142160	chr02	10560597	GrapeReSeq 18K Vitis chip	V. labrusca	False	OTV	HETSO_FILTER
AX-686530731	FEM_Vitis0036798	chr02	10561527	resequencing	V. piazeskii, V. romanetii	False	PolyHighResolution	PASS
AX-691507262	be_T_C_chr2_9145821	chr02	10564258	GrapeReSeq 18K Vitis chip	V. berlandieri	False	NoMinorHom	PASS
AX-691505483	ae_C_A_chr2_9146205	chr02	10564642	GrapeReSeq 18K Vitis chip	V. aestivalis	False	PolyHighResolution	PASS
AX-691511957	FEM_Vitis_Candidate0000118	chr02	10603337	Trait association	V. vinifera ssp. sativa	False	NoMinorHom	PASS
AX-691518275	FEM_Vitis_Candidate0000119	chr02	10608479	Trait association	V. vinifera ssp. sativa	False	CallRateBelowThreshold	CALL_RATE_AXIOSAFE
AX-469846271	FEM_Vitis_Candidate0000120	chr02	10641077	GrapeReSeq 18K Vitis chip	V. vinifera	False	NoMinorHom	PASS
AX-687045343	FEM_Vitis0036867	chr02	10641089	resequencing	V. vinifera ssp. sylvestris	False	MonoHighResolution	MONO_HIGH_RESOLUTION
AX-687045356	FEM_Vitis0036881	chr02	10652956	resequencing	V. amurensis	False	MonoHighResolution	MONO_HIGH_RESOLUTION
AX-691518276	FEM_Vitis_Candidate0000121	chr02	10654811	Trait association	V. vinifera ssp. sativa	False	OTV	HETSO_FILTER
AX-686592437	FEM_Vitis0036891	chr02	10659508	resequencing	V. vinifera ssp. sylvestris	False	OTV	HETSO_FILTER
AX-687045381	FEM_Vitis0036914	chr02	10694897	resequencing	V. vinifera ssp. sativa	False	Other	FLD_MAIN_VALUE_RANGE
AX-687045386	FEM_Vitis0036920	chr02	10700839	resequencing	V. vinifera ssp. sativa	False	Other	HETSO_FILTER
AX-686592466	FEM_Vitis0036924	chr02	10704965	resequencing	V. romanetii	False	Other	FLD_MAIN_VALUE_RANGE
AX-687045392	FEM_Vitis0036926	chr02	10710267	resequencing	V. romanetii, V. vinifera ssp. sativa	False	PolyHighResolution	PASS
AX-686592474	FEM_Vitis0036932	chr02	10735920	resequencing	V. vinifera ssp. sylvestris	False	MonoHighResolution	MONO_HIGH_RESOLUTION
AX-686592506	FEM_Vitis0036964	chr02	10780285	resequencing	V. vinifera ssp. sativa	False	PolyHighResolution	PASS
AX-691516182	cn_T_G_chr2_9372941	chr02	10788218	GrapeReSeq 18K Vitis chip	V. cinerea	False	NoMinorHom	PASS
AX-691517934	li_G_T_chr2_9378648	chr02	10793925	GrapeReSeq 18K Vitis chip	V. lincecumii	False	Other	HETSO_FILTER
AX-691501913	ae_G_A_chr2_9411474	chr02	10826751	GrapeReSeq 18K Vitis chip	V. aestivalis	False	CallRateBelowThreshold	CALL_RATE_AXIOSAFE
AX-686592534	FEM_Vitis0036994	chr02	10851733	resequencing	V. arizonica	False	OTV	HETSO_FILTER
AX-687045465	FEM_Vitis0037019	chr02	10904556	resequencing	V. vinifera ssp. sylvestris	False	MonoHighResolution	MONO_HIGH_RESOLUTION
AX-687045469	FEM_Vitis0037024	chr02	10909277	resequencing	V. vinifera ssp. sativa	False	Other	FLD_MAIN_VALUE_RANGE
AX-686592574	FEM_Vitis0037044	chr02	10925029	resequencing	V. arizonica	False	Other	FLD_MAIN_VALUE_RANGE
AX-691508936	cn_G_A_chr2_9599797	chr02	11014133	GrapeReSeq 18K Vitis chip	V. cinerea	True	Other	HETSO_FILTER
AX-691516183	cn_G_A_chr2_9599797	chr02	11014133	GrapeReSeq 18K Vitis chip	V. cinerea	True	Other	FLD_MAIN_VALUE_RANGE
AX-686592640	FEM_Vitis0037117	chr02	11043856	resequencing	V. vinifera ssp. sativa	False	Other	FLD_MAIN_VALUE_RANGE
AX-691510620	lb_C_T_chr2_9634136	chr02	11048472	GrapeReSeq 18K Vitis chip	V. labrusca	False	OTV	HETSO_FILTER
AX-691507264	be_C_T_chr2_9637154	chr02	11051490	GrapeReSeq 18K Vitis chip	V. berlandieri	False	PolyHighResolution	PASS
AX-686592645	FEM_Vitis0037122	chr02	11051773	resequencing	V. piazeskii	False	OTV	HETSO_FILTER
AX-686592649	FEM_Vitis0037126	chr02	11053298	resequencing	V. vinifera ssp. sativa	False	OTV	HETSO_FILTER
AX-686592651	FEM_Vitis0037128	chr02	11055126	resequencing	V. amurensis	False	NoMinorHom	PASS
AX-687045571	FEM_Vitis0037138	chr02	11063076	resequencing	V. amurensis	False	OTV	HETSO_FILTER
AX-691501914	ae_C_T_chr2_9679294	chr02	11093630	GrapeReSeq 18K Vitis chip	V. aestivalis	False	MonoHighResolution	MONO_HIGH_RESOLUTION
AX-686592708	FEM_Vitis0037188	chr02	11103660	resequencing	V. vinifera ssp. sylvestris	False	NoMinorHom	PASS
AX-687045634	FEM_Vitis0037204	chr02	11114937	resequencing	V. vinifera ssp. sylvestris	False	OTV	HETSO_FILTER
AX-687045679	FEM_Vitis0037261	chr02	11147365	resequencing	V. vinifera ssp. sativa	False	Other	HOMRO_FILTER
AX-686530764	FEM_Vitis0037277	chr02	11163475	resequencing	V. vinifera ssp. sativa	False	Other	HETSO_FILTER
AX-687045702	FEM_Vitis0037286	chr02	11168534	resequencing	V. vinifera ssp. sylvestris	False	Other	FLD_MAIN_VALUE_RANGE
AX-686592869	FEM_Vitis0037364	chr02	11209671	resequencing	V. vinifera ssp. sativa	False	Other	FLD_MAIN_VALUE_RANGE
AX-686592943	FEM_Vitis0037448	chr02	11254255	resequencing	V. vinifera ssp. sativa, V. vinifera ssp. sylvestris	False	Other	FLD_MAIN_VALUE_RANGE
AX-686592970	FEM_Vitis0037480	chr02	11275080	resequencing	V. piazeskii	False	Other	FLD_MAIN_VALUE_RANGE
AX-687045892	FEM_Vitis0037506	chr02	11291006	resequencing	V. vinifera ssp. sativa	False	Other	HETSO_FILTER
AX-686592993	FEM_Vitis0037508	chr02	11292711	resequencing	V. vinifera ssp. sativa	False	Other	HETSO_FILTER
AX-686593003	FEM_Vitis0037520	chr02	11300818	resequencing	V. piazeskii	False	OTV	HETSO_FILTER
AX-687045913	FEM_Vitis0037531	chr02	11323661	resequencing	V. vinifera ssp. sylvestris, V. vinifera ssp. sativa	False	OTV	HETSO_FILTER
AX-686593039	FEM_Vitis0037559	chr02	11380745	resequencing	V. vinifera ssp. sativa	False	Other	FLD_MAIN_VALUE_RANGE
AX-686593062	FEM_Vitis0037595	chr02	11408674	resequencing	V. arizonica	False	PolyHighResolution	PASS
AX-691516184	cn_G_A_chr2_10084488	chr02	11498498	GrapeReSeq 18K Vitis chip	V. cinerea	True	MonoHighResolution	MONO_HIGH_RESOLUTION
AX-691508938	cn_G_A_chr2_10084488	chr02	11498498	GrapeReSeq 18K Vitis chip	V. cinerea	True	NoMinorHom	PASS
AX-691507267	be_A_G_chr2_10119189	chr02	11533068	GrapeReSeq 18K Vitis chip	V. berlandieri	False	NoMinorHom	PASS
AX-691505485	ae_G_A_chr2_10120362	chr02	11534241	GrapeReSeq 18K Vitis chip	V. aestivalis	False	NoMinorHom	PASS
AX-687046066	FEM_Vitis0037725	chr02	11551980	resequencing	V. amurensis	False	OTV	HETSO_FILTER
AX-687046047	FEM_Vitis0037701	chr02	11563302	resequencing	V. vinifera ssp. sylvestris	False	OTV	HETSO_FILTER
AX-691510622	lb_A_G_chr2_10199684	chr02	11613562	GrapeReSeq 18K Vitis chip	V. labrusca	False	PolyHighResolution	PASS
AX-687046143	FEM_Vitis0037813	chr02	11681089	resequencing	V. amurensis, V. vinifera ssp. sylvestris	False	Other	FLD_MAIN_VALUE_RANGE
AX-469848151	FEM_Vitis0037826	chr02	11690137	resequencing	V. vinifera ssp. sativa	False	PolyHighResolution	PASS
AX-473947507	chr2_10280395_C_T	chr02	11694183	GrapeReSeq 18K Vitis chip	V. vinifera	False	PolyHighResolution	PASS
AX-691509218	chr2_10292647_C_T	chr02	11706435	GrapeReSeq 18K Vitis chip	V. vinifera	False	PolyHighResolution	PASS
AX-691509220	chr2_10345624_C_T	chr02	11760755	GrapeReSeq 18K Vitis chip	V. vinifera	False	Other	FLD_MAIN_VALUE_RANGE
AX-686593290	FEM_Vitis0037856	chr02	11772647	resequencing	V. piazeskii	False	OTV	HETSO_FILTER
AX-686593295	FEM_Vitis0037861	chr02	11782282	resequencing	M. rotundifolia	False	OTV	HETSO_FILTER
AX-687046189	FEM_Vitis0037869	chr02	11816994	resequencing	V. amurensis	False	OTV	HETSO_FILTER
AX-686593308	FEM_Vitis0037874	chr02	11824635	resequencing	V. piazeskii	False	OTV	HETSO_FILTER
AX-475587238	FEM_Vitis0037881	chr02	11831912	resequencing	V. rupestris, V. vinifera ssp. sylvestris	False	PolyHighResolution	PASS
AX-475587287	FEM_Vitis0037886	chr02	11835051	resequencing	V. vinifera ssp. sativa	False	PolyHighResolution	PASS
AX-473626333	chr2_10441235_A_G	chr02	11856757	GrapeReSeq 18K Vitis chip	V. vinifera	False	PolyHighResolution	SUBCLUSTERING_FILTER
AX-687046220	FEM_Vitis0037911	chr02	11859823	resequencing	V. vinifera ssp. sativa, V. vinifera ssp. sylvestris	False	PolyHighResolution	PASS
AX-686593342	FEM_Vitis0037920	chr02	11869582	resequencing	V. rupestris, V. vinifera ssp. sylvestris	False	Other	FLD_MAIN_VALUE_RANGE
AX-686593344	FEM_Vitis0037922	chr02	11870325	resequencing	V. vinifera ssp. sativa, V. vinifera ssp. sylvestris	False	Other	HETSO_FILTER
AX-687046234	FEM_Vitis0037927	chr02	11871651	resequencing	V. vinifera ssp. sylvestris	False	MonoHighResolution	MONO_HIGH_RESOLUTION
AX-687046250	FEM_Vitis0037948	chr02	11892514	resequencing	V. piazeskii, M. rotundifolia	False	OTV	HETSO_FILTER
AX-691511960	FEM_Vitis_Candidate0000122	chr02	11899190	Trait association	V. vinifera ssp. sativa	False	NoMinorHom	SUBCLUSTERING_FILTER
AX-469848889	chr2_10510317_A_G	chr02	11902854	GrapeReSeq 18K Vitis chip	V. vinifera	False	PolyHighResolution	PASS
AX-691516185	cn_G_A_chr2_10510698	chr02	11903235	GrapeReSeq 18K Vitis chip	V. cinerea	False	OTV	HETSO_FILTER
AX-687046268	FEM_Vitis0037970	chr02	11913833	resequencing	V. vinifera ssp. sylvestris	False	Other	HETSO_FILTER
AX-686593392	FEM_Vitis0037980	chr02	11917226	resequencing	V. vinifera ssp. sylvestris	False	NoMinorHom	PASS
AX-687046316	FEM_Vitis0038025	chr02	11967074	resequencing	V. vinifera ssp. sativa	False	Other	FLD_MAIN_VALUE_RANGE
AX-691511622	li_A_G_chr2_10616855	chr02	12010443	GrapeReSeq 18K Vitis chip	V. lincecumii	True	Other	FLD_MAIN_VALUE_RANGE
AX-691517935	li_A_G_chr2_10616855	chr02	12010443	GrapeReSeq 18K Vitis chip	V. lincecumii	True	Other	FLD_MAIN_VALUE_RANGE
AX-691510624	lb_G_A_chr2_10625047	chr02	12018235	GrapeReSeq 18K Vitis chip	V. labrusca	False	NoMinorHom	PASS
AX-691505488	ae_A_G_chr2_10628029	chr02	12021217	GrapeReSeq 18K Vitis chip	V. aestivalis	True	MonoHighResolution	MONO_HIGH_RESOLUTION
AX-691514515	ae_A_G_chr2_10628029	chr02	12021217	GrapeReSeq 18K Vitis chip	V. aestivalis	True	MonoHighResolution	MONO_HIGH_RESOLUTION
AX-691518278	FEM_Vitis_Candidate0000123	chr02	12045569	Trait association	V. vinifera ssp. sativa	False	PolyHighResolution	PASS
AX-686593514	FEM_Vitis0038123	chr02	12046725	resequencing	V. vinifera ssp. sylvestris	False	MonoHighResolution	MONO_HIGH_RESOLUTION
AX-686593522	FEM_Vitis0038132	chr02	12054981	resequencing	V. vinifera ssp. sylvestris, V. vinifera ssp. sativa	False	NoMinorHom	PASS
AX-686593531	FEM_Vitis0038142	chr02	12066175	resequencing	V. vinifera ssp. sylvestris	False	OTV	HETSO_FILTER
AX-687046411	FEM_Vitis0038148	chr02	12068658	resequencing	V. rupestris, V. vinifera ssp. sylvestris	False	NoMinorHom	PASS
AX-687046422	FEM_Vitis0038160	chr02	12086091	resequencing	V. rupestris	False	OTV	HETSO_FILTER
AX-475587866	chr2_10699793_A_C	chr02	12086853	GrapeReSeq 18K Vitis chip	V. vinifera	False	PolyHighResolution	PASS
AX-687046449	FEM_Vitis0038196	chr02	12122413	resequencing	V. rupestris	False	Other	HETSO_FILTER
AX-686593584	FEM_Vitis0038212	chr02	12173785	resequencing	V. rupestris	False	Other	FLD_MAIN_VALUE_RANGE
AX-686593604	FEM_Vitis0038233	chr02	12200467	resequencing	M. rotundifolia	False	MonoHighResolution	MONO_HIGH_RESOLUTION
AX-691510626	lb_A_G_chr2_10880905	chr02	12267189	GrapeReSeq 18K Vitis chip	V. labrusca	True	Other	FLD_MAIN_VALUE_RANGE
AX-691517023	lb_A_G_chr2_10880905	chr02	12267189	GrapeReSeq 18K Vitis chip	V. labrusca	True	Other	HETSO_FILTER
AX-686593659	FEM_Vitis0038295	chr02	12280947	resequencing	V. arizonica	False	PolyHighResolution	PASS
AX-691511962	FEM_Vitis_Candidate0000124	chr02	12333168	Trait association	V. vinifera ssp. sativa	True	OTV	HETSO_FILTER
AX-691518279	FEM_Vitis_Candidate0000124	chr02	12333168	Trait association	V. vinifera ssp. sativa	True	Other	HETSO_FILTER
AX-691514002	mu_s_T_C_chr2_11013616	chr02	12399396	GrapeReSeq 18K Vitis chip	M. rotundifolia	True	MonoHighResolution	MONO_HIGH_RESOLUTION
AX-691504852	mu_s_T_C_chr2_11013616	chr02	12399396	GrapeReSeq 18K Vitis chip	M. rotundifolia	True	MonoHighResolution	MONO_HIGH_RESOLUTION
AX-691518280	FEM_Vitis_Candidate0000125	chr02	12494427	Trait association	V. vinifera ssp. sativa	True	Other	FLD_MAIN_VALUE_RANGE
AX-691511963	FEM_Vitis_Candidate0000125	chr02	12494427	Trait association	V. vinifera ssp. sativa	True	Other	FLD_MAIN_VALUE_RANGE
AX-691516186	cn_C_T_chr2_11201668	chr02	12589159	GrapeReSeq 18K Vitis chip	V. cinerea	True	MonoHighResolution	MONO_HIGH_RESOLUTION
AX-691508942	cn_C_T_chr2_11201668	chr02	12589159	GrapeReSeq 18K Vitis chip	V. cinerea	True	MonoHighResolution	MONO_HIGH_RESOLUTION
AX-691507269	be_A_G_chr2_11216131	chr02	12603151	GrapeReSeq 18K Vitis chip	V. berlandieri	True	CallRateBelowThreshold	CALL_RATE_AXIOSAFE
AX-687131006	be_A_G_chr2_11216131	chr02	12603151	GrapeReSeq 18K Vitis chip	V. berlandieri	True	MonoHighResolution	MONO_HIGH_RESOLUTION
AX-691514516	ae_C_T_chr2_11257475	chr02	12642083	GrapeReSeq 18K Vitis chip	V. aestivalis	True	Other	HOMRO_FILTER
AX-691505490	ae_C_T_chr2_11257475	chr02	12642083	GrapeReSeq 18K Vitis chip	V. aestivalis	True	MonoHighResolution	MONO_HIGH_RESOLUTION
AX-470666117	ae_G_A_chr2_11385901	chr02	12770450	GrapeReSeq 18K Vitis chip	V. aestivalis	True	MonoHighResolution	MONO_HIGH_RESOLUTION
AX-427656750	ae_G_A_chr2_11385901	chr02	12770450	GrapeReSeq 18K Vitis chip	V. aestivalis	True	Other	FLD_MAIN_VALUE_RANGE
AX-691517024	lb_C_T_chr2_11528902	chr02	12936665	GrapeReSeq 18K Vitis chip	V. labrusca	True	MonoHighResolution	MONO_HIGH_RESOLUTION
AX-691510628	lb_C_T_chr2_11528902	chr02	12936665	GrapeReSeq 18K Vitis chip	V. labrusca	True	Other	FLD_MAIN_VALUE_RANGE
AX-686738279	FEM_Vitis0218008	chr02	13119531	resequencing	V. piazeskii, V. vinifera ssp. sylvestris	False	Other	FLD_MAIN_VALUE_RANGE
AX-691508944	cn_C_T_chr2_11726051	chr02	13135477	GrapeReSeq 18K Vitis chip	V. cinerea	False	Other	FLD_MAIN_VALUE_RANGE
AX-691511623	li_G_T_chr2_11726295	chr02	13135721	GrapeReSeq 18K Vitis chip	V. lincecumii	False	Other	HETSO_FILTER
AX-686596037	FEM_Vitis0040832	chr02	13256776	resequencing	V. vinifera ssp. sylvestris	False	Other	FLD_MAIN_VALUE_RANGE
AX-473951957	FEM_Vitis0040901	chr02	13280984	resequencing	V. amurensis, V. vinifera ssp. sylvestris	False	CallRateBelowThreshold	CALL_RATE_AXIOSAFE
AX-686596139	FEM_Vitis0040940	chr02	13294367	resequencing	V. vinifera ssp. sylvestris, V. arizonica	False	CallRateBelowThreshold	UDC_CLUSTER_DISTRIBUTION
AX-686596300	FEM_Vitis0041115	chr02	14032334	resequencing	V. vinifera ssp. sylvestris	False	Other	FLD_MAIN_VALUE_RANGE
AX-475588734	FEM_Vitis0041139	chr02	14043926	resequencing	V. vinifera ssp. sativa	False	Other	FLD_MAIN_VALUE_RANGE
AX-691517025	lb_T_G_chr2_12081047	chr02	14111890	GrapeReSeq 18K Vitis chip	V. labrusca	True	CallRateBelowThreshold	CALL_RATE_AXIOSAFE
AX-686817241	lb_T_G_chr2_12081047	chr02	14111890	GrapeReSeq 18K Vitis chip	V. labrusca	True	MonoHighResolution	MONO_HIGH_RESOLUTION
AX-475589117	FEM_Vitis0041334	chr02	14127133	resequencing	V. vinifera ssp. sativa, V. vinifera ssp. sylvestris	False	ABvarianceY	VARIANCE_FILTER
AX-686596484	FEM_Vitis0041346	chr02	14134429	resequencing	V. vinifera ssp. sylvestris, V. vinifera ssp. sativa	False	Other	HETSO_FILTER
AX-691515365	be_T_C_chr2_12133412	chr02	14164114	GrapeReSeq 18K Vitis chip	V. berlandieri	True	Other	HOMRO_FILTER
AX-691507271	be_T_C_chr2_12133412	chr02	14164114	GrapeReSeq 18K Vitis chip	V. berlandieri	True	MonoHighResolution	MONO_HIGH_RESOLUTION
AX-473629073	FEM_Vitis0041506	chr02	14204802	resequencing	V. vinifera ssp. sativa	False	CallRateBelowThreshold	CALL_RATE_AXIOSAFE
AX-691511964	FEM_Vitis_Candidate0000126	chr02	14395288	Trait association	V. vinifera ssp. sativa	False	OTV	HETSO_FILTER
AX-687049448	FEM_Vitis0041781	chr02	14474143	resequencing	V. arizonica	False	Other	FLD_MAIN_VALUE_RANGE
AX-691507272	be_T_C_chr2_12563129	chr02	14593998	GrapeReSeq 18K Vitis chip	V. berlandieri	True	CallRateBelowThreshold	CALL_RATE_AXIOSAFE
AX-691515366	be_T_C_chr2_12563129	chr02	14593998	GrapeReSeq 18K Vitis chip	V. berlandieri	True	NoMinorHom	PASS
AX-471605643	cn_G_A_chr2_12597341	chr02	14628211	GrapeReSeq 18K Vitis chip	V. cinerea	True	Other	HOMRO_FILTER
AX-473957164	cn_G_A_chr2_12597341	chr02	14628211	GrapeReSeq 18K Vitis chip	V. cinerea	True	CallRateBelowThreshold	CALL_RATE_AXIOSAFE
AX-691510631	lb_C_A_chr2_12618873	chr02	14649743	GrapeReSeq 18K Vitis chip	V. labrusca	False	OTV	HETSO_FILTER
AX-686596928	FEM_Vitis0041908	chr02	14680008	resequencing	V. romanetii, V. amurensis	False	NoMinorHom	PASS
AX-475590219	FEM_Vitis0041912	chr02	14680820	resequencing	V. vinifera ssp. sativa, M. rotundifolia, V. vinifera ssp. sylvestris	False	PolyHighResolution	PASS
AX-691502117	chr2_12651672_C_T	chr02	14682543	GrapeReSeq 18K Vitis chip	V. vinifera	False	PolyHighResolution	PASS
AX-691502118	chr2_12653859_G_T	chr02	14684730	GrapeReSeq 18K Vitis chip	V. vinifera	False	Other	FLD_MAIN_VALUE_RANGE
AX-686530933	FEM_Vitis0041929	chr02	14705174	resequencing	V. vinifera ssp. sativa, V. vinifera ssp. sylvestris	False	PolyHighResolution	SUBCLUSTERING_FILTER
AX-686596945	FEM_Vitis0041937	chr02	14708123	resequencing	V. romanetii	False	OTV	HETSO_FILTER
AX-687049555	FEM_Vitis0041940	chr02	14709227	resequencing	V. arizonica	False	Other	HETSO_FILTER
AX-691502119	FEM_Vitis_Candidate0000127	chr02	14716775	GrapeReSeq 18K Vitis chip	V. vinifera	False	PolyHighResolution	PASS
AX-686596957	FEM_Vitis0041961	chr02	14740440	resequencing	M. rotundifolia, V. romanetii	False	OTV	HETSO_FILTER
AX-473630751	FEM_Vitis0041983	chr02	14786878	resequencing	V. vinifera ssp. sativa	False	PolyHighResolution	PASS
AX-687049584	FEM_Vitis0041984	chr02	14788305	resequencing	V. romanetii	False	OTV	HETSO_FILTER
AX-687049588	FEM_Vitis0041988	chr02	14791700	resequencing	M. rotundifolia, V. amurensis	False	MonoHighResolution	MONO_HIGH_RESOLUTION
AX-687049591	FEM_Vitis0041991	chr02	14793668	resequencing	V. rupestris	False	NoMinorHom	PASS
AX-687049646	FEM_Vitis0042069	chr02	14874662	resequencing	V. vinifera ssp. sativa	False	CallRateBelowThreshold	CALL_RATE_AXIOSAFE
AX-687049679	FEM_Vitis0042112	chr02	14907087	resequencing	V. vinifera ssp. sativa	False	AAvarianceY	VARIANCE_FILTER
AX-691518282	FEM_Vitis_Candidate0000128	chr02	14910974	Trait association	V. vinifera ssp. sativa	False	CallRateBelowThreshold	CALL_RATE_AXIOSAFE
AX-687049709	FEM_Vitis0042146	chr02	14925305	resequencing	V. vinifera ssp. sylvestris	False	Other	HETSO_FILTER
AX-686597111	FEM_Vitis0042147	chr02	14929369	resequencing	M. rotundifolia, V. romanetii	False	MonoHighResolution	MONO_HIGH_RESOLUTION
AX-686597116	FEM_Vitis0042154	chr02	14951141	resequencing	M. rotundifolia, V. vinifera ssp. sativa	False	Other	HETSO_FILTER
AX-686597139	FEM_Vitis0042180	chr02	14980034	resequencing	V. amurensis	False	OTV	HETSO_FILTER
AX-687049745	FEM_Vitis0042192	chr02	14992962	resequencing	V. rupestris, V. vinifera ssp. sativa	False	PolyHighResolution	PASS
AX-687049764	FEM_Vitis0042215	chr02	15036821	resequencing	V. romanetii, M. rotundifolia	False	OTV	HETSO_FILTER
AX-475591223	FEM_Vitis0042221	chr02	15038763	resequencing	V. rupestris	False	PolyHighResolution	PASS
AX-686597176	FEM_Vitis0042224	chr02	15040210	resequencing	V. romanetii	False	PolyHighResolution	PASS
AX-687049772	FEM_Vitis0042226	chr02	15041068	resequencing	V. romanetii, V. piazeskii	False	PolyHighResolution	PASS
AX-691517027	lb_G_T_chr2_13011122	chr02	15043016	GrapeReSeq 18K Vitis chip	V. labrusca	False	OTV	HETSO_FILTER
AX-691508948	cn_C_T_chr2_13046370	chr02	15078264	GrapeReSeq 18K Vitis chip	V. cinerea	False	NoMinorHom	PASS
AX-691514517	ae_G_A_chr2_13046659	chr02	15078553	GrapeReSeq 18K Vitis chip	V. aestivalis	False	NoMinorHom	PASS
AX-691515367	be_C_T_chr2_13046859	chr02	15078753	GrapeReSeq 18K Vitis chip	V. berlandieri	False	PolyHighResolution	SUBCLUSTERING_FILTER
AX-691518283	FEM_Vitis_Candidate0000129	chr02	15083906	Trait association	V. vinifera ssp. sativa	False	PolyHighResolution	PASS
AX-691509229	chr2_13059712_A_G	chr02	15091606	GrapeReSeq 18K Vitis chip	V. vinifera	False	PolyHighResolution	SUBCLUSTERING_FILTER
AX-686522902	FEM_Vitis0042260	chr02	15095779	resequencing	V. vinifera ssp. sylvestris	False	MonoHighResolution	MONO_HIGH_RESOLUTION
AX-687049804	FEM_Vitis0042271	chr02	15100246	resequencing	V. vinifera ssp. sativa	False	PolyHighResolution	PASS
AX-686597214	FEM_Vitis0042275	chr02	15103213	resequencing	V. vinifera ssp. sylvestris	False	NoMinorHom	PASS
AX-691502121	chr2_13076380_C_T	chr02	15108274	GrapeReSeq 18K Vitis chip	V. vinifera	False	NoMinorHom	PASS
AX-687049851	FEM_Vitis0042319	chr02	15127130	resequencing	V. vinifera ssp. sativa, V. vinifera ssp. sylvestris	False	Other	FLD_MAIN_VALUE_RANGE
AX-686597293	FEM_Vitis0042362	chr02	15143615	resequencing	V. vinifera ssp. sylvestris	False	PolyHighResolution	PASS
AX-469851775	chr2_13131040_C_T	chr02	15160626	GrapeReSeq 18K Vitis chip	V. vinifera	False	PolyHighResolution	PASS
AX-691517937	li_T_C_chr2_13131940	chr02	15161526	GrapeReSeq 18K Vitis chip	V. lincecumii	False	Other	HETSO_FILTER
AX-686597411	FEM_Vitis0042499	chr02	15329090	resequencing	V. vinifera ssp. sylvestris	False	Other	HETSO_FILTER
AX-691504853	mu_s_C_T_chr2_13303496	chr02	15333805	GrapeReSeq 18K Vitis chip	M. rotundifolia	True	MonoHighResolution	MONO_HIGH_RESOLUTION
AX-691514003	mu_s_C_T_chr2_13303496	chr02	15333805	GrapeReSeq 18K Vitis chip	M. rotundifolia	True	Other	FLD_MAIN_VALUE_RANGE
AX-473956651	chr2_13395493_A_G	chr02	15425743	GrapeReSeq 18K Vitis chip	V. vinifera	False	PolyHighResolution	PASS
AX-686522914	FEM_Vitis0042560	chr02	15426172	resequencing	V. arizonica, V. piazeskii	False	PolyHighResolution	PASS
AX-691500242	chr2_13397782_A_G	chr02	15428032	GrapeReSeq 18K Vitis chip	V. vinifera	False	PolyHighResolution	PASS
AX-471605066	FEM_Vitis_Candidate0000131	chr02	15428826	GrapeReSeq 18K Vitis chip	V. vinifera	False	OTV	HETSO_FILTER
AX-686597464	FEM_Vitis0042571	chr02	15450369	resequencing	M. rotundifolia, V. arizonica	False	PolyHighResolution	PASS
AX-686597467	FEM_Vitis0042575	chr02	15451111	resequencing	M. rotundifolia, V. amurensis	False	MonoHighResolution	MONO_HIGH_RESOLUTION
AX-691500243	chr2_13423466_A_G	chr02	15453716	GrapeReSeq 18K Vitis chip	V. vinifera	False	PolyHighResolution	PASS
AX-687050068	FEM_Vitis0042605	chr02	15493640	resequencing	V. vinifera ssp. sativa, V. vinifera ssp. sylvestris	False	Other	FLD_MAIN_VALUE_RANGE
AX-687050085	FEM_Vitis0042628	chr02	15523611	resequencing	V. amurensis	False	PolyHighResolution	HOM_HOM_CLUSTERIZATION
AX-475592047	FEM_Vitis0042631	chr02	15524508	resequencing	V. vinifera ssp. sylvestris, V. vinifera ssp. sativa	False	Other	HOMRO_FILTER
AX-471605316	FEM_Vitis0042636	chr02	15526509	resequencing	V. rupestris	False	NoMinorHom	PASS
AX-686597519	FEM_Vitis0042639	chr02	15528651	resequencing	V. amurensis	False	PolyHighResolution	PASS
AX-686597528	FEM_Vitis0042654	chr02	15533891	resequencing	V. arizonica	False	MonoHighResolution	MONO_HIGH_RESOLUTION
AX-691511967	FEM_Vitis_Candidate0000132	chr02	15534101	Trait association	V. vinifera ssp. sativa	False	NoMinorHom	PASS
AX-691508949	cn_C_T_chr2_13570273	chr02	15600518	GrapeReSeq 18K Vitis chip	V. cinerea	True	Other	FLD_MAIN_VALUE_RANGE
AX-691516189	cn_C_T_chr2_13570273	chr02	15600518	GrapeReSeq 18K Vitis chip	V. cinerea	True	NoMinorHom	PASS
AX-691507276	be_G_A_chr2_13590240	chr02	15620485	GrapeReSeq 18K Vitis chip	V. berlandieri	False	Other	HETSO_FILTER
AX-686597570	FEM_Vitis0042715	chr02	15626471	resequencing	V. vinifera ssp. sativa, V. vinifera ssp. sylvestris	False	BBvarianceY	VARIANCE_FILTER
AX-691505495	ae_A_G_chr2_13600832	chr02	15631077	GrapeReSeq 18K Vitis chip	V. aestivalis	False	PolyHighResolution	PASS
AX-686597591	FEM_Vitis0042736	chr02	15655896	resequencing	V. arizonica	False	NoMinorHom	PASS
AX-687050190	FEM_Vitis0042781	chr02	15692934	resequencing	V. arizonica	False	PolyHighResolution	PASS
AX-687050192	FEM_Vitis0042784	chr02	15693626	resequencing	M. rotundifolia, V. amurensis	False	NoMinorHom	PASS
AX-686597638	FEM_Vitis0042801	chr02	15704597	resequencing	V. rupestris	False	Other	FLD_MAIN_VALUE_RANGE
AX-687050232	FEM_Vitis0042830	chr02	15721324	resequencing	V. vinifera ssp. sylvestris, V. romanetii	False	MonoHighResolution	MONO_HIGH_RESOLUTION
AX-686597683	FEM_Vitis0042850	chr02	15775692	resequencing	V. arizonica	False	NoMinorHom	PASS
AX-686597710	FEM_Vitis0042882	chr02	15812475	resequencing	V. vinifera ssp. sativa	False	Other	FLD_MAIN_VALUE_RANGE
AX-691518285	FEM_Vitis_Candidate0000133	chr02	15835088	Trait association	V. vinifera ssp. sativa	False	MonoHighResolution	MONO_HIGH_RESOLUTION
AX-686597734	FEM_Vitis0042912	chr02	15851009	resequencing	V. vinifera ssp. sylvestris, V. vinifera ssp. sativa	False	PolyHighResolution	PASS
AX-687050304	FEM_Vitis0042913	chr02	15851686	resequencing	V. vinifera ssp. sylvestris	False	MonoHighResolution	MONO_HIGH_RESOLUTION
AX-686597759	FEM_Vitis0042941	chr02	15878751	resequencing	V. vinifera ssp. sylvestris	False	Other	FLD_MAIN_VALUE_RANGE
AX-686531043	FEM_Vitis0042947	chr02	15885440	resequencing	V. amurensis	False	Other	HETSO_FILTER
AX-686597765	FEM_Vitis0042948	chr02	15886056	resequencing	V. vinifera ssp. sativa	False	PolyHighResolution	SUBCLUSTERING_FILTER
AX-686597772	FEM_Vitis0042956	chr02	15920183	resequencing	V. piazeskii	False	PolyHighResolution	PASS
AX-686597776	FEM_Vitis0042960	chr02	15921759	resequencing	V. piazeskii	False	PolyHighResolution	PASS
AX-687050391	FEM_Vitis0043022	chr02	16002175	resequencing	V. vinifera ssp. sylvestris, V. piazeskii	False	NoMinorHom	PASS
AX-691511969	FEM_Vitis_Candidate0000134	chr02	16009533	Trait association	V. vinifera ssp. sativa	False	PolyHighResolution	PASS
AX-687050400	FEM_Vitis0043031	chr02	16012786	resequencing	V. vinifera ssp. sativa	False	NoMinorHom	PASS
AX-686597849	FEM_Vitis0043055	chr02	16043153	resequencing	V. amurensis, V. piazeskii	False	CallRateBelowThreshold	CALL_RATE_AXIOSAFE
AX-475593289	FEM_Vitis0043059	chr02	16044816	resequencing	V. arizonica, V. amurensis	False	PolyHighResolution	PASS
AX-686531063	FEM_Vitis0043068	chr02	16061491	resequencing	M. rotundifolia, V. arizonica	False	Other	HETSO_FILTER
AX-691515369	be_A_C_chr2_14033310	chr02	16063858	GrapeReSeq 18K Vitis chip	V. berlandieri	False	PolyHighResolution	PASS
AX-687050430	FEM_Vitis0043080	chr02	16078182	resequencing	V. vinifera ssp. sylvestris, V. amurensis	False	MonoHighResolution	MONO_HIGH_RESOLUTION
AX-475593385	FEM_Vitis_Candidate0000135	chr02	16083658	GrapeReSeq 18K Vitis chip	V. vinifera	False	OTV	HETSO_FILTER
AX-691517028	lb_C_T_chr2_14080081	chr02	16110629	GrapeReSeq 18K Vitis chip	V. labrusca	False	PolyHighResolution	PASS
AX-691511970	FEM_Vitis_Candidate0000136	chr02	16154249	Trait association	V. vinifera ssp. sativa	False	OTV	HETSO_FILTER
[truncated: 20,370 more rows]
