# Supplementary material for: An advanced genotyping tool to inspect grapevine variability: the Axiom®Vitis22K SNP array
Source: Front Plant Sci. 2026 Mar 18;17:1771381. doi: 10.3389/fpls.2026.1771381 (PMC13041636; doi:10.3389/fpls.2026.1771381)
Supplement: Supplementary Figure 1 — Principal Component Analysis (PCA) of pairwise genetic relatedness showing the distribution of relationship categories. The first two principal components (PC1 and PC2) explain 64.9% and 23.1% of the total variance, respectively. Points represent pairwise comparisons classified as parent-offspring (PO), full-sibling (FS), half-sibling (HS), grandparent-grandchild (GP), or unrelated (UN). Colored ellipses indicate 95% confidence intervals for each relationship group. The ordination reveals clear separation between close relationships (PO, FS) and more distant or unrelated pairs (HS, GP, UN). [file DataSheet1.zip › Data Sheet/Sup. Table 6.xlsx]

## Sheet: Table S6
Supplementary Table 6: SNPs from the Axiom®Vitis22K SNP array that passed the AxioSAFE filtering applied to the accessions of the Breeding Parental and the Flower Sex panels. The 13 SNPs marked with * did not pass the AxioSAFE but were manually recovered because they belong to the predictive candidate polymorphisms for specific traits discussed in the text. Abbreviation: A0 = major allele, A1 = m…
			CELFile	5515834499292022226234_G01	5515834499292022226234_C07	5515834499292022226234_E01	5515834499292022226234_I03	5515834499292022226234_M05	5515834499292022226234_I07	5515834499292022226234_G23	5515834499292022226234_M21	5515834499292022226234_C23	5515834499292022226234_E23	5515834499292022226234_K21	5515834499292022226234_O21	5515834499292022226234_I01	5515834499292022226234_K03	5515834499292022226234_G05	5515834499292022226234_I21	5515834499292022226234_A23	5515834499292022226234_I23	5515834499292022226234_G21	5515834499292022226234_M01	5515834499292022226229_K03	5515834499292022226234_K01	5515834499292022226234_M03	5515834499292022226234_O01	5515834499292022226234_E03	5515834499292022226234_A03	5515834499292022226234_E05	5515834499292022226234_K05	5515834499292022226234_C05	5515834499292022226234_E07	5515834499292022226234_A05	5515834499292022226234_G03	5515834499292022226234_G07	5515834499292022226234_O03	5515834499292022226234_O05	5515834499292022226234_A07	5515834499292022226229_E03	5515834499292022226234_K17	5515834499292022226234_A09	5515834499292022226234_O17	5515834499292022226234_C09	5515834499292022226234_M09	5515834499292022226234_G17	5515834499292022226234_M17	5515834499292022226234_I17	5515834499292022226234_E13
			Sample_ID	001_VV	002_VV	003_VV	004_VV	005_VV	006_VV	007_VV	008_VV	009_VV	010_VV	011_VV	012_VV	013_VV	014_VV	015_VV	016_VV	017_VV	018_VV	019_VV	020_VV	021_VV	022_VV	023_VV	024_VV	025_VV	026_VV	027_VV	029_VV	030_VV	031_VV	032_VV	033_VV	034_VV	035_VV	036_VV	037_VV	038_VV	039_VH	040_VH	041_VH	042_VH	043_VH	044_VH	045_VH	046_VH	047_VH
			Panel	BPP	BPP	BPP	BPP	BPP	BPP	BPP	BPP	BPP	BPP	BPP	BPP	BPP	BPP	BPP	BPP	BPP	BPP	BPP	BPP	BPP	BPP	BPP	BPP	BPP	BPP	BPP	BPP	BPP	BPP	BPP	BPP	BPP	BPP	BPP	BPP	BPP	BPP	BPP	BPP	BPP	BPP	BPP	BPP	BPP	BPP
			FEM_accession_number	263	306	18	441	440	4324	1993.002.038	2001.002.041	2001.002.050	2001.004.074	2001.005.137	2002.001.035	727	790	864	3473	3474	3475	3476	3104	2471	1124	1162	3196	3103	3211	1337	3	965	1585	1631	1679	4322	1770	1944	1873	2470	3850	3899	3866	3811	4297	3830	3859	3845	3788
			Sample_Name	BRACHETTO	CARMENERE	CABERNET SAUVIGNON	CHARDONNAY BLANC MUSQUE	CHASSELAS SANS PEPINS	SANGIOVESE SEEDLESS	F4P38	F26P41	F26P50	F42P74	F45P137	F49P35	FIANO	GAMARET	GEWUERZTRAMINER	IASMA ECO 1	IASMA ECO 2	IASMA ECO 3	IASMA ECO 4	KISHMISH VATKANA	LAGREIN	MADELEINE ANGEVINE OBERLIN	MALVASIA DI CANDIA AROMATICA	MANZONI BIANCO	MERLOT NOIR	MUSCAT A PETITS GRAINS BLANCS	MUSCAT OTTONEL	MUELLER THURGAU WEISS	NOSIOLA	PINOT NOIR	GLERA	RIESLING WEISS	SANGIOVESE	SAUVIGNON BLANC	SCHIAVA GROSSA	SYRAH	TEROLDEGO	Kozma 01-1-296	TAMIAMI	Kozma 01-1-482	Coia 05	IV 1-1-768	Kozma 01-1-9	Kozma 01-1-93	VRH3082-1-42	BIANCA
			Parent1	0	0	097_VV	0	0	0	036_VV	004_VV	013_VV	038_VV	031_VV	015_VV	0	0	0	038_VV	021_VV	027_VV	027_VV	0	0	0	0	031_VV	0	0	0	0	0	0	0	0	0	0	0	0	0	046_VH	0	046_VH	0	046_VH	090_VH	0	0	0
			Parent2	0	0	035_VV	0	0	0	023_VV	013_VV	004_VV	006_VV	037_VV	013_VV	0	0	0	021_VV	038_VV	023_VV	023_VV	0	0	0	0	033_VV	0	0	0	0	0	0	0	0	0	0	0	0	0	090_VH	0	090_VH	0	090_VH	046_VH	0	0	0
Probeset_ID	SNP_ID	PN40024.T2T Chromosome	PN40024.T2T Position
AX-691509395*	SNP_NG_C_003	chloroplast	7065	BB	BB	BB	AA	BB	BB	BB	BB	BB	BB	BB	BB	BB	AA	BB	BB	BB	AA	AA	AA	BB	AA	BB	BB	AA	BB	AA	BB	BB	BB	BB	BB	BB	BB	BB	BB	BB	BB	BB	BB	BB	BB	BB	BB	BB	AA
AX-470235054*	SNP_NG_D_003	chloroplast	73765	BB	BB	BB	AA	BB	BB	BB	BB	BB	BB	BB	BB	BB	AA	BB	BB	BB	AA	AA	AA	BB	AA	BB	BB	AA	BB	AA	BB	BB	BB	BB	BB	BB	BB	BB	BB	BB	BB	BB	BB	BB	BB	BB	BB	BB	AA
AX-688103101*	SNP_NG_C_001	chloroplast	75398	AA	AA	AA	BB	AA	AA	AA	AA	AA	AA	BB	AA	AA	BB	AA	AA	AA	BB	BB	BB	AA	BB	AA	BB	BB	AA	BB	BB	AA	BB	AA	BB	AA	AA	AA	BB	AA	AA	BB	AA	BB	AA	AA	AA	AA	BB
AX-691507519*	SNP_NG_C_002	chloroplast	123664	AA	AA	AA	BB	AA	AA	AA	AA	AA	AA	AA	AA	AA	BB	AA	AA	AA	BB	BB	BB	AA	BB	AA	AA	BB	AA	BB	AA	AA	AA	AA	AA	AA	AA	AA	AA	AA	AA	AA	AA	AA	AA	AA	AA	AA	BB
AX-472392283*	SNP_NG_D_001	chloroplast	128420	AA	AA	AA	BB	AA	AA	AA	AA	AA	AA	BB	AA	AA	BB	AA	AA	AA	BB	BB	BB	AA	BB	AA	BB	BB	AA	BB	BB	AA	BB	AA	BB	AA	AA	AA	BB	AA	AA	BB	AA	BB	AA	AA	AA	AA	BB
AX-691500326	chr3_random_452230_A_G	chr00	8506956	BB	BB	BB	AB	BB	BB	AB	AB	AB	BB	BB	AB	AB	BB	AB	AB	AA	BB	BB	BB	AB	AB	BB	AB	AB	BB	BB	BB	BB	AB	BB	AB	BB	BB	AB	AB	AB	AB	BB	BB	BB	AB	AA	AA	AB	BB
AX-691514550	ae_G_A_chr3_random_170841	chr00	8787911	BB	BB	BB	BB	BB	BB	BB	BB	BB	BB	BB	BB	BB	BB	NC	BB	BB	BB	BB	BB	BB	BB	BB	BB	BB	BB	BB	BB	BB	BB	BB	BB	BB	BB	BB	BB	BB	BB	AB	BB	AB	BB	BB	BB	BB	AB
AX-687690478	FEM_Vitis0390072	chr00	8963606	BB	BB	BB	BB	BB	BB	BB	BB	BB	BB	BB	BB	BB	BB	BB	BB	BB	BB	BB	BB	BB	BB	BB	BB	BB	BB	BB	BB	BB	BB	BB	BB	BB	BB	BB	BB	BB	BB	BB	BB	BB	BB	BB	BB	BB	BB
AX-691510079	cn_G_A_chr16_random_249968	chr00	9234821	BB	BB	BB	BB	BB	BB	BB	BB	BB	BB	BB	BB	BB	BB	BB	BB	BB	BB	BB	BB	BB	BB	BB	BB	BB	BB	BB	BB	BB	BB	BB	BB	BB	BB	BB	BB	BB	BB	BB	BB	BB	BB	BB	BB	BB	AB
AX-691510076	cn_C_T_chr16_random_165777	chr00	9321075	BB	BB	BB	BB	BB	BB	BB	BB	BB	BB	BB	BB	BB	BB	BB	BB	BB	BB	BB	BB	BB	BB	BB	BB	BB	BB	BB	BB	BB	BB	BB	BB	BB	BB	BB	BB	BB	BB	BB	BB	AB	BB	BB	BB	BB	BB
AX-691515088	ae_C_A_chr16_random_96623	chr00	9401534	BB	BB	BB	BB	BB	BB	BB	BB	BB	BB	BB	BB	BB	BB	BB	BB	BB	BB	BB	BB	BB	BB	BB	BB	BB	BB	BB	BB	BB	BB	BB	BB	BB	BB	BB	BB	BB	BB	BB	BB	BB	BB	BB	BB	BB	BB
AX-691508858	chr1_27655_C_T	chr01	33007	AB	AB	AB	BB	BB	AA	AB	BB	BB	AB	BB	BB	BB	AB	BB	AA	BB	BB	AB	AA	AB	BB	AB	BB	AB	AA	AB	BB	AB	BB	AA	BB	AA	AB	AB	AB	AB	AB	AA	AA	AA	AB	AB	AB	AA	AB
AX-687016955	FEM_Vitis0000245	chr01	197932	BB	BB	BB	BB	BB	BB	BB	BB	BB	BB	BB	BB	BB	BB	BB	BB	BB	BB	BB	BB	BB	BB	BB	BB	BB	BB	BB	BB	BB	BB	BB	BB	BB	BB	BB	BB	BB	BB	BB	AB	BB	BB	BB	BB	BB	BB
AX-691510508	lb_C_T_chr1_215048	chr01	210552	BB	BB	BB	BB	BB	BB	BB	BB	BB	BB	BB	BB	BB	BB	BB	BB	BB	BB	BB	BB	BB	BB	BB	BB	BB	BB	BB	BB	BB	BB	BB	BB	BB	BB	BB	BB	BB	BB	BB	BB	BB	BB	BB	BB	BB	BB
AX-691505369	ae_C_T_chr1_250099	chr01	244801	BB	BB	BB	BB	BB	BB	BB	BB	BB	BB	BB	BB	BB	BB	BB	BB	BB	BB	BB	BB	BB	BB	BB	BB	BB	BB	BB	BB	BB	BB	BB	BB	BB	BB	BB	BB	BB	BB	BB	BB	AA	BB	BB	BB	BB	BB
AX-691506380	chr1_301596_A_G	chr01	296298	AA	AB	AB	AA	BB	AA	AB	AA	AB	AB	BB	AA	AB	AB	AA	AA	AB	AB	AA	AA	AA	AB	AA	AA	AB	AA	AB	AB	AA	AB	AA	AA	AA	AA	AB	AB	AB	AA	AA	AA	AA	AA	AA	AA	AA	AB
AX-687017096	FEM_Vitis0000418	chr01	304436	AB	AA	AB	AB	AA	AB	AA	AB	AB	AB	AA	BB	AB	AB	AB	AA	AB	AA	AA	BB	AB	AB	AA	AB	AA	AA	AA	AB	BB	AA	AB	BB	AB	BB	AA	AA	AA	BB	AA	AB	AA	BB	BB	BB	BB	AA
AX-475431791	FEM_Vitis0000437	chr01	310791	AB	AA	AA	AA	AA	AA	AA	AA	AA	AA	AA	AA	AA	AA	AA	AA	AA	AA	AA	AA	AA	AA	AA	AA	AA	AB	AA	AA	AA	AA	AB	AA	AA	AA	AB	AA	AA	AA	AB	AA	BB	AA	AA	AA	AA	AB
AX-687017119	FEM_Vitis0000448	chr01	321898	BB	AB	AB	AB	AA	BB	AB	AB	AB	AB	AA	BB	AB	AB	AB	BB	AB	AA	AB	BB	BB	AB	AB	AB	AB	BB	AB	AB	BB	AA	BB	BB	BB	BB	AB	AA	AB	BB	BB	BB	BB	BB	BB	BB	BB	AB
AX-687017259	FEM_Vitis0000630	chr01	452424	BB	BB	BB	BB	BB	BB	BB	BB	BB	BB	BB	BB	BB	BB	BB	BB	BB	BB	BB	BB	BB	BB	BB	BB	BB	BB	BB	BB	BB	BB	BB	BB	BB	BB	BB	BB	BB	BB	BB	AB	BB	BB	BB	BB	BB	BB
AX-686557812	chr1_518154_C_T	chr01	514514	AB	BB	BB	BB	BB	AB	BB	BB	BB	BB	BB	BB	BB	BB	BB	AA	BB	BB	BB	BB	AB	BB	BB	BB	BB	NC	BB	BB	BB	BB	AB	BB	AB	BB	AB	BB	AB	BB	AB	BB	BB	BB	BB	BB	BB	AB
AX-691505255	chr1_542829_A_C	chr01	539189	BB	BB	BB	AB	AB	BB	BB	AB	AA	AB	AA	AB	AA	AB	BB	BB	AB	AA	AB	BB	BB	AA	AB	BB	BB	BB	AB	AA	AB	AB	BB	AB	BB	BB	BB	AB	AB	BB	BB	BB	BB	BB	BB	BB	BB	BB
AX-473419949	FEM_Vitis0000900	chr01	612143	BB	BB	BB	BB	BB	BB	BB	BB	BB	BB	BB	BB	BB	BB	BB	BB	BB	BB	BB	BB	BB	BB	BB	BB	BB	BB	BB	BB	BB	BB	BB	BB	BB	BB	BB	BB	BB	BB	AB	AB	AA	BB	BB	BB	BB	BB
AX-691511599	li_T_C_chr1_618929	chr01	615289	AA	AA	AA	AA	AA	AA	AA	AA	AA	AA	AA	AA	AA	AA	AA	AA	AA	AA	AA	AA	AA	AA	AA	AA	AA	AA	AA	AA	AA	AA	AA	AA	AA	AA	AA	AA	AA	AA	AB	AA	AA	AA	AA	AA	AA	AA
AX-691500077	chr1_694816_C_T	chr01	690981	AA	AA	AA	AB	AB	AA	AB	AB	BB	AB	BB	AB	BB	AB	AA	AA	AB	BB	AB	AA	AA	BB	AB	AA	AA	AA	AB	BB	AB	AB	AA	AB	AA	AA	AA	AB	AB	AA	AA	AA	NC	AA	AA	AA	AA	AA
AX-469729110	chr1_728704_A_G	chr01	724869	AA	AB	BB	AB	BB	AB	AB	AB	AA	BB	BB	AA	AA	BB	AB	AA	BB	AB	AB	BB	AB	AB	AB	AB	AB	AB	BB	AB	AB	BB	AB	AA	AB	AB	AB	BB	AB	AB	AB	BB	BB	AB	AB	AB	BB	AB
AX-475434674	SNP1453_40	chr01	725679	AB	AB	AA	AA	AA	AB	AA	AA	AA	AA	AA	AB	AA	AA	AB	BB	AA	AA	AB	AA	AB	AA	AB	AB	AB	AB	AB	AA	AA	AA	AA	AB	AB	AB	AB	AA	AB	AB	AB	AB	BB	AB	AB	AB	AA	AA
AX-691516963	lb_G_A_chr1_743384	chr01	739550	BB	BB	BB	BB	BB	BB	BB	BB	BB	BB	BB	BB	BB	BB	BB	BB	BB	BB	BB	BB	BB	BB	BB	BB	BB	BB	BB	BB	BB	BB	BB	BB	BB	BB	BB	BB	BB	BB	BB	BB	BB	BB	BB	BB	BB	BB
AX-687017598	FEM_Vitis0001058	chr01	740441	BB	AB	BB	BB	BB	AB	BB	BB	BB	AB	BB	BB	BB	AB	BB	BB	AB	BB	BB	AB	AB	BB	BB	BB	AB	BB	BB	BB	AB	BB	AA	BB	AB	BB	BB	BB	BB	AB	AB	AB	BB	AB	BB	BB	AB	BB
AX-691508808	cn_A_G_chr1_744647	chr01	740813	AA	AA	AA	AA	AA	AA	AA	AA	AA	AA	AA	AA	AA	AA	AA	AA	AA	AA	AA	AA	AA	AA	AA	AA	AA	AA	AA	AA	AA	AA	AA	AA	AA	AA	AA	AA	AA	AA	AA	AA	AA	AA	AA	AA	AA	AA
AX-686558315	FEM_Vitis0001068	chr01	742560	AB	BB	BB	AB	AB	BB	AB	AB	BB	AB	AA	BB	BB	AB	AB	BB	AB	AB	BB	BB	BB	AB	BB	AB	BB	AB	AB	AB	BB	AA	BB	BB	BB	BB	AB	AA	AB	BB	BB	BB	BB	BB	BB	BB	BB	AA
AX-691500078	chr1_765680_C_T	chr01	761846	AB	AB	AB	BB	AB	AB	BB	BB	BB	BB	BB	AB	BB	BB	AB	AA	BB	BB	BB	BB	AB	BB	BB	AB	AB	BB	BB	BB	BB	BB	BB	AB	AB	AB	BB	BB	AB	AB	BB	BB	BB	AB	AB	AB	BB	BB
AX-686520224	chr1_799033_A_C	chr01	795199	AA	AA	AB	BB	AB	AA	BB	BB	BB	AB	BB	AB	BB	AB	AB	AA	AB	BB	BB	AB	AA	BB	BB	AB	AA	AB	BB	BB	AB	BB	AA	AB	AA	AB	AB	BB	AB	AA	NC	AB	BB	AA	AB	AB	AB	AB
AX-691500079	chr1_799751_C_T	chr01	795917	BB	AB	AA	BB	AB	AB	BB	BB	BB	BB	BB	BB	BB	BB	BB	AA	BB	BB	BB	AB	AB	BB	BB	BB	AB	BB	BB	BB	BB	BB	BB	BB	AB	AB	BB	BB	AB	BB	BB	BB	BB	BB	AB	AB	AB	BB
AX-691500080	chr1_946801_C_T	chr01	935191	AB	BB	BB	BB	BB	AB	BB	BB	BB	AB	BB	AB	BB	AB	AB	BB	AB	BB	BB	AB	AB	BB	BB	AB	BB	BB	BB	BB	AB	BB	AA	AB	AB	AB	BB	BB	BB	AA	AB	AB	BB	AA	AB	AB	AB	BB
AX-469730107	chr1_980292_C_T	chr01	968682	AA	AA	AA	AA	AA	BB	AA	AA	AA	AB	AA	AA	AA	AB	AA	BB	AB	AA	AA	AB	BB	AA	AA	AA	AA	AA	AA	AA	AB	AA	BB	AA	BB	AA	AA	AA	AB	AB	BB	AB	BB	AB	AA	AA	AB	AA
AX-471462029	chr1_996477_A_G	chr01	984867	AA	AA	AB	AB	AB	AA	BB	AB	BB	AB	BB	AB	BB	AB	AA	AA	AB	BB	AB	AB	AA	BB	AB	AA	AA	AA	AB	BB	AB	AB	AA	AB	AA	AB	AB	AB	AB	AA	AA	AA	BB	AA	AB	AB	AB	AA
AX-691505274	chr1_1163551_A_G	chr01	1134021	BB	BB	BB	BB	BB	AA	BB	BB	BB	AB	BB	AB	BB	AB	AB	AA	AB	BB	AB	AB	AA	BB	AB	AB	AB	AB	AB	BB	AB	BB	AB	AB	AA	AB	AB	BB	AB	AA	AB	AB	AA	AA	AB	AB	AB	BB
AX-471980149	chr1_1372222_C_T	chr01	1333272	AA	AA	AB	AA	AA	AB	AA	AA	AA	AB	AA	AA	AA	AB	AA	AA	AB	AA	AA	BB	AB	AA	AA	AA	AA	AA	AA	AA	AB	AA	AB	AA	AB	AB	AA	AA	AA	AB	AA	AB	AA	AB	AB	AB	BB	AB
AX-686525816	FEM_Vitis0001898	chr01	1356256	BB	BB	BB	BB	BB	BB	BB	BB	BB	BB	BB	BB	BB	BB	BB	BB	BB	BB	BB	BB	BB	BB	BB	BB	BB	BB	BB	BB	BB	BB	AB	BB	BB	BB	BB	BB	BB	BB	AB	AB	BB	BB	BB	BB	BB	BB
AX-475438682	FEM_Vitis0001932	chr01	1378273	AB	AA	AA	AA	AA	AA	AB	AA	AA	AA	AA	AA	AA	AA	AA	AA	AA	AA	AA	AA	AA	AA	AA	AA	AA	AB	AA	AA	AA	AA	AA	AA	AA	AA	AB	AA	AA	AA	AB	AB	BB	AA	AA	AA	AA	AB
AX-686525825	FEM_Vitis0001956	chr01	1393067	BB	BB	BB	BB	BB	BB	BB	BB	BB	BB	BB	BB	BB	BB	BB	BB	BB	BB	BB	BB	BB	BB	BB	BB	BB	BB	BB	BB	BB	BB	BB	BB	BB	BB	BB	BB	BB	BB	BB	BB	BB	BB	BB	BB	BB	BB
AX-691501929	chr1_1458632_A_G	chr01	1419682	BB	BB	BB	AB	BB	BB	BB	AB	AB	BB	BB	AB	BB	AB	AA	BB	BB	BB	BB	BB	BB	AB	BB	AA	BB	BB	BB	AB	BB	AB	BB	AB	BB	AB	BB	AB	BB	AB	BB	BB	BB	AB	AB	AB	BB	BB
AX-687018314	FEM_Vitis0002021	chr01	1430222	AA	AA	AB	AA	AA	AA	AA	AA	AA	AA	AA	AA	AA	AA	AA	AA	AA	AA	AA	AB	AA	AA	AA	AA	AA	AA	AA	AA	AA	AA	AA	AA	AA	AB	AA	AA	AA	AA	AA	AA	AA	AA	AB	AB	AB	AA
AX-473426650	FEM_Vitis0002038	chr01	1438620	AA	AA	AB	AA	AA	AA	AA	AA	AA	AA	AA	AA	AA	AA	AA	AA	AA	AA	AA	AB	AA	AA	AA	AA	AA	AA	AA	AA	AA	AA	AA	AA	AA	AB	AA	AA	AA	AA	AA	AA	AA	AA	AB	AB	AB	AA
AX-687018416	SNP229_112	chr01	1523686	AB	BB	BB	AB	BB	BB	AB	AB	AA	BB	BB	AB	AB	AB	AA	BB	BB	BB	BB	AB	BB	AB	BB	AA	AB	AB	BB	AB	BB	AB	BB	AB	BB	AB	AA	AB	BB	AB	BB	BB	BB	AB	AB	AB	BB	BB
AX-473428326	chr1_1620902_C_T	chr01	1580610	AA	AA	AB	AB	AA	AA	AB	AB	BB	AA	AA	AB	AB	AB	BB	AA	AA	AA	AA	AB	AA	AB	AA	BB	AA	AA	AA	AB	AA	AB	AA	AB	AA	BB	AB	AB	AA	AB	AA	AA	AA	AB	BB	BB	AB	AA
AX-687018498	FEM_Vitis0002271	chr01	1602583	BB	BB	BB	BB	BB	BB	BB	BB	BB	BB	BB	BB	BB	BB	BB	BB	BB	BB	BB	BB	BB	BB	BB	BB	BB	BB	BB	BB	BB	BB	BB	BB	BB	BB	BB	BB	BB	BB	BB	BB	BB	BB	BB	BB	BB	BB
AX-686560159	FEM_Vitis0002302	chr01	1625776	AB	AA	AB	AB	AA	AB	AB	AB	AB	AA	AA	AB	AA	AB	BB	BB	AA	AA	AB	BB	AB	AB	AB	BB	AB	BB	AB	AB	AA	AB	AB	AB	AB	BB	BB	AB	AB	AB	BB	AB	BB	AB	BB	BB	AB	AB
AX-691516124	cn_C_T_chr1_1693732	chr01	1653440	BB	BB	BB	BB	BB	BB	BB	BB	BB	BB	BB	BB	BB	BB	BB	BB	BB	BB	BB	BB	BB	BB	BB	BB	BB	BB	BB	BB	BB	BB	BB	BB	BB	BB	BB	BB	BB	BB	BB	BB	AA	BB	BB	BB	BB	BB
AX-471982749	FEM_Vitis0002338	chr01	1654211	BB	BB	BB	BB	BB	AB	BB	BB	BB	AB	BB	BB	BB	AB	BB	BB	AB	BB	BB	BB	AB	BB	BB	BB	BB	BB	BB	BB	AB	BB	AB	BB	AB	BB	BB	BB	BB	AB	AB	AB	BB	AB	BB	BB	AB	AB
AX-691508847	chr1_1695157_A_G	chr01	1654865	AA	AA	AA	AA	AA	AB	AA	AA	AA	AA	AA	AA	AA	AA	AA	BB	AA	AA	AA	BB	AB	AA	AA	AA	AA	AA	AA	AA	AA	AA	AA	AA	AB	AA	AA	AA	AA	AA	AA	AA	AA	AA	AA	AA	AB	AB
AX-686560229	FEM_Vitis0002355	chr01	1666843	AB	BB	BB	AB	BB	AB	AB	AB	BB	AB	BB	AB	AB	AB	BB	BB	AB	AB	AB	BB	AB	AB	AB	BB	BB	BB	BB	AB	AA	BB	AB	AB	AB	BB	BB	BB	BB	AB	BB	AB	BB	AB	BB	BB	AB	AB
AX-475441123	chr1_1726376_C_T	chr01	1686084	AB	BB	BB	AB	BB	AA	AB	AB	AB	AB	BB	AB	AA	AB	BB	BB	AB	AB	AA	BB	AA	AB	AA	BB	BB	BB	BB	AB	AA	BB	AB	AB	AA	BB	BB	BB	BB	AB	BB	AB	BB	AB	BB	BB	AB	AA
AX-469734233	chr1_1764767_A_G	chr01	1724475	AB	AA	AA	AB	AA	AB	BB	AB	AB	AB	AA	AB	BB	AB	AA	AA	AB	AB	AB	AA	AB	AB	AB	AA	AA	AA	AA	AB	BB	AA	AB	AB	AB	AA	AB	AA	AA	AB	AA	BB	BB	AB	AA	AA	AB	AB
AX-475441685	FEM_Vitis0002469	chr01	1767538	BB	BB	BB	BB	BB	AA	BB	BB	BB	AB	BB	BB	BB	AB	BB	AA	AB	BB	BB	BB	AA	BB	BB	BB	BB	BB	BB	BB	AB	BB	AB	BB	AA	BB	AB	BB	AB	AB	BB	AB	BB	AB	BB	BB	AB	AB
AX-686525939	FEM_Vitis0002474	chr01	1770283	AA	BB	BB	AB	BB	AA	AB	AB	BB	AB	BB	AB	AB	AB	BB	AA	AB	AB	AA	AB	AA	AB	AA	BB	AB	AA	AB	AB	AA	BB	AB	AB	AA	BB	AB	BB	AB	AB	AB	AA	AA	AB	BB	BB	AB	AA
AX-691505276	chr1_1836149_A_G	chr01	1795705	AA	BB	AB	AB	AB	BB	AA	AB	AB	AB	AA	AA	AA	BB	AB	BB	AB	AA	AA	AA	BB	AB	AA	AB	AB	AA	AA	AB	AB	AB	AB	AA	BB	AA	AA	AB	AB	AB	AB	BB	BB	AB	AA	AA	AB	AB
AX-469734860	FEM_Vitis0002528	chr01	1800707	AB	BB	AB	BB	BB	BB	BB	BB	BB	BB	BB	BB	BB	BB	BB	BB	BB	BB	BB	AB	BB	BB	BB	BB	BB	AB	BB	BB	BB	BB	AB	BB	BB	AB	BB	BB	BB	BB	AB	BB	BB	BB	AB	AB	AB	BB
AX-473431069	FEM_Vitis0002567	chr01	1821372	AB	AA	AA	AB	AB	BB	BB	AB	AB	BB	BB	BB	BB	AB	AB	BB	BB	BB	BB	AB	BB	AB	BB	AB	AB	AB	BB	AB	BB	AB	AB	BB	BB	AB	BB	AB	BB	BB	AB	BB	BB	BB	AB	AB	AB	BB
AX-691500085	chr1_1870587_C_T	chr01	1830144	AA	BB	AB	AB	AB	AA	AA	AB	AB	AA	AA	AA	AA	AB	AB	AA	AA	AA	AA	AA	AA	AB	AA	AB	AB	AA	AA	AB	AA	AB	AA	AA	AA	AA	AA	AB	AA	AA	AA	AA	AA	AA	AA	AA	AA	AA
AX-691505280	chr1_1906912_A_C	chr01	1866469	AA	AA	AA	AA	AA	AA	AA	AA	AA	AA	AA	AA	AA	AA	AA	AA	AA	AA	AB	AB	AA	AA	AB	AA	AA	AB	AB	AA	AA	AA	AA	AA	AA	AA	AA	AA	AA	AA	AA	AA	AA	AA	AA	AA	AA	AB
AX-471985264	FEM_Vitis0002761	chr01	1952323	AA	AA	AA	AA	AA	AA	AA	AA	AA	AA	AA	AA	AA	AA	AA	AA	AA	AA	AA	AA	AA	AA	AA	AA	AA	AA	AA	AA	AA	AA	AA	AA	AA	AA	AA	AA	AA	AA	AA	AB	AB	AA	AA	AA	AA	AA
AX-691500087	chr1_2013068_A_G	chr01	1972625	BB	BB	BB	BB	BB	AA	BB	BB	BB	AB	BB	BB	BB	AB	BB	AA	AB	BB	BB	BB	AA	BB	BB	BB	BB	BB	BB	BB	AB	BB	AB	BB	AA	BB	BB	BB	AB	AB	BB	AB	BB	AB	BB	BB	AB	AB
AX-475444245	FEM_Vitis0002834	chr01	2002485	AB	BB	BB	BB	AB	AA	BB	BB	BB	AA	AA	BB	BB	AB	BB	AA	AA	AB	AB	AB	AA	BB	AB	BB	AB	AA	AA	BB	AB	AB	AA	BB	AA	BB	AB	AB	AA	AB	AA	AA	AA	AB	BB	BB	AB	AA
AX-691505284	chr1_2049117_G_T	chr01	2008674	AA	AA	AA	AA	AA	BB	AA	AA	AA	AB	AA	AA	AA	AB	AA	BB	AB	AA	AA	AA	BB	AA	AA	AA	AB	AA	AA	AA	AB	AA	AB	AA	BB	AA	AA	AA	AB	AB	AA	AB	AA	AB	AA	AA	AB	AB
AX-686560951	FEM_Vitis0002897	chr01	2063848	AA	AA	AA	AA	AA	AA	AA	AA	AA	AA	AA	AA	AA	AA	AA	AA	AA	AA	AA	AA	AA	AA	AA	AA	AA	AA	AA	AA	AA	AA	AA	AA	AA	AA	AA	AA	AA	AA	AA	AA	BB	AA	AA	AA	AA	AA
AX-691500089	chr1_2119583_G_T	chr01	2079756	BB	AA	AA	AB	AA	AA	AB	AB	AA	AA	AA	AB	AB	AA	AA	AA	AA	AB	AB	AA	AA	AB	AB	AA	AA	AB	AA	AB	AB	AA	AA	AB	AA	AA	AB	AA	AA	AA	AB	AB	BB	AA	AA	AA	AA	AA
AX-471986655	chr1_2145603_A_C	chr01	2105776	BB	BB	AB	BB	BB	BB	BB	BB	BB	BB	BB	BB	BB	BB	BB	BB	BB	BB	BB	AB	BB	BB	BB	BB	BB	BB	BB	BB	BB	BB	BB	BB	BB	AB	BB	BB	BB	BB	BB	BB	BB	BB	AB	AB	AB	BB
AX-691510515	lb_A_G_chr1_2201992	chr01	2161552	AA	AA	AA	AA	AA	AA	AA	AA	AA	AA	AA	AA	AA	AA	AA	AA	AA	AA	AA	AA	AA	AA	AA	AA	AA	AA	AA	AA	AA	AA	AA	AA	AA	AA	AA	AA	AA	AA	AA	AA	BB	AA	AA	AA	AA	AA
AX-691516125	cn_A_G_chr1_2232932	chr01	2192775	AA	AA	AA	AA	AA	AA	AA	AA	AA	AA	AA	AA	AA	AA	AA	AA	AA	AA	AA	AA	AA	AA	AA	AA	AA	AA	AA	AA	AA	AA	AA	AA	AA	AA	AA	AA	AA	AA	AA	AA	AA	AA	AA	AA	AA	AA
AX-471987058	chr1_2244084_A_G	chr01	2203129	BB	AA	AA	AB	AA	AA	BB	AB	AA	AA	AA	AB	AB	AA	AA	AA	AA	AB	BB	AB	AA	AB	BB	AA	AB	BB	AB	AB	AB	AA	AB	AB	AA	AA	BB	AA	AA	AA	BB	AB	BB	AA	AA	AA	AA	AB
AX-687019089	FEM_Vitis0003110	chr01	2241270	BB	AA	AA	BB	AA	BB	AB	BB	BB	AB	AA	BB	BB	BB	BB	BB	AA	AB	AB	AA	AB	AB	AB	BB	AB	AB	AA	BB	BB	AB	AB	BB	BB	AB	AA	AB	AB	BB	AA	AB	AA	BB	AB	AB	AB	AB
AX-687019280	FEM_Vitis0003360	chr01	2435693	AA	AA	AA	AA	AA	AA	AA	AA	AA	AA	AA	AA	AA	AA	AA	AA	AA	AA	AA	AA	AA	AA	AA	AA	AA	AA	AA	AA	AA	AA	AA	AA	AA	AA	AA	AA	AA	AA	AA	AA	BB	AA	AA	AA	AA	AA
AX-473436354	chr1_2477665_C_T	chr01	2436713	AA	BB	BB	AB	BB	BB	AB	AB	BB	BB	BB	AB	AB	BB	BB	BB	AB	AB	AB	BB	AB	AB	AB	BB	AB	AB	BB	AB	AB	BB	BB	AB	BB	BB	AB	BB	BB	BB	AB	AB	AA	BB	BB	BB	BB	BB
AX-469738389	FEM_Vitis0003403	chr01	2458005	AB	BB	AB	AB	BB	BB	AB	AB	BB	BB	BB	AB	AB	BB	BB	BB	BB	AB	AB	AB	BB	AB	AB	BB	AB	BB	BB	AB	AB	BB	BB	AB	BB	AB	BB	BB	BB	BB	AB	AB	AA	BB	AB	AB	AB	BB
AX-475446668	chr1_2511205_C_T	chr01	2470253	BB	AA	AB	AB	AA	AA	AB	AB	AA	AA	AA	AB	AB	AB	AA	AA	AB	AB	AB	AB	AB	AB	AB	AA	AB	AB	AA	AB	AB	AA	AA	AB	AA	AB	AB	AA	AA	AA	AB	AB	BB	AA	AB	AB	AB	AA
AX-473437151	FEM_Vitis0003455	chr01	2497834	AA	AA	AA	AB	AB	BB	AB	AB	BB	BB	BB	AA	AB	AB	AB	BB	BB	AA	AB	AB	BB	AB	AB	AB	AA	AB	AB	AB	AB	BB	AB	AA	BB	AA	BB	BB	BB	AB	AB	BB	AA	AB	AA	AA	AB	BB
AX-475447409	FEM_Vitis0003522	chr01	2534491	AB	AA	AA	AA	AB	AA	AA	AA	AB	AB	BB	AA	AB	AA	AA	AB	AB	AA	AA	AA	AB	AB	AA	AA	AB	AB	AA	AA	AA	AB	AB	AA	AA	AA	AB	AB	AB	AA	AB	AB	BB	AA	AA	AA	AA	AA
AX-686562005	FEM_Vitis0003531	chr01	2539983	BB	AA	AA	BB	AB	AA	BB	BB	BB	AB	BB	AB	BB	AB	AB	AB	AB	AB	AB	AA	AB	BB	AB	AB	AB	AB	AA	BB	AB	BB	AB	AB	AA	AA	BB	BB	AB	AA	AA	AB	AA	AA	AA	AA	AA	AA
AX-691501932	chr1_2653364_A_C	chr01	2612413	AB	AA	AB	AA	AA	BB	AA	AA	AA	AB	AA	AA	AA	AB	AA	AB	AB	AA	AA	AB	AB	AA	AA	AA	AB	AB	AA	AA	AB	AA	BB	AA	BB	AB	AB	AA	AB	AB	AA	AB	AA	AB	AB	AB	BB	AB
AX-473438470	chr1_2685592_A_G	chr01	2644574	BB	AA	AB	BB	AA	BB	BB	BB	AB	AB	AA	AB	AB	AB	AB	AB	AB	AB	BB	BB	AB	AB	BB	AB	AB	BB	AB	AB	BB	AB	BB	AB	BB	AB	BB	AB	AB	AB	BB	BB	BB	AB	AB	AB	BB	BB
AX-475448040	chr1_2690277_A_G	chr01	2649259	AA	BB	AB	AA	BB	AA	AA	AA	AB	AB	BB	AB	AB	AB	AB	AB	AB	AB	AA	AA	AB	AB	AA	AB	AB	AA	AB	AB	AA	AB	AA	AB	AA	AB	AA	AB	AB	AB	AA	AB	BB	AB	AB	AB	AA	AA
AX-691515310	be_G_A_chr1_2693043	chr01	2652025	BB	AA	AB	BB	AA	BB	BB	BB	AB	AB	AA	AB	AB	AB	AB	AB	AB	AB	BB	BB	AB	AB	BB	AB	AB	BB	AB	AB	BB	AB	BB	AB	BB	AB	BB	AB	AB	AB	BB	BB	BB	AB	AB	AB	BB	BB
AX-691516126	cn_C_A_chr1_2754763	chr01	2713745	BB	BB	BB	BB	BB	BB	BB	BB	BB	BB	BB	BB	BB	BB	BB	BB	BB	BB	BB	BB	BB	BB	BB	BB	BB	BB	BB	BB	BB	BB	BB	BB	BB	BB	BB	BB	BB	BB	BB	BB	BB	BB	BB	BB	BB	BB
AX-691501934	chr1_2844356_C_T	chr01	2802653	AA	BB	AB	AA	AB	AA	AA	AA	AA	AA	AA	AA	AA	AB	AA	AA	AA	AB	AB	BB	AA	AA	AB	AA	AB	AB	BB	AA	AA	AA	AB	AA	AA	AA	AB	AA	AA	AA	BB	AB	BB	AA	AA	AA	AA	AB
AX-687019697	FEM_Vitis0003920	chr01	2855922	BB	AA	AB	AA	AA	BB	AA	AA	AA	AB	AA	AA	AA	AB	AA	AB	AB	AA	AB	BB	AB	AA	AB	AA	AA	BB	AB	AA	AB	AA	AB	AA	BB	AB	AB	AA	AB	AB	AB	BB	BB	AB	AA	AA	AB	BB
AX-687019706	chr1_2904096_G_T	chr01	2862394	BB	BB	AB	BB	BB	AA	BB	BB	BB	AB	BB	BB	BB	BB	BB	AB	AB	BB	BB	BB	AB	BB	BB	BB	BB	BB	BB	BB	AB	BB	AB	BB	AA	AB	BB	BB	AB	AB	BB	AB	BB	AB	BB	BB	AB	AB
AX-691501935	chr1_2941366_G_T	chr01	2899664	AA	AA	AB	AA	AA	BB	AA	AA	AA	AB	AA	AA	AA	AA	AA	AB	AB	AA	AB	AB	AB	AA	AB	AA	AA	AB	AB	AA	AB	AA	AB	AA	BB	AB	AA	AA	AB	AB	AB	AB	AA	AB	AA	AA	AB	BB
AX-691501937	chr1_2992477_A_G	chr01	2950775	BB	AA	AB	AB	AA	BB	AB	AB	AA	AB	AA	AB	AB	AB	AA	AB	AB	AB	BB	BB	AB	AB	BB	AA	AA	BB	AB	AB	BB	AA	BB	AB	BB	AB	AB	AA	AB	AB	BB	AB	BB	AB	AA	AA	AB	BB
AX-691501938	chr1_3010321_A_C	chr01	2968619	AA	AA	AB	AA	AA	BB	AA	AA	AA	AB	AA	AA	AA	AA	AA	AB	AB	AA	AA	AA	AB	AA	AA	AA	AA	AA	AA	AA	AB	AA	AB	AA	BB	AB	AA	AA	AB	AB	AA	AB	AA	AB	AA	AA	AB	AB
AX-691508869	chr1_3147694_C_T	chr01	3105790	BB	AA	AB	AA	AB	AB	AA	AB	AB	AB	BB	AA	AB	BB	AA	BB	BB	AA	AB	BB	BB	AB	AB	AA	AA	BB	AB	AB	AB	AB	BB	AA	AB	AB	AB	AB	BB	AB	BB	AB	NC	AB	AA	AA	AB	BB
AX-691516968	lb_G_T_chr1_3174683	chr01	3132779	BB	BB	BB	BB	BB	BB	BB	BB	BB	BB	BB	BB	BB	BB	BB	BB	BB	BB	BB	BB	BB	BB	BB	BB	BB	BB	BB	BB	BB	BB	BB	BB	BB	BB	BB	BB	BB	BB	BB	BB	AB	BB	BB	BB	BB	BB
AX-691514464	ae_G_A_chr1_3183841	chr01	3141937	BB	BB	BB	BB	BB	BB	BB	BB	BB	BB	BB	BB	BB	BB	BB	BB	BB	BB	BB	BB	BB	BB	BB	BB	BB	BB	BB	BB	BB	BB	BB	BB	BB	BB	BB	BB	BB	BB	AB	BB	BB	BB	BB	BB	BB	BB
AX-691508819	cn_T_C_chr1_3184789	chr01	3142885	AA	AA	AA	AA	AA	AA	AA	AA	AA	AA	AA	AA	AA	AA	AA	AA	AA	AA	AA	AA	AA	AA	AA	AA	AA	AA	AA	AA	AA	AA	AA	AA	AA	AA	AA	AA	AA	AA	AB	AA	AA	AA	AA	AA	AA	AA
AX-691517914	li_C_T_chr1_3208911	chr01	3167054	BB	BB	BB	BB	BB	BB	BB	BB	BB	BB	BB	BB	BB	BB	BB	BB	BB	BB	BB	BB	BB	BB	BB	BB	BB	BB	BB	BB	BB	BB	BB	BB	BB	BB	BB	BB	BB	BB	AB	BB	BB	BB	BB	BB	BB	BB
AX-473442569	chr1_3224471_A_G	chr01	3182614	BB	BB	BB	AA	AB	AB	AA	AB	AB	AA	AA	AA	AB	AB	AA	AB	AB	AB	AB	AB	AB	AA	AB	AA	AB	BB	BB	AA	AB	AA	BB	AA	AB	AB	AB	AA	AB	AB	BB	BB	BB	AB	AA	AA	AB	AB
AX-471993981	chr1_3328583_A_C	chr01	3286063	AB	BB	BB	BB	AB	BB	BB	BB	BB	AB	AA	BB	BB	AB	BB	AB	AB	BB	BB	AB	AB	AB	BB	BB	BB	BB	BB	AB	BB	AB	BB	BB	BB	BB	BB	AB	AB	BB	BB	BB	BB	BB	BB	BB	BB	AB
AX-475451996	chr1_3373891_C_T	chr01	3331371	BB	AA	AA	AB	AB	AB	AB	AA	AB	BB	BB	AA	AA	BB	AB	AB	BB	AA	AA	AB	BB	AB	AA	AB	AB	AB	AA	AB	AB	BB	BB	AA	AB	AA	AB	BB	AB	AB	AB	BB	BB	AB	AB	AB	BB	BB
AX-691500092	chr1_3434841_A_G	chr01	3392321	AA	AA	AA	AB	AA	AB	AB	AA	AB	AB	AA	AB	AA	AA	BB	AA	AA	AA	AA	AA	AA	AA	AA	BB	AB	AA	AA	AA	AA	AB	AB	AB	AB	AB	AB	AB	AA	AB	AA	AA	AA	AB	BB	BB	AB	AA
AX-686526335	FEM_Vitis0004657	chr01	3428929	BB	BB	BB	BB	BB	BB	BB	BB	BB	BB	BB	BB	BB	BB	BB	BB	BB	BB	BB	BB	BB	BB	BB	BB	BB	BB	BB	BB	BB	BB	BB	BB	BB	BB	BB	BB	BB	BB	BB	BB	BB	BB	BB	BB	BB	BB
AX-475453357	chr1_3509301_A_C	chr01	3467339	BB	BB	BB	BB	AB	BB	BB	AB	AB	AB	AA	BB	AB	AA	BB	AB	AA	BB	BB	AB	AA	AB	BB	BB	BB	BB	BB	AB	AB	AB	BB	BB	BB	BB	BB	AB	AB	AB	BB	AA	AA	AB	BB	BB	AB	AA
AX-691511399	FEM_Vitis_Candidate0000014	chr01	3470738	BB	BB	BB	BB	BB	BB	BB	BB	BB	BB	BB	BB	BB	BB	BB	BB	BB	BB	AB	AB	BB	BB	AB	BB	BB	AB	AB	BB	BB	BB	BB	BB	BB	BB	BB	BB	BB	BB	AA	BB	BB	BB	BB	BB	BB	BB
AX-471995684	FEM_Vitis0004703	chr01	3482411	AB	AA	AA	BB	AB	AB	BB	BB	BB	BB	BB	BB	BB	BB	BB	AB	AB	AB	BB	BB	AB	BB	BB	BB	AB	AB	AB	BB	AB	BB	BB	BB	AB	AB	AB	BB	AB	AB	BB	AB	BB	AB	BB	BB	AB	AB
AX-686563918	FEM_Vitis0004719	chr01	3504986	AA	AA	AA	AA	AA	AA	AA	AA	AA	AA	AA	AA	AA	AA	AA	AA	AA	AA	AA	AA	AA	AA	AA	AA	AA	AA	AA	AA	AA	AA	AA	AA	AA	AA	AA	AA	AA	AA	AA	AA	AA	AA	AA	AA	AA	AA
AX-691505294	chr1_3631408_C_T	chr01	3589554	AA	AA	AA	AB	AA	AB	AB	AA	AB	AB	AA	AB	AA	AA	BB	AA	AA	AA	AA	AA	AA	AA	AA	BB	AB	AA	AA	AA	AA	AB	AB	AB	AB	AB	AB	AB	AA	AB	AA	AA	AA	AB	BB	BB	AB	AA
AX-691513964	mu_o_C_T_chr1_3652739	chr01	3610885	BB	BB	BB	BB	BB	AB	BB	BB	BB	AB	BB	AB	BB	BB	AB	BB	BB	BB	BB	BB	BB	BB	BB	AB	AB	BB	BB	BB	BB	BB	BB	AB	AB	AB	BB	AB	BB	AB	BB	BB	BB	AB	AB	AB	BB	BB
AX-691500094	chr1_3654499_A_G	chr01	3612645	AA	BB	BB	AB	BB	BB	AB	BB	AB	BB	BB	BB	BB	BB	AB	BB	BB	BB	BB	AB	BB	BB	BB	AB	BB	AB	BB	BB	BB	AB	AA	BB	BB	BB	AB	BB	BB	BB	BB	BB	BB	BB	AB	AB	AB	BB
AX-475454247	FEM_Vitis0004840	chr01	3637662	AA	BB	BB	AB	BB	BB	AB	BB	AB	BB	BB	BB	BB	BB	AB	BB	BB	BB	BB	AB	BB	BB	BB	AB	BB	AB	BB	BB	BB	AB	AB	BB	BB	BB	AB	BB	BB	BB	AB	BB	AA	BB	AB	AB	AB	BB
AX-691516969	lb_C_T_chr1_3687262	chr01	3645408	BB	AA	AA	AB	AB	AB	AB	AB	BB	BB	BB	AB	AB	AB	BB	AB	AB	AA	AA	AA	AB	AB	AA	BB	AB	AB	AA	AB	AA	BB	AB	AB	AB	AB	AB	BB	AB	AB	AA	AB	AA	AB	BB	BB	AB	AB
AX-691500095	chr1_3691115_A_G	chr01	3649261	AA	AA	AA	AA	AB	AB	AA	AB	AB	BB	BB	AB	AB	AB	AB	AB	AB	AA	AA	AB	AB	AB	AA	AB	AB	AA	AA	AB	AA	AB	AA	AB	AB	AB	AA	BB	AB	AB	AB	AA	BB	AB	AB	AB	AA	AB
AX-686564265	FEM_Vitis0004925	chr01	3706730	BB	BB	BB	BB	BB	BB	BB	BB	BB	BB	BB	BB	BB	BB	BB	BB	BB	BB	BB	BB	BB	BB	BB	BB	BB	BB	BB	BB	BB	BB	BB	BB	BB	BB	BB	BB	BB	BB	BB	BB	BB	BB	BB	BB	BB	BB
AX-691500097	chr1_3759142_C_T	chr01	3716980	BB	AA	AA	AB	AB	AA	AB	AB	BB	AB	BB	AB	AB	BB	BB	AB	BB	AA	AB	BB	BB	AB	AB	BB	AA	BB	AB	AB	AB	BB	BB	AB	AA	AB	AB	AB	AB	BB	BB	BB	BB	BB	BB	BB	BB	BB
AX-691505304	chr1_3797506_C_T	chr01	3755344	AB	AA	AA	AB	AB	AB	AB	BB	AB	BB	BB	BB	BB	BB	AB	AB	AB	AB	BB	BB	AB	BB	BB	AB	AB	AB	AB	BB	AB	AB	AB	BB	AB	AB	AA	BB	AB	BB	BB	BB	BB	BB	AB	AB	AB	AB
AX-469746130	chr1_3831340_A_G	chr01	3789178	AB	BB	BB	BB	BB	BB	BB	BB	BB	BB	BB	BB	BB	AB	BB	BB	BB	BB	BB	BB	BB	BB	BB	BB	BB	BB	BB	BB	BB	BB	BB	BB	BB	BB	BB	BB	BB	AB	AB	AA	AA	AB	BB	BB	AB	BB
AX-686564491	FEM_Vitis0005074	chr01	3815033	AA	AA	AA	AA	AA	AA	AA	AA	AA	AA	AA	AA	AA	AA	AA	NC	AA	AA	AA	AA	AA	AA	AA	AA	AA	AA	AA	AA	AA	AA	AA	AA	AA	AA	AA	AA	AA	AA	AA	AA	AA	AA	AA	AA	AA	AA
AX-687020665	chr1_3912644_A_G	chr01	3873032	BB	AA	AA	AB	AA	AB	AB	AA	AB	AB	AA	AB	AA	AA	BB	AA	AB	AA	AA	AA	AB	AA	AA	BB	AB	AB	AA	AA	AB	AB	BB	AB	AB	AB	AB	AB	AA	AB	AB	AB	BB	AB	BB	BB	AB	AB
AX-691505306	chr1_3939437_C_T	chr01	3899825	BB	BB	BB	BB	BB	BB	BB	BB	BB	BB	BB	BB	BB	BB	BB	BB	BB	BB	BB	BB	BB	BB	BB	BB	AB	BB	BB	BB	BB	BB	AB	BB	BB	BB	BB	AB	BB	BB	BB	BB	BB	BB	BB	BB	BB	BB
AX-686526435	FEM_Vitis0005226	chr01	3909050	AA	BB	BB	AB	BB	AB	AB	BB	AB	AB	BB	BB	BB	BB	AB	BB	AB	BB	BB	BB	AB	BB	BB	AB	AB	AB	BB	BB	AB	AB	AA	BB	AB	BB	AB	AB	BB	BB	AB	NC	AA	BB	AB	AB	AA	AB
AX-687020717	FEM_Vitis0005242	chr01	3922246	BB	BB	BB	BB	BB	BB	BB	BB	BB	BB	BB	BB	BB	BB	BB	BB	BB	BB	BB	BB	BB	BB	BB	BB	BB	BB	BB	BB	BB	BB	BB	BB	BB	BB	BB	BB	BB	BB	BB	BB	BB	BB	BB	BB	BB	BB
AX-473847996	FEM_Vitis0005259	chr01	3932477	BB	BB	BB	BB	BB	BB	BB	BB	BB	BB	BB	BB	BB	BB	BB	BB	BB	BB	BB	BB	BB	BB	BB	BB	BB	BB	BB	BB	BB	BB	BB	BB	BB	BB	BB	BB	BB	BB	BB	BB	AA	BB	BB	BB	BB	BB
AX-691500100	chr1_3973232_A_G	chr01	3933620	AA	BB	BB	AB	BB	AB	AB	BB	AB	AB	BB	BB	BB	BB	AB	BB	AB	BB	BB	BB	AB	BB	BB	AB	BB	AB	BB	BB	AB	AB	AA	BB	AB	BB	AB	BB	BB	BB	BB	BB	BB	BB	AB	AB	AB	AB
AX-469747014	FEM_Vitis0005342	chr01	3972542	BB	BB	BB	AB	BB	BB	BB	AB	BB	BB	BB	AB	AB	BB	BB	BB	BB	BB	AB	AA	BB	AB	AB	BB	BB	AB	AB	AB	AB	BB	BB	AB	BB	BB	BB	BB	BB	BB	AB	BB	BB	BB	BB	BB	BB	BB
AX-473848179	chr1_4037365_A_C	chr01	3997753	AB	AA	AA	AB	AA	AB	AB	AA	AB	AB	AA	AB	AA	AA	BB	AA	AB	AA	AA	AA	AB	AA	AA	BB	AA	AB	AA	AA	AB	AB	AB	AB	AB	AB	AB	AA	AA	AB	AA	AA	AA	AB	BB	BB	AB	AB
AX-691508821	cn_G_A_chr1_4112247	chr01	4071607	BB	BB	BB	BB	BB	BB	BB	BB	BB	BB	BB	BB	BB	BB	BB	BB	BB	BB	BB	BB	BB	BB	BB	BB	BB	BB	BB	BB	BB	BB	BB	BB	BB	BB	BB	BB	BB	BB	BB	BB	BB	BB	BB	BB	BB	BB
AX-691500101	chr1_4115697_G_T	chr01	4075057	AB	AA	AA	AB	AB	AA	AA	AB	AA	AA	BB	BB	AB	BB	AB	AB	AB	AA	AB	BB	AB	AB	AB	AB	AB	AB	AB	BB	AB	AB	AA	BB	AA	AB	AA	BB	AB	AB	AB	AA	AA	AB	AB	AB	AA	AB
AX-691515313	be_C_T_chr1_4169519	chr01	4128879	AA	AA	AA	AA	AA	AA	AA	AA	AA	AA	AA	AA	AA	AA	AA	AA	AA	AA	AA	AA	AA	AA	AA	AA	AA	AA	AA	AA	AA	AA	AA	AA	AA	AA	AA	AA	AA	AA	AA	AA	AB	AA	AA	AA	AA	AA
AX-475459024	chr1_4189252_C_T	chr01	4148612	AB	AA	AA	AB	AB	AA	AA	BB	AB	AA	BB	AB	AB	BB	AB	AB	AB	AA	AB	BB	AB	BB	AB	AB	AB	AB	AB	BB	AB	AB	AB	BB	AA	AB	AA	BB	AB	BB	BB	BB	BB	BB	AB	AB	AB	AB
AX-691501942	chr1_4244591_A_G	chr01	4203951	BB	AB	AB	BB	AB	AB	BB	BB	BB	AB	BB	AB	AB	BB	BB	AB	BB	AB	BB	BB	BB	BB	BB	BB	BB	BB	AB	BB	BB	BB	BB	BB	AB	AB	AB	BB	AB	BB	BB	BB	BB	BB	BB	BB	BB	BB
AX-471474578	chr1_4363169_C_T	chr01	4324304	AA	AB	AB	AB	AB	AB	AA	BB	AB	AB	AB	AB	BB	AA	AA	AB	AA	AB	AA	AA	AA	AB	AA	AA	AB	AA	AB	AB	AB	AA	AA	AB	AB	AB	AB	AB	AB	AA	AA	AA	AA	AA	AA	AA	AA	AB
AX-691508874	chr1_4472344_C_T	chr01	4433442	BB	AB	AB	BB	AB	AB	AB	AB	AB	AB	AB	AB	AA	BB	BB	AB	BB	AA	AB	BB	BB	BB	AB	BB	AB	BB	AB	BB	BB	BB	BB	BB	AB	AB	AB	AB	AB	BB	BB	BB	BB	BB	BB	BB	BB	AB
AX-686565555	chr1_4507532_C_T	chr01	4468367	AA	BB	BB	AA	BB	AB	AB	AB	AB	AB	BB	BB	BB	BB	AB	BB	AB	BB	AB	AA	AB	AA	AB	AB	BB	AA	AB	AB	AA	AB	AA	AB	AB	BB	AB	BB	BB	AB	AA	AA	AA	AB	AB	AB	AA	BB
AX-691508876	chr1_4542269_A_G	chr01	4503162	AB	BB	BB	AB	BB	AB	AB	BB	AB	AB	BB	BB	BB	BB	AB	BB	AB	BB	AB	AA	AB	AB	AB	AB	BB	AA	AB	BB	AB	AB	AB	BB	AB	BB	AB	BB	BB	BB	AB	BB	BB	BB	AB	AB	AB	BB
AX-473457910	FEM_Vitis0005985	chr01	4573279	AA	AA	AA	AA	AA	AA	AA	AA	AA	AA	AA	AA	AA	AA	AA	AA	AA	AA	AA	AA	AA	AA	AA	AA	AA	AA	AA	AA	AA	AA	AA	AA	AA	AA	AA	AA	AA	AA	AB	AB	AA	AA	AA	AA	AA	AA
AX-473457937	chr1_4613154_C_T	chr01	4573913	AB	BB	BB	AB	BB	BB	BB	AB	BB	BB	BB	BB	BB	BB	BB	BB	BB	BB	BB	BB	BB	AA	BB	BB	BB	BB	BB	AB	AB	BB	AB	AB	BB	BB	BB	BB	BB	AB	AB	AA	AA	AB	BB	BB	AB	BB
AX-687021266	FEM_Vitis0005989	chr01	4575662	BB	BB	BB	AA	BB	BB	BB	AB	BB	BB	BB	BB	BB	BB	BB	BB	BB	BB	BB	BB	BB	AA	BB	BB	BB	BB	BB	AB	AB	BB	BB	AB	BB	BB	BB	BB	BB	AB	BB	AB	BB	AB	BB	BB	AB	BB
AX-686565876	FEM_Vitis0006018	chr01	4589176	AA	AA	AA	AA	AA	AA	AA	AA	AA	AA	AA	AA	AA	AA	AA	AA	AA	AA	AA	AA	AA	AA	AA	AA	AA	AA	AA	AA	AA	AA	AA	AA	AA	AA	AA	AA	AA	AA	AA	AA	AA	AA	AA	AA	AA	AA
AX-691517582	be_G_A_chr1_4644161	chr01	4604872	BB	BB	BB	BB	BB	BB	BB	BB	BB	BB	BB	BB	BB	BB	BB	BB	BB	BB	BB	BB	BB	BB	BB	BB	BB	BB	BB	BB	BB	BB	BB	BB	BB	BB	BB	BB	BB	BB	BB	BB	BB	BB	BB	BB	BB	BB
AX-475462667	chr1_4651426_G_T	chr01	4612137	AB	AB	AB	AB	AB	AB	AA	AB	AA	BB	AA	AB	AB	AB	AA	AB	AA	AB	AA	AB	AA	BB	AA	AA	AA	AA	AB	AB	AB	AA	AB	AB	AB	AB	AB	AA	AB	AB	AA	AB	AA	AB	AA	AA	AB	AB
AX-473458565	FEM_Vitis0006060	chr01	4614351	AB	AB	AB	AB	AB	AB	BB	AB	BB	AA	AB	AB	AB	AB	BB	AB	BB	AB	BB	AB	BB	AA	BB	BB	AB	BB	AB	AB	AB	BB	AB	AB	AB	AB	AB	AB	AB	AB	AB	AA	AA	AB	BB	BB	AB	AB
AX-691505385	ae_A_G_chr1_4654425	chr01	4615136	AA	AA	AA	AA	AA	AA	AA	AA	AA	AA	AA	AA	AA	AA	AA	AA	AA	AA	AA	AA	AA	AA	AA	AA	AA	AA	AA	AA	AA	AA	AA	AA	AA	AA	AA	AA	AA	AA	AA	AA	AA	AA	AA	AA	AA	AA
AX-475462961	FEM_Vitis0006090	chr01	4642030	AA	AB	AB	AB	AA	AA	AA	AB	AA	AA	AA	AA	AA	AB	AA	AA	AA	AA	AA	AA	AA	AB	AA	AA	AB	AA	AA	AB	AB	AA	AA	AB	AA	AA	AA	AA	AA	AB	AB	AB	BB	AB	AA	AA	AB	AA
AX-691505312	chr1_4720796_A_C	chr01	4681506	AB	BB	BB	AB	BB	AB	AB	BB	AB	BB	AB	AB	BB	BB	AA	BB	AB	BB	AB	AB	AB	BB	AB	AB	AB	AA	AB	BB	AB	AB	AB	AB	AB	AB	AB	AB	BB	AB	AB	BB	BB	AB	AA	AA	AB	BB
AX-691508823	cn_A_G_chr1_4837590	chr01	4801128	AA	AA	AA	AA	AA	AA	AA	AA	AA	AA	AA	AA	AA	AA	AA	NC	AA	AA	AA	AB	AA	AA	AA	AA	AA	AA	AA	AA	AA	AA	AA	AA	AA	AA	AA	AA	AA	AA	AA	AA	AA	AA	AA	AA	AA	AA
AX-686566242	FEM_Vitis0006259	chr01	4816927	BB	BB	BB	BB	BB	BB	BB	BB	BB	BB	BB	BB	BB	BB	BB	BB	BB	BB	BB	BB	BB	BB	BB	BB	BB	BB	BB	BB	BB	BB	BB	BB	BB	BB	BB	BB	BB	BB	BB	AB	BB	BB	BB	BB	BB	BB
AX-691511920	FEM_Vitis_Candidate0000006	chr01	4858953	AB	BB	BB	BB	BB	BB	BB	BB	BB	BB	BB	BB	BB	BB	BB	BB	BB	BB	BB	BB	BB	BB	BB	BB	BB	BB	BB	BB	BB	BB	BB	BB	BB	BB	BB	BB	BB	BB	BB	BB	BB	BB	BB	BB	BB	BB
AX-691511919	FEM_Vitis_Candidate0000005	chr01	4859657	BB	BB	BB	BB	BB	BB	BB	BB	BB	BB	BB	BB	BB	BB	BB	BB	BB	BB	BB	BB	BB	AB	BB	BB	BB	BB	BB	BB	BB	BB	BB	BB	BB	BB	BB	BB	BB	BB	BB	BB	BB	BB	BB	BB	BB	BB
AX-686566302	FEM_Vitis_Candidate0000008	chr01	4859771	AA	AB	AB	AB	BB	AB	AB	BB	AB	BB	AB	BB	BB	BB	AB	BB	AB	BB	AB	AA	AB	BB	AB	BB	AA	AA	AB	BB	AB	AB	AA	BB	AB	BB	AB	AB	BB	AB	AB	AB	BB	AB	AB	AB	AA	BB
AX-691511921	FEM_Vitis_Candidate0000007	chr01	4859804	AB	BB	BB	BB	BB	BB	BB	BB	BB	BB	BB	BB	BB	BB	BB	BB	BB	BB	BB	BB	BB	BB	BB	BB	BB	BB	BB	BB	BB	BB	BB	BB	BB	BB	BB	BB	BB	BB	BB	BB	BB	BB	BB	BB	BB	BB
AX-691511916	FEM_Vitis_Candidate0000002	chr01	4860053	BB	BB	BB	BB	BB	BB	BB	BB	BB	BB	BB	BB	BB	BB	BB	BB	BB	BB	BB	AA	BB	BB	BB	BB	BB	BB	BB	BB	BB	BB	AB	BB	BB	BB	BB	BB	BB	BB	BB	BB	BB	BB	BB	BB	BB	BB
AX-691511917	FEM_Vitis_Candidate0000003	chr01	4860314	BB	BB	BB	BB	BB	BB	BB	BB	BB	BB	BB	BB	BB	BB	BB	BB	BB	BB	BB	AA	BB	BB	BB	BB	BB	BB	BB	BB	BB	BB	AB	BB	BB	BB	BB	BB	BB	BB	BB	BB	BB	BB	BB	BB	BB	BB
AX-686566390	FEM_Vitis0006347	chr01	4902991	BB	BB	BB	BB	BB	BB	BB	BB	BB	BB	BB	BB	BB	BB	BB	BB	BB	BB	BB	BB	BB	BB	BB	BB	BB	BB	BB	BB	BB	BB	BB	BB	BB	BB	BB	BB	BB	BB	BB	BB	AB	BB	BB	BB	BB	BB
AX-469751287	chr1_4969240_A_G	chr01	4932744	AB	AB	AB	BB	AB	BB	AB	AB	AB	BB	AB	AB	AB	AB	AB	AB	AB	AB	AB	AA	AB	AB	AB	AA	AB	BB	BB	AB	AB	AB	AB	AB	BB	AB	BB	AB	AB	AB	AB	AB	AA	AB	AB	AB	BB	AB
AX-687021614	chr1_5042215_A_G	chr01	5005719	BB	AB	AB	BB	BB	BB	BB	BB	BB	BB	BB	BB	BB	BB	BB	BB	BB	BB	BB	NC	BB	AB	BB	BB	AB	BB	BB	BB	BB	BB	BB	BB	BB	BB	BB	BB	BB	AB	BB	AB	BB	AB	BB	BB	AB	BB
AX-691516971	lb_T_C_chr1_5141117	chr01	5103773	AA	AA	AA	AA	AA	AA	AA	AA	AA	AA	AA	AA	AA	AA	AA	AA	AA	AA	AA	AA	AA	AA	AA	AA	AA	AA	AA	AA	AA	AA	AA	AA	AA	AA	AA	AA	AA	AA	AA	AA	AA	AA	AA	AA	AA	AA
AX-691507169	be_T_C_chr1_5172624	chr01	5136020	AA	AA	AA	AA	AA	AA	AA	AA	AA	AA	AA	AA	AA	AA	AA	AA	AA	AA	AA	AA	AA	AA	AA	AA	AA	AA	AA	AA	AA	AA	AA	AA	AA	AA	AA	AA	AA	AA	AA	AA	AA	AA	AA	AA	AA	AA
AX-691508824	cn_G_A_chr1_5189397	chr01	5152793	BB	BB	BB	BB	BB	BB	BB	BB	BB	BB	BB	BB	BB	BB	BB	BB	BB	BB	BB	BB	BB	BB	BB	BB	BB	BB	BB	BB	BB	BB	BB	BB	BB	BB	BB	BB	BB	BB	BB	BB	BB	BB	BB	BB	BB	BB
AX-687021815	FEM_Vitis0006707	chr01	5218602	AB	AA	AA	AA	AA	AA	AA	AA	AA	AA	AA	AA	AA	AA	AA	AA	AA	AA	AA	AA	AA	AA	AA	AA	AA	AA	AA	AA	AA	AA	AA	AA	AA	AA	AA	AA	AA	AA	AA	AA	AA	AA	AA	AA	AA	AA
AX-475466976	FEM_Vitis0006718	chr01	5230529	AB	AA	AA	AB	AB	AB	BB	AB	BB	AA	BB	AB	AB	AB	BB	AB	BB	BB	BB	AA	BB	AA	BB	BB	AB	BB	AB	AB	AB	BB	AB	AB	AB	AB	AB	BB	AB	AB	AB	AA	AA	AA	BB	BB	AB	AB
AX-691500107	SNP1427_120	chr01	5332210	AB	AA	AA	AB	AB	AB	BB	AB	BB	AA	BB	AB	AB	BB	BB	AB	BB	BB	BB	BB	BB	AA	BB	BB	AB	BB	AB	AB	BB	BB	AB	AB	AB	AB	AB	BB	AB	BB	BB	BB	AA	BB	BB	BB	BB	AB
AX-686567129	FEM_Vitis0006826	chr01	5361758	BB	BB	BB	BB	BB	BB	BB	BB	BB	BB	BB	BB	BB	BB	BB	BB	BB	BB	BB	BB	BB	BB	BB	BB	BB	BB	BB	BB	BB	BB	BB	BB	BB	BB	BB	BB	BB	BB	BB	BB	BB	BB	BB	BB	BB	BB
AX-475467675	FEM_Vitis0006841	chr01	5370203	BB	BB	BB	BB	BB	BB	BB	BB	BB	BB	BB	BB	BB	BB	BB	BB	BB	BB	BB	AB	BB	BB	BB	BB	BB	BB	BB	BB	BB	BB	BB	BB	BB	BB	BB	BB	BB	BB	BB	BB	BB	BB	BB	BB	BB	AB
AX-691505326	chr1_5433796_C_T	chr01	5395278	AA	AA	AB	AA	AB	AA	AB	AB	AB	AA	AB	AB	AB	AB	AB	AB	AB	AB	AB	AA	AB	AA	AB	BB	AA	AA	AA	AB	AB	AB	AA	AB	AA	AB	AA	AB	AB	AB	AA	AA	AA	AA	AB	AB	AA	AB
AX-686526725	FEM_Vitis0006880	chr01	5399447	BB	BB	BB	BB	BB	BB	BB	BB	BB	BB	BB	BB	BB	BB	BB	BB	BB	BB	BB	AB	BB	BB	BB	BB	BB	BB	BB	BB	BB	BB	BB	BB	BB	BB	BB	BB	BB	BB	BB	BB	BB	BB	BB	BB	BB	BB
AX-687022060	FEM_Vitis0007034	chr01	5491238	AB	AA	AA	AA	AA	AA	AB	AA	AA	AA	AB	AA	AA	AA	AA	AA	AB	AA	AA	AB	AB	AA	AA	AA	AB	AB	AA	AA	BB	AA	AA	AA	AA	AA	AB	AB	AA	AA	AA	AB	AA	AB	AB	AB	AB	AA
AX-686567460	chr1_5540305_A_G	chr01	5491438	BB	BB	AB	BB	AB	BB	AB	AB	AB	BB	AB	AB	AB	AB	AB	AB	AB	AB	AB	BB	AB	BB	AB	AA	BB	BB	BB	AB	BB	AB	BB	AB	BB	AB	BB	AB	AB	AB	BB	BB	BB	BB	AB	AB	BB	AB
AX-469753845	FEM_Vitis0007058	chr01	5503249	AB	AA	AA	AB	AA	AB	AB	AA	AB	AA	AB	AA	AA	AA	AB	AA	AB	AB	AB	AB	AB	AA	AB	AA	AB	BB	AB	AA	BB	AB	BB	AA	AB	AA	AB	AB	AA	AA	AB	AB	AA	AB	AB	AB	AB	AA
AX-687022090	FEM_Vitis0007073	chr01	5522850	BB	BB	BB	BB	BB	BB	BB	BB	BB	BB	BB	BB	BB	BB	BB	BB	BB	BB	BB	BB	BB	BB	BB	BB	BB	BB	BB	BB	BB	BB	BB	BB	BB	BB	BB	BB	BB	AB	BB	AB	BB	AB	BB	BB	AB	BB
AX-691504817	mu_o_G_A_chr1_5583235	chr01	5534301	BB	BB	BB	BB	BB	BB	BB	BB	BB	BB	BB	BB	BB	BB	BB	BB	BB	BB	BB	BB	BB	BB	BB	BB	BB	BB	BB	BB	BB	BB	BB	BB	BB	BB	BB	BB	BB	BB	BB	BB	BB	BB	BB	BB	BB	BB
AX-687022125	FEM_Vitis0007128	chr01	5565790	AA	AA	AA	AA	AA	AA	AA	AA	AA	AA	AA	AA	AA	AA	AA	AA	AA	AA	AA	AA	AA	AA	AA	AA	AA	AA	AA	AA	AA	AA	AA	AA	AA	AA	AA	AA	AA	AA	AA	AA	AA	AA	AA	AA	AA	AA
AX-691514469	ae_A_G_chr1_5617181	chr01	5568247	AA	AB	BB	AA	AB	AA	AB	AB	AB	AA	AB	AB	AB	AB	AB	AB	AB	AB	AB	BB	AB	AB	AB	BB	AB	AA	AA	AB	AB	AB	AB	AB	AA	AB	AA	AB	AB	AB	AB	AB	BB	AB	AB	AB	AA	AB
AX-686567618	FEM_Vitis0007141	chr01	5571389	BB	BB	BB	BB	BB	BB	BB	BB	BB	BB	BB	BB	BB	BB	BB	BB	BB	BB	BB	BB	BB	BB	BB	BB	BB	BB	BB	BB	BB	BB	BB	BB	BB	BB	BB	BB	BB	BB	BB	BB	BB	BB	BB	BB	BB	BB
AX-691516131	cn_T_C_chr1_5633809	chr01	5584875	AA	BB	BB	BB	BB	BB	AB	BB	BB	BB	AB	BB	BB	BB	BB	BB	AB	BB	BB	BB	AB	AB	BB	BB	AB	AB	BB	BB	AB	BB	BB	BB	BB	BB	AB	AB	BB	AB	AB	AB	AA	AB	AB	AB	AA	AB
AX-691508880	chr1_5754629_C_T	chr01	5705896	AB	BB	BB	AB	BB	AB	AB	BB	AB	BB	AB	BB	BB	AB	AB	BB	AB	BB	BB	BB	AB	BB	BB	BB	AB	AB	BB	BB	AA	AB	AB	BB	AB	BB	AB	AB	BB	BB	AA	BB	BB	BB	AB	AB	AB	BB
AX-686567837	chr1_5755006_A_G	chr01	5706273	AA	AA	AB	AA	AB	AA	AB	AB	AB	AA	AB	AB	AB	AB	AB	AB	AB	BB	BB	AA	AB	AA	BB	BB	AA	AB	AB	AB	AA	AB	AB	AB	AA	AB	AA	AB	AB	AB	AA	AA	AA	AA	AB	AB	AA	AB
AX-686567856	FEM_Vitis0007272	chr01	5716894	AB	BB	BB	BB	BB	BB	AB	BB	BB	BB	AB	BB	BB	BB	BB	BB	AB	BB	BB	AA	AB	BB	BB	BB	AB	AB	BB	BB	AB	BB	BB	BB	BB	BB	AB	AB	BB	BB	AB	AB	AA	AB	AB	AB	AB	AB
AX-687022271	FEM_Vitis0007301	chr01	5736226	AA	AA	AA	AA	AA	AA	AA	AA	AA	AA	AA	AA	AA	AA	AA	AA	AA	AA	AA	AA	AA	AA	AA	AA	AA	AA	AA	AA	AA	AA	AA	AA	AA	AA	AA	AA	AA	AA	AA	AA	AA	AA	AA	AA	AA	AA
AX-691508882	chr1_5829143_A_G	chr01	5781678	BB	AA	AA	AA	AA	AA	AB	AA	AA	AA	AB	AA	AA	AA	AA	AA	AB	AB	AB	BB	AB	AB	AB	AA	AB	BB	AB	AA	AB	AA	AB	AA	AA	AA	AB	AB	AA	AB	AA	BB	AA	BB	AB	AB	BB	AA
AX-472008757	FEM_Vitis0007373	chr01	5796562	AB	BB	BB	BB	BB	BB	BB	BB	BB	BB	BB	BB	BB	BB	BB	BB	AB	AB	AB	BB	AB	AB	AB	BB	BB	AB	AB	BB	AB	BB	AB	BB	BB	BB	BB	BB	BB	BB	BB	BB	BB	BB	BB	BB	BB	BB
AX-691501949	chr1_5898296_A_G	chr01	5850766	BB	AB	AB	AB	AB	AB	BB	AB	BB	AA	BB	AA	AB	BB	AB	AB	BB	BB	BB	BB	BB	AB	BB	AB	BB	BB	AB	AB	BB	BB	BB	AA	AB	AA	AB	BB	AB	AB	BB	BB	BB	BB	AB	AB	BB	BB
AX-691501950	chr1_5973457_C_T	chr01	5932079	AB	AA	AA	AA	AB	AB	BB	AA	AA	AA	BB	AA	AA	AB	AA	AB	BB	BB	BB	AA	BB	AB	BB	AB	AB	BB	AB	AB	BB	AB	AB	AA	AB	AA	AB	BB	AB	NC	AB	BB	BB	BB	AB	AB	BB	BB
AX-687022487	FEM_Vitis0007601	chr01	5957412	AA	AA	AA	AA	AA	AA	AA	AA	AA	AA	AA	AA	AA	AA	AA	AA	AA	AA	AA	AA	AA	AA	AA	AA	AA	AA	AA	AA	AA	AA	AA	AA	AA	AA	AA	AA	AA	AA	AA	AA	AA	AA	AA	AA	AA	AB
AX-686568410	FEM_Vitis0007645	chr01	5987487	AA	AA	AA	AA	AA	AA	AA	AA	AA	AA	AA	AA	AA	AA	AA	AA	AA	AA	AA	AA	AA	AA	AA	AA	AA	AA	AA	AA	AA	AA	AA	AA	AA	AA	AA	AA	AA	AA	AA	AA	AA	AA	AA	AA	AA	AB
AX-475471149	FEM_Vitis0007654	chr01	5995213	AA	AA	AA	AA	AA	AA	AA	AA	AA	AA	AA	AA	AA	AA	AA	AA	AA	AA	AA	AA	AA	AA	AA	AA	AA	AA	AA	AA	AA	AA	AA	AA	AA	AA	AA	AA	AA	AA	AA	AB	BB	AB	AA	AA	AA	AB
AX-473470579	chr1_6074809_G_T	chr01	6033430	AA	AB	AA	AB	AB	AB	AA	AB	AA	BB	AA	AB	AB	AA	AA	AB	AA	AA	AA	BB	AA	AB	AA	AA	AA	AA	AB	AB	AA	AA	AA	AB	AB	AB	AB	AA	AB	AA	AB	AA	AA	AA	AA	AA	AA	AA
AX-691508887	chr1_6083020_A_C	chr01	6041641	BB	AB	AB	BB	BB	BB	BB	BB	BB	BB	BB	BB	BB	BB	BB	BB	BB	BB	BB	BB	BB	BB	BB	BB	AB	BB	BB	BB	AB	BB	BB	BB	BB	BB	BB	BB	BB	AB	BB	AB	BB	AB	BB	BB	AB	BB
AX-691508888	chr1_6109262_A_G	chr01	6067883	AB	AA	AA	AA	AA	AB	AB	AA	AA	AA	AB	AA	AA	AA	AA	AA	AA	AA	AA	AA	AA	AA	AA	AA	AB	AB	AA	AB	AB	AA	AA	AB	AB	AA	AB	AB	AA	AA	AA	AA	AA	AA	AB	AB	AB	AA
AX-687022598	FEM_Vitis0007735	chr01	6077312	AB	AA	AA	AA	AA	AA	AA	AA	AA	AA	AA	AA	AA	AB	AB	AA	AB	AB	AB	AA	AB	AA	AB	AA	AA	AB	AB	AA	AA	AB	BB	AA	AA	AA	AA	AA	AA	AA	AA	AA	AA	AA	AA	AA	AA	AA
AX-691510528	lb_T_C_chr1_6125440	chr01	6084061	AA	AA	AA	AA	AA	AA	AA	AA	AA	AA	AA	AA	AA	AA	AA	AA	AA	AA	AA	AA	AA	AA	AA	AA	AA	AA	AA	AA	AA	AA	AA	AA	AA	AA	AA	AA	AA	AA	AA	AA	AB	AA	AA	AA	AA	AA
AX-691501953	chr1_6142886_C_T	chr01	6101507	AB	AA	AA	AA	AA	AB	AA	AB	AB	AA	AA	AA	AB	AB	AB	AA	AB	AB	AB	AA	AB	AB	AB	AA	AA	AB	AB	AA	AA	AB	BB	AA	AB	AA	AA	AA	AA	AA	AA	AA	AA	AA	AA	AA	AA	AA
AX-691508893	chr1_6214249_A_G	chr01	6173005	BB	AB	BB	AB	AB	AB	BB	AB	BB	AA	BB	AB	AB	BB	BB	AB	BB	BB	BB	AA	BB	AB	BB	BB	BB	BB	AB	BB	BB	BB	BB	BB	AB	AB	AB	BB	AB	BB	BB	BB	BB	BB	BB	BB	BB	BB
AX-687022754	FEM_Vitis0007947	chr01	6235061	BB	BB	BB	BB	BB	BB	BB	BB	BB	BB	BB	BB	BB	BB	BB	BB	BB	BB	BB	BB	BB	AB	BB	BB	BB	BB	BB	BB	BB	BB	BB	BB	BB	BB	BB	BB	BB	BB	BB	BB	BB	BB	BB	BB	BB	BB
AX-469757605	chr1_6298545_A_G	chr01	6257163	AA	AB	AB	AB	AB	AA	AB	AB	BB	AA	AB	AA	AB	AB	AA	AB	BB	AB	AB	AA	BB	AB	AB	AB	AB	AA	AA	BB	AB	AB	AA	AB	AA	AA	AA	AB	AB	AA	AB	AA	AA	AA	AA	AA	AA	AB
AX-691508895	chr1_6322315_A_G	chr01	6281683	AA	BB	BB	BB	BB	AB	AB	BB	BB	BB	AB	BB	BB	AB	AB	BB	BB	BB	BB	BB	BB	BB	BB	BB	AB	AB	BB	BB	AB	AB	AB	BB	AB	BB	AB	AB	BB	BB	BB	BB	BB	BB	AB	AB	AB	BB
AX-475473348	chr1_6366603_A_G	chr01	6325972	AA	BB	BB	BB	BB	AB	AB	BB	BB	BB	AB	BB	BB	AB	AB	BB	BB	BB	BB	BB	BB	BB	BB	BB	AB	AB	BB	BB	AB	AB	AB	BB	AB	BB	AB	AB	BB	BB	BB	BB	BB	BB	AB	AB	AB	BB
AX-687022887	FEM_Vitis0008134	chr01	6416470	AA	AA	AA	AA	AA	AA	AA	AA	AA	AA	AA	AA	AA	AA	AA	AA	AA	AA	AA	AA	AA	AA	AA	AA	AA	AA	AA	AA	AA	AA	AA	AA	AA	AA	AA	AA	AA	AA	AB	AA	AA	AA	AA	AA	AA	AA
AX-473475137	chr1_6612179_A_G	chr01	6570964	AB	AA	AA	AA	AA	AA	AA	AA	AA	AA	AA	AA	AA	AB	AB	AA	AA	AB	AB	AA	AA	AA	AB	AA	AA	AB	AB	AB	AA	AB	AB	AB	AA	AA	AA	AA	AA	AA	BB	AB	BB	AB	AA	AA	AA	AB
AX-691516133	cn_T_C_chr1_6615339	chr01	6574124	AA	AA	AA	AA	AA	AA	AA	AA	AA	AA	AA	AA	AA	AA	AA	AA	AA	AA	AA	AA	AA	AA	AA	AA	AA	AA	AA	AA	AA	AA	AA	AA	AA	AA	AA	AA	AA	AA	AA	AA	AA	AA	AA	AA	AA	AA
AX-691500111	chr1_6673914_C_T	chr01	6632626	AB	AB	AA	AB	AB	BB	AA	AB	AA	BB	AA	AB	AB	AB	AB	AB	AB	AB	AB	BB	AB	AB	AB	AA	AA	AB	BB	AB	AB	AB	BB	AB	BB	AB	AB	AA	AB	AB	BB	BB	BB	BB	AA	AA	AB	AB
AX-686569362	FEM_Vitis0008375	chr01	6664036	BB	BB	BB	BB	BB	BB	BB	BB	BB	BB	BB	BB	BB	BB	BB	BB	BB	BB	BB	BB	BB	BB	BB	BB	BB	BB	BB	BB	BB	BB	BB	BB	BB	BB	BB	BB	BB	BB	BB	BB	BB	BB	BB	BB	BB	AB
AX-691500112	chr1_6715047_A_G	chr01	6673759	BB	AA	AA	AA	AB	AA	AB	AA	AA	AA	AB	AA	AA	AB	AB	AA	AA	AA	AA	AA	AA	AA	AA	AA	AA	AB	AA	AB	BB	AB	AB	AB	AA	AA	AB	AB	AA	AB	BB	BB	BB	BB	AB	AB	BB	AB
AX-687023090	FEM_Vitis0008390	chr01	6678477	AA	BB	BB	BB	AB	BB	AB	BB	BB	BB	AB	BB	BB	AB	AB	BB	BB	BB	BB	BB	BB	BB	BB	BB	BB	AB	BB	AB	AA	AB	AB	AB	BB	BB	AB	AB	BB	AB	AA	AB	AA	AB	AB	AB	AA	BB
AX-691505333	chr1_6737530_A_G	chr01	6696242	BB	BB	BB	BB	BB	BB	BB	BB	BB	BB	BB	BB	BB	BB	BB	BB	BB	BB	BB	BB	BB	BB	BB	BB	BB	BB	BB	AB	BB	BB	BB	AB	BB	BB	BB	BB	BB	BB	AA	BB	BB	BB	BB	BB	BB	BB
AX-687023157	FEM_Vitis0008483	chr01	6736003	AA	AA	AA	AA	AA	AA	AA	AA	AA	AA	AA	AA	AA	AA	AA	AA	AA	AA	AA	AA	AA	AA	AA	AA	AA	AA	AA	AA	AA	AA	AA	AA	AA	AA	AA	AA	AA	AA	AA	AA	AA	AA	AA	AA	AA	AB
AX-691500114	chr1_6864170_C_T	chr01	6823420	AA	BB	AB	BB	AB	AB	AB	AB	AB	BB	AB	AB	AB	AB	AA	BB	BB	AB	AB	BB	BB	AB	AB	AB	BB	AA	AB	AB	AA	AB	AA	AA	AB	AB	AB	AB	BB	AA	AA	AA	AA	AA	AA	AA	AA	AB
AX-687023248	FEM_Vitis0008605	chr01	6840975	AB	BB	BB	BB	AB	BB	AB	BB	BB	BB	AB	BB	BB	BB	BB	BB	BB	AB	AB	BB	BB	AB	AB	BB	BB	AA	AB	AB	AB	BB	BB	AB	BB	BB	AB	AB	BB	BB	BB	BB	BB	BB	AB	AB	AB	BB
AX-473478340	FEM_Vitis0008666	chr01	6895446	AA	BB	BB	BB	AB	AB	AB	BB	BB	BB	AB	BB	BB	AB	AB	BB	BB	AB	AB	BB	BB	AB	AB	BB	BB	AA	AB	AB	AA	AB	AA	AB	AB	BB	AB	AB	BB	AB	AB	AB	AB	AB	AB	AB	AA	AB
AX-473478611	FEM_Vitis0008691	chr01	6915385	AA	AB	AA	AB	AB	AB	AA	AB	AA	BB	AA	AB	AB	AA	AA	AB	AB	AA	AA	BB	AB	AB	AB	AA	AA	AB	AB	AA	AB	AA	AA	AA	AB	AB	AB	AA	AB	AA	AB	AB	BB	AB	AA	AA	AA	AB
AX-473478696	chr1_6966305_C_T	chr01	6925145	AB	BB	BB	BB	BB	AB	BB	BB	BB	BB	BB	BB	BB	AB	AB	BB	BB	BB	BB	BB	BB	BB	BB	BB	BB	BB	BB	BB	AB	AB	AB	BB	AB	BB	BB	BB	BB	AB	AB	AB	BB	AB	BB	BB	AB	BB
AX-687023324	FEM_Vitis0008728	chr01	6949147	AB	BB	BB	BB	BB	AB	BB	BB	BB	BB	BB	BB	BB	AB	AB	BB	BB	BB	BB	BB	BB	BB	AB	BB	BB	AB	BB	AB	AA	AB	AA	AB	AB	BB	BB	BB	BB	AB	AA	AA	AA	AA	BB	BB	AB	AB
AX-687023427	FEM_Vitis0008862	chr01	7050743	AA	BB	BB	BB	AB	AB	AB	BB	BB	BB	AB	BB	BB	AB	AB	BB	BB	AB	AB	BB	BB	AB	BB	BB	BB	AB	AB	BB	BB	AB	AA	BB	AB	BB	AB	AB	BB	AB	AB	AB	BB	AB	AB	AB	AA	BB
AX-691500116	chr1_7108686_A_C	chr01	7063580	AA	AB	AA	AB	AB	BB	AA	AB	AA	BB	AA	AB	AB	AA	AA	AB	AB	AA	AA	BB	AB	AB	AB	AA	AA	AB	AB	AA	AB	AA	AB	AA	BB	AB	AB	AA	AB	AB	AB	AB	AA	AB	AA	AA	AB	AA
AX-691507175	be_G_A_chr1_7159740	chr01	7114489	BB	BB	BB	BB	BB	BB	BB	BB	BB	BB	BB	BB	BB	BB	BB	BB	BB	BB	BB	BB	BB	BB	BB	BB	BB	BB	BB	BB	BB	BB	BB	BB	BB	BB	BB	BB	BB	BB	BB	BB	BB	BB	BB	BB	BB	BB
AX-691501957	chr1_7178328_C_T	chr01	7133077	AB	BB	BB	BB	AB	BB	AB	BB	BB	BB	AB	BB	BB	BB	BB	BB	BB	AB	AB	BB	BB	AB	BB	BB	BB	AB	AB	AB	BB	BB	BB	AB	BB	BB	AB	AB	BB	AB	AA	AA	AA	AA	AB	AB	AA	AB
AX-686569829	FEM_Vitis0009005	chr01	7180322	BB	BB	BB	BB	BB	BB	BB	BB	BB	BB	BB	BB	BB	BB	BB	BB	BB	BB	BB	BB	BB	BB	BB	BB	BB	BB	BB	AB	AB	BB	BB	AB	BB	BB	BB	BB	BB	BB	NC	BB	BB	BB	BB	BB	BB	BB
AX-691508901	chr1_7251013_C_T	chr01	7205765	AB	AB	BB	AB	AB	AA	BB	AB	BB	AA	BB	AB	AB	AB	AB	AB	AB	BB	BB	AB	AB	AB	AB	BB	BB	AB	AB	BB	AA	AB	AA	BB	AA	AB	AB	BB	AB	AB	AA	AA	AA	AA	BB	BB	AB	AB
AX-687023561	FEM_Vitis0009043	chr01	7223269	BB	BB	BB	BB	BB	BB	BB	BB	BB	BB	BB	BB	BB	BB	BB	BB	BB	BB	BB	BB	BB	BB	BB	BB	BB	BB	BB	BB	BB	BB	BB	BB	BB	BB	BB	BB	BB	BB	BB	BB	BB	BB	BB	BB	BB	BB
AX-691508903	chr1_7288880_C_T	chr01	7243632	AA	AB	AA	AB	AB	AB	AA	AB	AA	BB	AA	AB	AB	AA	AA	AB	AB	AA	AA	AB	AB	AB	AA	AA	AA	AA	AB	AB	AA	AA	AA	AB	AB	AB	AB	AA	AB	AA	AA	AA	AA	AA	AA	AA	AA	AA
AX-473481407	chr1_7290040_A_G	chr01	7244792	AB	AA	AA	AA	AA	AB	AA	AA	AA	AA	AA	AA	AA	AB	AB	AA	AA	AA	AA	AA	AA	AA	AB	AA	AA	AB	AA	AA	AB	AB	BB	AA	AB	AA	AA	AA	AA	AA	AB	AB	BB	AB	AA	AA	AA	AA
AX-473481779	chr1_7323014_C_T	chr01	7277766	AB	AA	AB	AA	AB	AB	AB	AA	AA	AA	AB	AB	AA	AA	AB	AA	AA	AB	AB	AB	AA	AB	AB	AB	AA	BB	AB	AB	BB	AA	AB	BB	AB	AB	AB	AB	AA	BB	BB	BB	BB	BB	BB	BB	BB	AB
AX-475479621	FEM_Vitis0009090	chr01	7279614	AB	AB	AA	AB	AB	BB	AA	AB	AA	BB	AA	AB	AB	AB	AB	AB	AB	AA	AA	AB	AB	AB	AB	AA	AA	AB	AB	AA	AB	AB	BB	AA	BB	AB	AB	AA	AB	AB	BB	BB	BB	BB	AA	AA	AB	AB
AX-691508905	chrUn_21784050_C_T	chr01	7296629	AB	AB	BB	AB	AB	AA	BB	AB	BB	AA	BB	AB	AB	AB	AB	AB	AB	BB	BB	AB	AB	AB	AB	BB	BB	AB	AB	BB	AA	AB	AA	BB	AA	AB	AB	BB	AB	AB	AA	AA	AA	AA	BB	BB	AB	AB
AX-691508906	chrUn_21803794_A_G	chr01	7316373	AB	AB	AB	AB	AB	BB	AA	AB	AA	BB	AA	BB	AB	AB	BB	AB	AB	AA	AA	AB	AB	AB	AB	AB	AA	AB	AB	AB	BB	AB	BB	BB	BB	BB	AB	AA	AB	BB	BB	BB	BB	BB	AB	AB	AB	AB
AX-691510534	lb_T_G_chrUn_21828679	chr01	7339976	AA	AA	AA	AA	AA	AA	AA	AA	AA	AA	AA	AA	AA	AA	AA	AA	AA	AA	AA	AA	AA	AA	AA	AA	AA	AA	AA	AA	AA	AA	AA	AA	AA	AA	AA	AA	AA	AA	AA	AA	BB	AA	AA	AA	AA	AB
AX-468970171	chrUn_21846463_A_G	chr01	7357760	AB	AB	AA	AB	AB	BB	AA	AB	AA	BB	AA	AB	AB	AB	AB	AB	AB	AA	AA	AB	AB	AB	AB	AA	AA	AB	AB	AA	BB	AB	BB	AA	BB	AB	AB	AA	AB	AB	BB	BB	AA	BB	AA	AA	AB	AB
AX-468953581	chrUn_14553681_A_G	chr01	7408976	BB	AB	BB	AB	AB	AB	BB	AB	BB	AA	BB	AB	AB	BB	BB	AB	AB	BB	BB	AB	AB	AB	BB	BB	BB	BB	AB	BB	BB	BB	BB	BB	AB	AB	AB	BB	AB	BB	BB	BB	BB	BB	BB	BB	BB	BB
AX-471041084	chrUn_14557101_A_G	chr01	7412396	BB	AB	BB	AB	AB	AB	BB	AB	BB	AA	BB	AB	AB	BB	BB	AB	AB	BB	BB	AB	AB	AB	BB	BB	BB	BB	AB	BB	BB	BB	BB	BB	AB	AB	AB	BB	AB	BB	BB	BB	BB	BB	BB	BB	BB	BB
AX-691511605	li_T_C_chrUn_14589208	chr01	7443895	AA	AA	AA	AA	AA	AA	AA	AA	AA	AA	AA	AA	AA	AA	AA	AA	AA	AA	AA	AA	AA	AA	AA	AA	AA	AA	AA	AA	AA	AA	AA	AA	AA	AA	AA	AA	AA	AA	AA	AA	AA	AA	AA	AA	AA	AA
AX-468953882	chrUn_14595470_A_C	chr01	7450157	AB	AB	BB	AB	AB	AA	BB	AA	AB	AA	BB	AB	AA	AB	AB	AB	AB	BB	BB	AB	AB	AB	AB	BB	BB	AB	AB	BB	AB	AB	AA	BB	AA	BB	AB	BB	AB	BB	AA	AA	AA	AA	BB	BB	AB	AB
AX-470491093	chrUn_14615969_A_G	chr01	7470467	BB	AB	BB	AB	AB	AB	BB	AB	BB	AA	BB	AB	AB	BB	BB	AB	AB	BB	BB	AB	AB	AB	AB	BB	BB	AB	AB	AB	AB	BB	AB	AB	AB	BB	AB	BB	AB	BB	AB	AB	BB	AB	BB	BB	AB	BB
AX-691501963	chrUn_14635964_C_T	chr01	7490717	BB	BB	AB	BB	BB	BB	BB	BB	BB	BB	BB	AB	BB	BB	AB	BB	BB	BB	BB	BB	BB	BB	BB	AB	BB	BB	BB	BB	AB	BB	BB	AB	BB	AB	BB	BB	BB	AB	BB	AA	BB	AB	AB	AB	AB	BB
AX-691501964	chrUn_14648374_A_C	chr01	7503127	AA	AB	AA	AB	AB	AB	AA	AB	AA	BB	AA	AB	AB	AA	AA	AB	AB	AA	AA	AB	AB	AB	AA	AA	AA	AA	AB	AA	AA	AA	AA	AA	AB	AA	AB	AA	AB	AA	AA	AA	AA	AA	AA	AA	AA	AA
AX-691508914	chrUn_14675888_A_G	chr01	7530641	AB	AA	AA	AA	AA	AB	AA	AA	AA	AA	AA	AA	AA	AB	AB	AA	AA	AA	AA	AA	AA	AA	AA	AA	AA	AA	AA	AB	AB	AB	BB	AB	AB	AB	AA	AA	AA	AA	AA	AA	AA	AA	AA	AA	AA	AA
AX-691501966	chrUn_14677930_C_T	chr01	7532683	AB	AA	AA	AA	AA	AB	AA	AA	AA	AA	AA	AA	AA	AB	AB	AA	AA	AA	AA	AA	AA	AA	AB	AA	AA	AB	AA	AB	AB	AB	BB	AB	AB	AB	AA	AA	AA	AA	BB	BB	BB	BB	AA	AA	AB	AB
AX-691500120	chrUn_14724839_C_T	chr01	7579147	AB	AA	AB	AA	AB	AA	AB	AA	AA	AA	AB	AB	AA	AA	AB	AA	AA	AB	AB	AB	AA	AB	AA	AB	AA	AB	AB	AA	AA	AA	AA	AB	AA	AB	AB	AB	AA	BB	AA	AA	AA	AA	BB	BB	AB	AA
AX-472306607	chrUn_14739039_G_T	chr01	7592995	AB	BB	BB	BB	BB	AB	BB	BB	BB	BB	BB	BB	BB	AB	AB	BB	BB	BB	BB	BB	BB	BB	BB	BB	BB	BB	BB	BB	AB	AB	AA	BB	AB	AB	BB	BB	BB	BB	BB	BB	BB	BB	BB	BB	BB	AB
AX-691501909	ae_G_T_chrUn_27275496	chr01	7652242	BB	BB	BB	BB	BB	BB	BB	BB	BB	BB	BB	BB	BB	BB	BB	BB	BB	BB	BB	BB	BB	BB	BB	BB	BB	BB	BB	BB	BB	BB	BB	BB	BB	BB	BB	BB	BB	BB	BB	BB	BB	BB	BB	BB	BB	AB
AX-691505350	chrUn_27274811_C_T	chr01	7652947	AB	AB	AB	AB	AA	AA	AB	AB	BB	AA	AB	AA	AB	AB	AA	AB	AB	AB	AB	AA	AB	AA	BB	AB	BB	AB	AA	BB	AB	AB	AA	AB	AA	AA	AA	AB	AB	AA	BB	BB	BB	BB	AA	AA	AB	BB
AX-473482244	FEM_Vitis0009164	chr01	7736302	AA	AA	AA	AA	AA	AA	AA	AA	AA	AA	AA	AA	AA	AA	AA	AA	AA	AA	AA	AA	AA	AA	AA	AA	AA	AA	AA	AA	AA	AA	AA	AA	AA	AA	AA	AA	AA	AA	AA	AB	AA	AB	AA	AA	AA	AA
AX-691505353	chr1_7422730_C_T	chr01	7766581	AA	AB	BB	AB	AA	AA	AB	AB	BB	AA	AB	AB	AB	AB	AB	AB	AB	AB	AB	AA	AB	AA	AB	BB	BB	AA	AA	AB	AA	AB	AA	AB	AA	AB	AA	AB	AB	AB	AA	AA	AA	AA	AB	AB	AA	AB
AX-691501967	chr1_7440546_A_G	chr01	7784397	AB	AB	AA	AB	BB	BB	AB	AB	AA	BB	AB	AB	AB	AA	AA	AB	AB	AB	AB	BB	AB	BB	AB	AA	AA	BB	BB	AB	BB	AA	AB	AB	BB	AB	BB	AB	AB	AB	AB	AB	AA	AB	AB	AB	BB	AA
AX-475480864	FEM_Vitis0009328	chr01	7895386	BB	BB	BB	BB	BB	BB	BB	BB	BB	BB	BB	BB	BB	BB	BB	BB	BB	BB	BB	BB	BB	BB	BB	BB	BB	BB	BB	BB	BB	BB	BB	BB	BB	BB	BB	BB	BB	BB	BB	BB	BB	BB	BB	BB	BB	BB
AX-473483829	chr1_7571627_C_T	chr01	7914624	AB	BB	BB	BB	AB	BB	AB	BB	BB	BB	AB	BB	BB	AB	AB	BB	BB	AB	AB	AB	BB	AB	BB	BB	BB	AB	AB	BB	AA	AB	AA	BB	BB	AB	AB	AB	BB	AB	AB	AB	AA	AB	AB	AB	AB	AB
AX-691516977	lb_A_C_chr1_7577532	chr01	7920529	AA	AA	AA	AA	AA	AA	AA	AA	AA	AA	AA	AA	AA	AA	AA	AA	AA	AA	AA	AA	AA	AA	AA	AA	AA	AA	AA	AA	AA	AA	AA	AA	AA	AA	AA	AA	AA	AA	AA	AA	AB	AA	AA	AA	AA	AA
AX-686570141	FEM_Vitis0009421	chr01	7975911	BB	BB	BB	BB	BB	BB	BB	BB	BB	BB	BB	BB	BB	BB	BB	BB	BB	BB	BB	BB	BB	BB	BB	BB	BB	BB	BB	BB	BB	BB	BB	BB	BB	BB	BB	BB	BB	BB	BB	BB	BB	BB	BB	BB	BB	BB
AX-691501969	chr1_7637892_C_T	chr01	7983037	AB	AB	AA	AB	BB	BB	AB	AB	AA	BB	AB	AB	AB	AA	AA	AB	AB	AB	AB	BB	AB	BB	AB	AA	AA	BB	BB	AB	BB	AA	AB	AB	BB	AB	BB	AB	AB	AB	BB	AA	BB	AA	AB	AB	AB	AB
AX-691507182	be_A_G_chr1_7658107	chr01	8003252	AA	AA	AA	AA	AA	AA	AA	AA	AA	AA	AA	AA	AA	AA	AA	AA	AA	AA	AA	AA	AA	AA	AA	AA	AA	AA	AA	AA	AA	AA	AA	AA	AA	AA	AA	AA	AA	AA	AA	AA	AA	AA	AA	AA	AA	AA
AX-686527172	FEM_Vitis0009459	chr01	8004598	AB	AA	AA	AA	AA	AA	AA	AA	AA	AA	AA	AA	AA	AA	AA	AA	AA	AA	AA	AA	AA	AA	AB	AA	AA	AB	AA	AA	AB	AA	AA	AA	AA	AA	AA	AA	AA	AA	NC	AA	AA	AA	AA	AA	AA	AA
AX-686570189	FEM_Vitis0009481	chr01	8012615	BB	BB	BB	BB	BB	BB	BB	BB	BB	BB	BB	BB	BB	BB	BB	BB	BB	BB	BB	BB	BB	BB	BB	BB	BB	BB	BB	BB	BB	BB	BB	BB	BB	BB	BB	BB	BB	BB	BB	BB	BB	BB	BB	BB	BB	BB
AX-691501970	chr1_7712244_A_G	chr01	8059032	BB	BB	BB	AB	BB	BB	AB	AB	AA	BB	AB	BB	AB	AB	BB	AB	AB	AB	AB	BB	AB	BB	AB	AB	AB	BB	BB	AB	BB	AB	BB	BB	BB	BB	BB	AB	AB	BB	BB	BB	BB	BB	BB	BB	BB	AB
AX-691508928	chr1_7757014_C_T	chr01	8103802	AB	AB	AA	AB	AB	BB	AA	AB	AA	BB	AA	AB	AB	AB	AB	AB	AB	AA	AA	AB	AB	BB	AA	AA	AA	AA	AB	AB	AA	AB	BB	AB	BB	AB	AB	AA	AB	AA	AB	AB	BB	AB	AA	AA	AA	AB
AX-691501973	chr1_7785005_C_T	chr01	8131794	BB	AB	NC	BB	BB	BB	BB	BB	BB	BB	BB	AB	BB	BB	AB	BB	BB	BB	BB	BB	BB	BB	BB	AB	AB	BB	BB	BB	AB	BB	BB	AB	BB	AB	BB	BB	BB	AB	BB	AA	BB	AA	AB	AB	AB	BB
AX-687024148	FEM_Vitis0009802	chr01	8301635	AB	BB	BB	BB	BB	BB	BB	BB	BB	BB	BB	BB	BB	BB	BB	BB	BB	BB	BB	BB	BB	BB	NC	BB	BB	AB	BB	BB	BB	BB	BB	BB	BB	BB	BB	BB	BB	BB	AB	BB	BB	BB	BB	BB	BB	BB
AX-686570459	FEM_Vitis0009806	chr01	8302923	AA	AA	AA	AA	AA	AA	AA	AA	AA	AA	AA	AA	AA	AA	AA	AA	AA	AA	AA	AA	AA	AA	AA	AA	AA	AA	AA	AA	AA	AA	AA	AA	AA	AA	AA	AA	AA	AA	AB	AA	BB	AA	AA	AA	AA	AB
AX-686521014	FEM_Vitis0009816	chr01	8311458	BB	BB	BB	BB	BB	BB	BB	BB	BB	BB	BB	BB	BB	BB	BB	BB	BB	BB	BB	BB	BB	BB	BB	BB	BB	BB	BB	BB	BB	BB	BB	BB	BB	BB	BB	BB	BB	BB	BB	AA	NC	AA	BB	BB	BB	BB
AX-691501975	chr1_8037779_C_T	chr01	8383120	AB	AB	BB	AB	AA	AA	AB	AB	BB	AA	AB	AB	AB	AB	AB	AB	AB	AB	AB	AA	AB	AB	BB	BB	BB	AB	AA	BB	AB	AB	AB	BB	AA	BB	AA	AB	AB	AB	BB	BB	BB	BB	AB	AB	AB	BB
AX-687024241	FEM_Vitis0009912	chr01	8431092	AA	AA	AB	AB	AB	AA	BB	AA	AB	AA	BB	AB	AA	AB	AB	AB	AB	BB	BB	AB	AB	AB	AB	BB	AA	AB	AB	AB	AA	AB	AA	AB	AA	AB	AB	BB	AB	BB	AB	AA	BB	AA	BB	BB	AB	BB
AX-691508939	chr1_8202506_A_G	chr01	8549115	AB	BB	BB	BB	AB	BB	AB	BB	BB	BB	AB	BB	BB	BB	BB	BB	BB	AB	AB	AB	BB	BB	AB	BB	BB	AA	AB	BB	BB	BB	BB	BB	BB	BB	AB	AB	BB	AB	AB	BB	BB	BB	AB	AB	AB	BB
AX-475484447	chr1_8210025_A_G	chr01	8556634	AB	AA	AB	AA	AA	AA	AA	AA	AA	AA	AA	AB	AA	AB	BB	AA	AA	AA	AA	AA	AA	AB	AA	AB	AA	AA	AA	AB	AA	AB	BB	BB	AA	AB	AA	AA	AA	AB	AA	AB	AA	AB	AB	AB	AA	AA
AX-473489008	chr1_8429331_A_C	chr01	8778589	AA	AA	AA	AA	AA	AA	AA	AA	AA	AA	AA	AA	AA	AA	AA	AA	AA	AA	AA	AA	AA	AB	AA	AA	AB	AA	AA	AA	AB	AA	AA	AA	AA	AA	AA	AA	AA	AA	AA	AB	AA	AB	AA	AA	AA	AA
AX-473489014	chr1_8429533_A_G	chr01	8778791	AB	AB	AA	AB	BB	BB	AB	AB	AA	BB	AB	AB	AB	AA	AA	AB	AB	AB	AB	BB	AB	AB	AB	AA	AA	BB	BB	AB	AB	AA	AB	AB	BB	AA	BB	AB	AB	AB	AB	AA	AA	AA	AB	AB	AB	AA
AX-691516978	lb_T_C_chr1_8618417	chr01	8961777	AA	AA	AA	AA	AA	AA	AA	AA	AA	AA	AA	AA	AA	AA	AA	AA	AA	AA	AA	AA	AA	AA	AA	AA	AA	AA	AA	AA	AA	AA	AA	AA	AA	AA	AA	AA	AA	AA	AA	AA	AB	AA	AA	AA	AA	AA
AX-687024591	FEM_Vitis0010345	chr01	9024285	AA	AA	AA	AA	AA	AA	AA	AA	AA	AA	AA	AA	AA	AA	AA	AA	AA	AA	AA	AA	AA	AA	AA	AA	AA	AA	AA	AA	AA	AA	AA	AA	AA	AA	AA	AA	AA	AA	AA	AA	AA	AA	AA	AA	AA	AA
AX-691500127	chr1_8705451_G_T	chr01	9049892	AA	AA	AB	AA	AA	AA	AA	AB	AB	AA	AA	BB	AB	AA	AB	AA	AA	AA	AA	AA	AA	AA	AA	AB	AA	AA	AA	AB	AA	AA	AA	BB	AA	AB	AA	AA	AA	AB	AA	AA	AA	AA	AB	AB	AA	AA
AX-687024672	FEM_Vitis0010441	chr01	9085508	AA	AA	AA	AA	AA	AA	AA	AA	AA	AA	AA	AA	AA	AA	AA	AA	AA	AA	AA	AA	AA	AA	AA	AA	AA	AA	AA	AA	AA	AA	AA	AA	AA	AA	AA	AA	AA	AA	AB	AA	AA	AA	AA	AA	AA	AA
AX-686571078	FEM_Vitis0010529	chr01	9144330	BB	BB	BB	BB	BB	BB	BB	BB	BB	BB	BB	BB	BB	BB	BB	BB	BB	BB	BB	BB	BB	BB	BB	BB	BB	BB	BB	BB	BB	BB	BB	BB	BB	BB	BB	BB	BB	BB	BB	BB	BB	BB	BB	BB	BB	AB
AX-691505361	chr1_8890473_A_C	chr01	9234042	AB	AB	AB	AB	BB	AB	AB	BB	AB	BB	AB	BB	BB	AA	AB	AB	AB	AB	AB	BB	AB	AB	AB	AB	AB	BB	BB	AA	AB	AA	AA	AB	AB	AB	BB	AB	AB	BB	AA	AA	AA	AA	BB	BB	AB	AA
AX-687024832	FEM_Vitis0010643	chr01	9249439	BB	BB	BB	BB	BB	BB	BB	BB	BB	BB	BB	BB	BB	BB	BB	BB	BB	BB	BB	BB	BB	BB	BB	BB	BB	BB	BB	BB	BB	BB	BB	BB	BB	BB	BB	BB	BB	BB	BB	BB	BB	BB	BB	BB	BB	BB
AX-473491771	FEM_Vitis0010644	chr01	9250047	AB	AB	AB	AB	AA	AA	AB	AB	BB	AA	AB	AB	AB	BB	AB	AB	AB	AB	AB	AA	AB	AA	AB	AB	AB	AA	AA	BB	AA	BB	AB	AB	AA	AA	AA	AB	AB	AA	AA	AB	AA	AB	AA	AA	AB	AB
AX-475487710	chr1_8975551_C_T	chr01	9319120	AB	AA	AA	AA	AB	AA	AB	AA	AA	AA	AB	AA	AA	AA	AA	AA	AA	AB	AB	AB	AA	AA	AB	AA	AA	BB	AB	AA	AA	AA	AB	AA	AA	AA	AB	AB	AA	AB	AB	AA	BB	AA	AB	AB	AB	AB
AX-469768096	FEM_Vitis0010743	chr01	9343371	BB	BB	BB	BB	BB	BB	BB	BB	BB	BB	BB	BB	BB	BB	BB	BB	BB	BB	BB	BB	BB	BB	BB	BB	BB	BB	BB	BB	BB	BB	BB	BB	BB	BB	BB	BB	BB	BB	BB	BB	BB	BB	BB	BB	BB	BB
AX-691507187	be_G_A_chr1_9046299	chr01	9389869	BB	BB	BB	BB	BB	BB	BB	BB	BB	BB	BB	BB	BB	BB	BB	BB	BB	BB	BB	BB	BB	BB	BB	BB	BB	BB	BB	BB	BB	BB	BB	BB	BB	BB	BB	BB	BB	AB	AB	AB	AB	BB	AB	AB	BB	BB
AX-687024981	FEM_Vitis0010820	chr01	9432443	BB	BB	BB	BB	BB	BB	BB	BB	BB	BB	BB	BB	BB	BB	BB	BB	BB	BB	BB	BB	BB	BB	BB	BB	BB	BB	BB	BB	BB	BB	BB	BB	BB	BB	BB	BB	BB	BB	AB	BB	AA	BB	BB	BB	BB	BB
AX-691500131	chr1_9096264_A_G	chr01	9440296	BB	AB	BB	AB	AB	AA	BB	AB	BB	AA	BB	BB	AB	BB	BB	AB	AB	BB	BB	AB	AB	AA	BB	BB	BB	BB	AB	BB	AB	BB	AB	BB	AA	BB	AB	BB	AB	BB	AB	BB	NC	BB	BB	BB	BB	BB
AX-691501979	chr1_9242867_A_G	chr01	9586044	AB	AB	AB	AA	AA	AA	AA	AA	AA	AA	AA	AA	AA	AB	AB	AA	AA	AA	AA	AA	AA	AA	AA	AA	AB	AA	AA	AA	AB	AB	AA	AA	AA	AA	AA	AA	AA	AA	AA	AB	AA	AB	AA	AA	AB	AA
AX-687025125	FEM_Vitis0010977	chr01	9597820	BB	BB	BB	BB	BB	BB	BB	BB	BB	BB	BB	BB	BB	BB	BB	BB	BB	BB	BB	BB	BB	BB	BB	BB	AB	BB	BB	BB	BB	BB	BB	BB	BB	BB	BB	BB	BB	BB	BB	BB	BB	BB	BB	BB	BB	BB
AX-475488967	FEM_Vitis0011056	chr01	9686649	AB	BB	BB	BB	BB	AB	BB	BB	BB	BB	BB	BB	BB	AB	AB	BB	BB	BB	BB	BB	BB	AB	BB	BB	BB	BB	BB	BB	AB	AB	BB	BB	AB	AB	BB	BB	BB	BB	BB	BB	BB	BB	BB	BB	BB	BB
AX-686571538	chr1_9353859_A_G	chr01	9692246	BB	AB	AA	AB	BB	BB	AB	AB	AA	BB	AB	AA	AA	AB	AB	AB	AB	AB	AB	AB	AB	BB	AB	AA	AA	BB	BB	AA	BB	AB	BB	AA	BB	AB	BB	AB	AB	AB	BB	AB	BB	AB	AB	AB	AB	AB
AX-686527341	FEM_Vitis0011079	chr01	9715599	AA	AA	AA	AA	AA	AA	AA	AA	AA	AA	AA	AA	AA	AA	AA	AA	AA	AA	AA	AA	AA	AA	AA	AA	AA	AA	AA	AA	AA	AA	AA	AA	AA	AA	AA	AA	AA	AA	AA	AA	AA	AA	AA	AA	AA	AA
AX-473494956	chr1_9436830_G_T	chr01	9775449	BB	AB	AB	AA	BB	BB	AB	AA	AA	AB	AB	AB	AA	AB	BB	AA	AB	AB	AB	AB	AB	AB	AB	AB	AB	BB	BB	AA	BB	AB	AB	AB	BB	BB	BB	AB	AA	BB	BB	AB	BB	AB	BB	BB	AB	AB
AX-687025267	FEM_Vitis0011159	chr01	9793933	AA	AA	AA	AA	AA	AA	AA	AA	AA	AA	AA	AA	AA	AA	AA	AA	AA	AA	AA	AA	AA	AA	AA	AA	AA	AA	AA	AA	AA	AA	AA	AA	AA	AA	AA	AA	AA	AA	AA	AA	AA	AA	AA	AA	AA	AA
AX-475490168	FEM_Vitis0011200	chr01	9813417	AB	AB	BB	AB	AB	AB	BB	AB	BB	AA	BB	BB	BB	BB	BB	AB	AB	BB	BB	AA	AB	AB	AB	BB	AB	AB	AB	BB	AB	BB	AB	BB	AB	BB	AB	BB	AB	BB	AA	BB	AB	BB	BB	BB	BB	BB
AX-687025291	FEM_Vitis0011206	chr01	9816278	AB	AB	BB	BB	AB	AB	BB	BB	BB	AB	BB	BB	BB	BB	BB	BB	AB	BB	BB	AA	AB	BB	AB	BB	AB	AB	AB	BB	AB	BB	AB	BB	AB	BB	AB	BB	BB	BB	AA	BB	BB	BB	BB	BB	BB	BB
AX-691508945	chr1_9496251_A_C	chr01	9834611	AB	AA	AA	AB	AB	AA	AB	AB	AA	AB	AB	AA	AA	AB	AB	AB	AA	AB	AB	AA	AA	BB	AA	AA	AA	AB	AB	AA	AB	AB	AA	AA	AA	AA	AB	AB	AB	AB	AA	AA	AA	AA	AB	AB	AB	AA
AX-691516138	cn_G_T_chr1_9528312	chr01	9866673	BB	BB	BB	BB	BB	BB	BB	BB	BB	BB	BB	BB	BB	BB	BB	BB	BB	BB	BB	BB	BB	BB	BB	BB	BB	BB	BB	BB	BB	BB	BB	BB	BB	BB	BB	BB	BB	BB	BB	BB	BB	BB	BB	BB	BB	BB
AX-691501981	chr1_9532553_A_G	chr01	9870915	AA	AB	AB	BB	AA	AB	AB	BB	BB	AB	AB	AB	AB	AB	AA	BB	AB	AB	AB	AA	AB	AB	AB	AB	BB	AA	AA	BB	AA	AB	AA	AB	AB	AA	AA	AB	BB	AA	AA	AB	AA	AB	AA	AA	AB	BB
AX-691507189	be_G_T_chr1_9566010	chr01	9904372	BB	BB	BB	BB	BB	BB	BB	BB	BB	BB	BB	BB	BB	BB	BB	BB	BB	BB	BB	BB	BB	BB	BB	BB	BB	BB	BB	BB	BB	BB	BB	BB	BB	BB	BB	BB	BB	BB	BB	BB	BB	BB	BB	BB	BB	BB
AX-691501983	chr1_9779606_A_G	chr01	10116266	AB	AA	AA	AB	AA	AA	AA	AB	AA	AA	AA	AA	AA	AB	AB	AA	AA	AA	AA	AA	AA	AB	AA	AA	AA	AA	AA	AA	AB	AB	AA	AA	AA	AA	AA	AA	AA	AA	AA	AA	AA	AA	AA	AA	AA	AB
AX-687025511	FEM_Vitis0011492	chr01	10206872	BB	BB	BB	BB	BB	BB	BB	BB	BB	AB	BB	BB	BB	BB	BB	AB	BB	BB	BB	BB	BB	BB	BB	BB	AB	BB	BB	BB	BB	BB	BB	BB	BB	BB	BB	BB	AB	BB	BB	BB	BB	BB	BB	BB	BB	BB
AX-473498723	chr1_9900799_C_T	chr01	10237460	AB	BB	BB	AB	AB	AB	BB	AB	BB	BB	BB	BB	BB	BB	BB	BB	BB	BB	BB	AA	BB	AA	AB	BB	BB	AB	AB	BB	AB	BB	AB	BB	AB	AB	BB	BB	BB	BB	AB	BB	BB	BB	BB	BB	BB	BB
AX-686571899	FEM_Vitis0011540	chr01	10259291	BB	BB	BB	BB	BB	BB	BB	BB	BB	BB	BB	BB	BB	BB	BB	BB	BB	BB	BB	BB	BB	NC	BB	BB	BB	BB	BB	BB	BB	BB	BB	BB	BB	BB	BB	BB	BB	BB	BB	AB	BB	AB	BB	BB	BB	AB
AX-687025570	FEM_Vitis0011572	chr01	10286948	BB	BB	BB	BB	BB	BB	BB	BB	BB	BB	BB	BB	BB	BB	BB	BB	BB	BB	BB	BB	BB	BB	BB	BB	BB	BB	BB	BB	BB	BB	BB	BB	BB	BB	BB	BB	BB	BB	BB	AB	BB	AB	BB	BB	BB	BB
AX-473499596	chr1_9996086_C_T	chr01	10332747	AB	AA	AB	AB	AA	AB	AB	AB	BB	AB	AB	BB	AB	BB	BB	AB	BB	AB	AB	AA	BB	AA	AB	BB	AB	AA	AA	AB	AA	BB	AA	AB	AB	AB	AB	AB	AB	AB	AA	AA	AA	AA	AB	AB	AA	AB
AX-475493374	chr1_10027559_G_T	chr01	10373880	AB	BB	BB	AB	BB	BB	BB	AB	BB	BB	BB	BB	BB	AB	AB	BB	AB	BB	BB	BB	AB	AB	BB	BB	AB	BB	BB	AB	BB	AB	BB	AB	BB	BB	AB	BB	BB	BB	BB	BB	BB	BB	BB	BB	BB	AB
AX-473499962	FEM_Vitis0011689	chr01	10392267	BB	AA	AB	AA	AB	AB	AA	AA	AA	AA	AA	AB	AA	AB	BB	AA	AB	AA	AA	BB	AB	AB	AB	AB	AA	AB	AB	AB	AB	AB	AB	BB	AB	BB	AB	AA	AA	AB	AB	AA	AA	AA	AB	AB	AA	AA
AX-687025690	FEM_Vitis0011739	chr01	10460770	BB	BB	BB	BB	BB	BB	BB	BB	BB	BB	BB	BB	AB	BB	BB	BB	BB	BB	BB	BB	BB	BB	BB	BB	BB	BB	BB	AB	AB	BB	AB	AB	BB	BB	BB	BB	BB	BB	AB	AB	AA	AB	BB	BB	BB	AB
AX-686572078	FEM_Vitis0011776	chr01	10500754	AB	AA	AA	AA	AB	AA	AA	AA	AA	AA	AA	AA	AA	AA	AA	AA	AA	AA	AA	AB	AA	AA	AB	AA	AA	AB	AB	AA	BB	AA	AB	AA	AA	AB	AA	AA	AA	AA	AB	AA	AA	AA	AA	AA	AA	AA
AX-691501986	chr1_10170511_C_T	chr01	10516252	BB	AA	AA	AA	AB	AA	AA	AA	AA	AB	AA	AA	AA	AB	AB	AB	AB	AA	AA	AB	AB	AA	AB	AA	AA	AB	AB	AA	BB	AB	AB	AA	AA	AB	AB	AA	AB	AA	BB	AA	AA	AA	AA	AA	AA	AB
AX-691501987	chr1_10215474_A_G	chr01	10561215	BB	BB	BB	AB	BB	BB	BB	AB	BB	AB	BB	BB	AB	BB	BB	AB	BB	BB	BB	BB	BB	AB	BB	BB	BB	BB	BB	AB	AB	BB	AB	AB	BB	AB	BB	BB	AB	BB	AB	AB	AA	AB	BB	BB	BB	BB
AX-473501827	FEM_Vitis0011897	chr01	10603013	BB	BB	BB	BB	BB	BB	BB	BB	BB	BB	BB	BB	BB	BB	BB	BB	BB	BB	BB	BB	BB	BB	BB	BB	BB	BB	BB	BB	BB	BB	BB	BB	BB	BB	BB	BB	BB	BB	BB	BB	BB	BB	BB	BB	BB	AB
AX-686572191	FEM_Vitis0011931	chr01	10633188	BB	BB	BB	BB	BB	BB	BB	BB	BB	BB	BB	BB	BB	BB	BB	BB	BB	BB	BB	BB	BB	BB	BB	BB	BB	BB	BB	AB	BB	BB	BB	AB	BB	BB	BB	BB	BB	BB	AB	AB	AA	AB	BB	BB	BB	AB
AX-691508962	chr1_10346685_G_T	chr01	10696267	BB	AB	AA	AB	BB	AA	AB	AB	AA	AB	AB	AA	AB	AB	AB	AB	AB	AB	AB	BB	AB	BB	AB	AA	AB	BB	BB	AB	BB	AB	BB	AB	AA	AB	BB	AB	AB	AB	BB	AB	BB	AB	AB	AB	AB	AB
AX-691501990	chr1_10348071_C_T	chr01	10697653	BB	AB	AA	AB	BB	AA	AB	AB	AA	AB	AB	AA	AB	AB	AB	AB	AB	AB	AB	BB	AB	BB	AB	AA	AA	BB	BB	AA	BB	AB	BB	AA	AA	AB	BB	AB	AB	AB	BB	AA	AA	AA	AB	AB	AB	AA
AX-691505368	chr1_10352546_C_T	chr01	10702128	BB	AB	AA	BB	BB	AB	BB	BB	BB	BB	BB	AB	BB	BB	AB	BB	BB	BB	BB	BB	BB	BB	BB	AB	AB	BB	BB	BB	BB	BB	BB	AB	AB	AB	BB	BB	BB	AB	BB	AB	BB	AB	AB	AB	AB	BB
AX-686572289	FEM_Vitis0012041	chr01	10729242	AA	AA	AA	AA	AA	AA	AA	AA	AA	AA	AA	AA	AA	AA	AA	AA	AA	AA	AA	AA	AA	AA	AA	AA	AA	AA	AA	AA	AA	AA	AA	AA	AA	AA	AA	AA	AA	AA	AB	AA	AA	AA	AA	AA	AA	AA
AX-471499059	FEM_Vitis0012082	chr01	10760584	AA	AA	AA	AA	AA	AA	AA	AA	AA	AA	AA	AA	AA	AA	AA	AA	AA	AA	AA	AA	AA	AA	AA	AA	AA	AA	AA	AA	AA	AA	AA	AA	AA	AA	AA	AA	AA	AA	AA	AA	AA	AA	AA	AA	AA	AB
AX-691505372	chr1_10456407_A_G	chr01	10806242	AB	AB	AA	AB	BB	AB	AB	AB	AA	AB	AB	AA	AA	AA	AA	AB	AA	AB	AB	BB	AA	BB	AB	AA	AB	BB	BB	AB	BB	AA	AB	AB	AB	AB	AB	AB	AB	AB	BB	AB	BB	AB	AB	AB	AB	AB
AX-686572343	FEM_Vitis0012112	chr01	10808953	BB	BB	BB	BB	BB	BB	BB	BB	BB	BB	BB	BB	BB	BB	BB	BB	BB	BB	BB	BB	BB	BB	BB	BB	BB	BB	BB	BB	BB	BB	BB	BB	BB	BB	BB	BB	BB	BB	BB	BB	BB	BB	BB	BB	BB	BB
AX-687026025	FEM_Vitis0012157	chr01	10864763	BB	BB	BB	BB	BB	BB	BB	BB	BB	BB	BB	BB	BB	BB	BB	BB	BB	BB	BB	BB	BB	BB	BB	BB	BB	BB	BB	BB	BB	BB	BB	BB	BB	BB	BB	BB	BB	BB	BB	BB	BB	BB	BB	BB	BB	BB
AX-686572385	FEM_Vitis0012160	chr01	10881238	BB	BB	BB	BB	BB	BB	BB	BB	BB	BB	BB	BB	BB	BB	BB	BB	BB	BB	BB	BB	BB	BB	BB	BB	BB	BB	BB	BB	BB	BB	BB	BB	BB	BB	BB	BB	BB	BB	BB	BB	BB	BB	BB	BB	BB	BB
AX-691516140	cn_G_A_chr1_10540772	chr01	10890607	BB	BB	BB	BB	BB	BB	BB	BB	BB	BB	BB	BB	BB	BB	BB	BB	BB	BB	BB	BB	BB	BB	BB	BB	BB	BB	BB	BB	BB	BB	BB	BB	BB	BB	BB	BB	BB	BB	NC	BB	BB	BB	BB	BB	BB	BB
AX-473504200	lb_C_A_chr1_10543015	chr01	10892850	AB	BB	BB	BB	AB	BB	BB	BB	BB	BB	BB	BB	BB	BB	BB	BB	BB	BB	BB	AB	BB	BB	AB	BB	BB	AB	AB	BB	AB	BB	AB	BB	BB	BB	BB	BB	BB	BB	AB	BB	BB	BB	BB	BB	BB	BB
AX-473504449	chr1_10567353_C_T	chr01	10917188	AA	AB	AA	AB	AB	BB	BB	BB	AB	BB	AB	AB	BB	AA	AA	AB	AA	BB	BB	AB	AA	BB	AB	AA	AA	AB	AB	AB	AB	AA	AB	AB	BB	AB	AB	AB	AB	AB	AA	AA	AA	AA	AB	AB	AB	AA
AX-687026050	FEM_Vitis0012184	chr01	10920328	BB	BB	BB	BB	BB	BB	BB	BB	BB	BB	BB	BB	BB	BB	BB	BB	BB	BB	BB	BB	BB	BB	BB	BB	BB	BB	BB	BB	BB	BB	BB	BB	BB	BB	BB	BB	BB	BB	BB	BB	BB	BB	BB	BB	BB	AB
AX-691505375	chr1_10601560_C_T	chr01	10951210	AB	AB	BB	AB	AB	AA	AA	AA	AB	AA	AB	AB	AA	AB	AB	AB	AB	AA	AA	AA	AB	AA	AB	BB	BB	AB	AB	AB	AB	AB	AB	AB	AA	AB	AA	AB	AB	AB	AB	AB	AA	AB	AB	AB	AB	AB
AX-473505418	chr1_10686955_C_T	chr01	11036605	AB	AB	AA	AB	AB	AA	AB	AB	AA	AB	AB	AA	AA	AB	AB	AB	AB	AB	AB	BB	AB	BB	AA	AA	AB	AB	AB	AA	AB	AB	AB	AA	AA	AB	BB	AB	AB	AB	AA	AA	AA	AA	AB	AB	AB	AA
AX-686572523	FEM_Vitis0012329	chr01	11067872	BB	BB	BB	BB	BB	BB	BB	BB	BB	BB	BB	BB	BB	BB	BB	BB	BB	BB	BB	BB	BB	BB	BB	BB	BB	BB	BB	BB	BB	BB	BB	BB	BB	BB	BB	BB	BB	BB	BB	BB	BB	BB	BB	BB	BB	AB
AX-687026163	FEM_Vitis0012334	chr01	11075075	BB	BB	BB	BB	BB	BB	BB	BB	BB	BB	BB	BB	BB	BB	BB	BB	BB	BB	BB	BB	BB	BB	BB	BB	BB	BB	BB	BB	BB	BB	BB	BB	BB	BB	BB	BB	BB	BB	BB	AB	BB	AB	BB	BB	BB	BB
AX-686521188	FEM_Vitis0012372	chr01	11131812	AA	AA	AA	AA	AA	AA	AA	AA	AA	AA	AA	AA	AA	AA	AA	AA	AA	AA	AA	AA	AA	AA	AA	AA	AA	AA	AA	AA	AA	AA	AA	AA	AA	AA	AA	AA	AA	AA	AA	AB	AA	AB	AA	AA	AA	AA
AX-686572560	FEM_Vitis0012386	chr01	11160995	AB	BB	BB	BB	BB	BB	BB	BB	BB	BB	BB	BB	BB	AB	AB	BB	AB	BB	BB	BB	AB	BB	BB	BB	BB	BB	BB	BB	BB	AB	BB	BB	BB	BB	AB	BB	BB	BB	BB	BB	BB	BB	BB	BB	BB	BB
AX-473506815	chr1_10848183_C_T	chr01	11197589	AB	AB	AA	BB	AB	AA	AB	AB	AB	AA	BB	AA	AA	BB	AB	AB	BB	AB	AB	AA	BB	AB	AA	AB	AB	AB	AB	BB	AA	BB	AB	AB	AA	AB	BB	BB	AB	AA	AB	AB	BB	AB	AA	AA	AA	BB
AX-472033064	chr1_10913571_C_T	chr01	11262838	AA	AA	AA	AA	AA	AA	AA	AA	AA	AB	AA	AA	AA	AA	AA	AB	AA	AA	AA	AA	AA	AA	AA	AA	AA	AA	AA	AB	AB	AA	AB	AB	AA	AB	AA	AA	AB	AA	AA	AA	AA	AA	AA	AA	AA	AA
AX-687026361	FEM_Vitis0012595	chr01	11336903	BB	BB	BB	BB	BB	BB	BB	BB	BB	BB	BB	BB	BB	BB	BB	BB	BB	BB	BB	BB	BB	BB	BB	BB	BB	BB	BB	BB	BB	BB	BB	BB	BB	BB	BB	BB	BB	BB	BB	BB	BB	BB	BB	BB	BB	BB
AX-691513975	mu_s_T_C_chr1_11011678	chr01	11361035	AA	AA	AA	AA	AA	AA	AA	AA	AA	AA	AA	AA	AA	AA	AA	AA	AA	AA	AA	AA	AA	AA	AA	AA	AA	AA	AA	AA	AA	AA	AA	AA	AA	AA	AA	AA	AA	AA	AA	AA	AA	AA	AA	AA	AA	AA
AX-691510543	lb_A_G_chr1_11023569	chr01	11372926	AA	AA	AA	AA	AA	AA	AA	AA	AA	AA	AA	AA	AA	AA	AA	AA	AA	AA	AA	AA	AA	AA	AA	AA	AA	AA	AA	AA	AA	AA	AA	AA	AA	AA	AA	AA	AA	AA	AA	AA	BB	AA	AA	AA	AA	AA
AX-472033716	chr1_11207220_A_G	chr01	11537190	AB	AB	BB	AB	AB	BB	AB	AB	BB	AB	AB	BB	AB	AB	AB	AB	AB	AB	AB	AA	AB	AA	BB	BB	AB	AB	AB	AB	BB	AB	BB	AB	BB	BB	AA	AB	AB	BB	AB	AB	AA	AB	BB	BB	BB	BB
AX-472034084	FEM_Vitis0012905	chr01	11596231	BB	BB	BB	BB	BB	BB	BB	BB	BB	BB	BB	BB	BB	BB	BB	BB	BB	BB	BB	BB	BB	BB	BB	BB	BB	BB	BB	BB	BB	BB	BB	BB	BB	BB	BB	BB	BB	BB	BB	AB	BB	AB	BB	BB	BB	AB
AX-687026620	FEM_Vitis0012921	chr01	11611052	AA	AA	AA	AA	AA	AA	AA	AA	AA	AA	AA	AA	AB	AA	AA	AA	AA	AA	AA	AA	AA	AA	AA	AA	AA	AA	AA	AA	AA	AA	AA	AA	AA	AA	AA	AA	AA	AA	AA	AA	AA	AA	AA	AA	AA	AA
AX-473872438	FEM_Vitis0012925	chr01	11616084	BB	BB	BB	BB	BB	BB	BB	BB	BB	BB	BB	BB	BB	BB	BB	BB	BB	BB	BB	AA	BB	AB	BB	BB	BB	BB	BB	BB	AB	BB	BB	BB	BB	BB	BB	BB	BB	BB	BB	BB	BB	BB	BB	BB	BB	BB
AX-691501992	chr1_11313468_C_T	chr01	11643438	AB	AA	AA	AA	AB	AA	AA	AA	AA	AA	AA	AA	AA	AA	AA	AA	AA	AA	AA	BB	AA	AB	AB	AA	AA	AB	AB	AA	BB	AA	BB	AA	AA	AB	AA	AA	AA	AB	BB	AB	BB	AB	AB	AB	AB	AB
AX-475500526	FEM_Vitis0012976	chr01	11647212	AB	AA	AA	AA	AB	AA	AA	AA	AA	AA	AA	AA	AA	AA	AA	AA	AA	AA	AA	BB	AA	AB	AB	AA	AA	AB	AB	AA	BB	AA	BB	AA	AA	AB	AA	AA	AA	AB	AB	AA	AA	AA	AB	AB	AB	AA
AX-475501230	chr1_11457396_C_T	chr01	11787422	AB	AB	AA	AB	BB	AB	AB	AB	AA	AB	AB	AA	AB	AA	AA	AB	AA	AB	AB	BB	AA	BB	AB	AA	AB	BB	BB	AB	BB	AA	BB	AB	AB	AB	AB	AB	AB	AB	AB	AA	AA	AA	AB	AB	AB	AA
AX-686573154	FEM_Vitis0013121	chr01	11824621	BB	BB	BB	BB	BB	BB	BB	BB	BB	BB	BB	BB	BB	BB	BB	BB	BB	BB	BB	BB	BB	BB	BB	BB	BB	BB	BB	BB	BB	BB	BB	BB	BB	BB	BB	BB	BB	BB	BB	BB	AB	BB	BB	BB	BB	BB
AX-691510545	lb_C_T_chr1_11518301	chr01	11848327	BB	BB	BB	BB	BB	BB	BB	BB	BB	AB	BB	BB	BB	BB	BB	AB	BB	BB	BB	BB	BB	BB	BB	BB	BB	BB	BB	BB	BB	BB	AB	BB	BB	AB	BB	BB	AB	BB	BB	BB	BB	BB	BB	BB	BB	BB
AX-691508971	chr1_11527964_A_G	chr01	11857910	AA	AB	BB	AB	AA	AA	AA	AA	AB	AB	AB	AB	AA	AB	AB	BB	AB	AA	AA	AA	AB	AA	AA	BB	AB	AA	AA	AB	AB	AB	AB	AB	AA	BB	AA	AB	BB	AB	AA	BB	AA	BB	AB	AB	AB	AB
AX-686573216	FEM_Vitis0013191	chr01	11888019	BB	BB	BB	BB	BB	BB	BB	BB	BB	BB	BB	BB	BB	BB	BB	BB	BB	BB	BB	BB	BB	BB	BB	BB	BB	BB	BB	BB	BB	BB	BB	BB	BB	BB	BB	BB	BB	BB	BB	BB	BB	BB	BB	BB	BB	BB
AX-475501991	chr1_11576311_A_C	chr01	11902253	BB	AB	AA	AB	BB	AB	AB	AB	AA	AA	AB	AA	AB	AB	AB	AA	AB	AB	AB	BB	AB	BB	AB	AA	AB	BB	BB	AB	AB	AB	AB	AB	AB	AA	BB	AB	AA	AB	AB	AA	AA	AA	AB	AB	AB	AA
AX-473511616	FEM_Vitis0013259	chr01	11946077	AA	AA	AA	AA	AA	AB	AB	AB	AB	AB	AA	AB	AB	AA	AA	AA	AA	AB	AB	AA	AA	AA	AB	AA	AA	AA	AA	AA	AA	AA	AA	AA	AB	AA	AA	AA	AA	AA	AB	AB	BB	AB	AA	AA	AA	AB
AX-475502283	chr1_11680867_A_G	chr01	12006891	AA	AB	BB	AB	AA	BB	AB	AB	BB	AB	AB	BB	BB	AB	AB	AB	AB	AB	AB	AA	AB	AA	AB	BB	AB	AA	AA	AB	AA	AB	AA	AB	BB	AB	AA	AB	AB	AB	AB	BB	BB	BB	AB	AB	AB	BB
AX-687026969	FEM_Vitis0013346	chr01	12043122	AA	AA	AA	AA	AA	AA	AA	AA	AA	AA	AA	AA	AA	AA	AA	AA	AA	AA	AA	AA	AA	AA	AA	AA	AA	AA	AA	AA	AA	AA	AA	AA	AA	AA	AA	AA	AA	AA	AA	AB	AA	AB	AA	AA	AA	AB
AX-475502499	FEM_Vitis0013369	chr01	12055465	AB	AB	AA	AB	AB	AA	AB	AB	AA	AB	AB	AA	AA	AB	AB	AB	AB	AB	AB	AA	AB	AB	AA	AA	AB	AB	AB	AB	AA	AB	AB	AB	AA	AB	BB	AB	AB	AA	AA	AA	AA	AA	AA	AA	AA	AA
AX-686573455	FEM_Vitis0013468	chr01	12151067	AA	AA	AA	AA	AA	AA	AA	AA	AA	AA	AA	AA	AA	AA	AA	AA	AA	AA	AA	AA	AA	AA	AA	AA	AA	AA	AA	AA	AA	AA	AA	AA	AA	AA	AA	AA	AA	AA	AA	AA	AA	AA	AA	AA	AA	AA
AX-473512545	chr1_11853324_A_G	chr01	12179348	BB	AB	AA	BB	BB	AA	AB	AB	AB	AB	BB	AA	AA	BB	AB	BB	BB	AB	AB	BB	BB	AB	AB	AB	AB	BB	BB	BB	BB	BB	BB	AB	AA	AB	BB	BB	BB	AB	AB	AA	AA	AA	AB	AB	AB	AB
AX-473512585	FEM_Vitis0013500	chr01	12184163	BB	BB	BB	BB	BB	BB	BB	BB	BB	BB	BB	BB	BB	BB	BB	BB	BB	BB	BB	BB	BB	BB	BB	BB	BB	BB	BB	BB	BB	BB	BB	BB	BB	BB	BB	BB	BB	BB	AB	BB	AA	BB	BB	BB	BB	AB
AX-691501996	chr1_11858923_A_G	chr01	12184947	BB	BB	BB	AB	BB	BB	BB	BB	AB	BB	AB	BB	BB	AB	BB	AB	AB	BB	BB	BB	AB	BB	BB	AB	BB	BB	BB	AB	AB	AB	BB	BB	BB	BB	BB	AB	AB	BB	AB	BB	BB	BB	BB	BB	BB	AA
AX-687027095	FEM_Vitis0013511	chr01	12199036	BB	BB	BB	BB	BB	BB	BB	BB	BB	BB	BB	BB	BB	BB	BB	BB	BB	BB	BB	BB	BB	BB	BB	BB	BB	BB	BB	BB	BB	BB	BB	BB	BB	BB	BB	BB	BB	BB	BB	AB	BB	AB	BB	BB	BB	AB
AX-691507200	be_C_T_chr1_11964646	chr01	12289076	BB	AB	BB	AB	AB	BB	AB	BB	BB	BB	AA	BB	BB	AB	BB	NC	AA	AB	BB	BB	AA	AB	BB	AB	BB	BB	AB	AA	BB	AB	BB	AB	BB	BB	AB	AA	AA	BB	BB	AB	BB	BB	AB	AB	AB	BB
AX-691514481	ae_A_G_chr1_12009877	chr01	12334307	AA	AA	AA	AA	AA	AB	AB	AB	AB	AB	AA	AB	AB	AA	AA	AA	AA	AB	AB	AA	AA	AB	AB	AA	AA	AA	AA	AA	AB	AA	BB	AA	AB	AB	AA	AA	AA	AA	AA	AA	BB	AA	AA	AA	AA	AA
AX-686573592	FEM_Vitis0013642	chr01	12334373	AA	AA	AA	AA	AA	AB	AB	AB	BB	BB	AA	AB	AB	AA	AA	AA	AA	AB	AB	AA	AA	AB	BB	AA	AA	AA	AA	AA	AB	AA	BB	AA	AB	AB	AA	AA	AA	AA	AA	AA	BB	AA	AA	AA	NC	AA
AX-686573595	FEM_Vitis0013645	chr01	12334694	AB	BB	AB	BB	BB	AA	AB	AB	AB	AB	BB	AA	AA	AB	AA	BB	AB	AB	AB	BB	AB	AB	AB	AB	BB	BB	BB	AB	AB	AB	AA	AA	AA	AA	AB	BB	BB	AB	AB	AB	AA	AB	AB	AB	BB	AB
AX-686573625	FEM_Vitis0013682	chr01	12362581	BB	AB	BB	AB	AB	AB	AA	AA	AB	AB	AB	AB	AB	BB	BB	BB	BB	AA	AA	BB	BB	AA	AB	BB	AB	AB	AB	BB	AB	BB	AA	BB	AB	AB	AB	AB	BB	BB	BB	BB	BB	BB	BB	BB	BB	AB
AX-691500141	chr1_12092270_C_T	chr01	12416712	AB	AB	AA	AB	BB	AB	BB	BB	AB	AB	AB	AB	AB	AA	AA	AA	AA	BB	BB	BB	AA	AB	BB	AA	AB	BB	BB	AA	AA	AA	AA	AA	AB	AA	AB	AB	AA	AB	AB	AB	AA	AB	AB	AB	AB	AB
AX-686573708	FEM_Vitis0013789	chr01	12474104	AA	AA	AA	AA	AA	AA	AA	AA	AA	AA	AA	AA	AA	AA	AA	AA	AA	AA	AA	AA	AA	AA	AA	AA	AA	AA	AA	AA	AA	AA	AA	AA	AA	AA	AA	AA	AA	AA	AA	AA	AA	AA	AA	AA	AA	AA
AX-687027366	chr1_12212304_C_T	chr01	12537200	AB	AB	AA	AB	AB	AB	AB	AB	AA	AA	AB	AA	AB	AB	AB	AA	AB	AB	AB	AA	AB	AB	AA	AA	AB	AB	AB	AB	AB	AB	AB	AB	AB	AA	BB	AB	AA	AA	AA	AA	AA	AA	AA	AA	AA	AA
AX-469778685	SNP1241_207	chr01	12540047	AA	AB	AB	AB	AA	BB	AB	AB	BB	AB	AB	AB	BB	AB	AA	AB	AB	AB	AB	AA	AB	AB	AB	AB	AB	AA	AA	AB	BB	AB	AB	AA	BB	AA	AA	AB	AB	AA	AB	BB	BB	BB	AA	AA	AB	BB
AX-473514865	FEM_Vitis0013898	chr01	12555313	AB	AB	AA	AB	AB	AB	AB	AB	AA	AA	AB	AA	AB	AB	AB	AA	AB	AB	AB	AA	AB	AB	AA	AA	AB	AB	AB	AA	AB	AB	AB	AA	AB	AA	BB	AB	AA	AA	AA	AA	AA	AA	AA	AA	AA	AA
AX-686573793	FEM_Vitis0013911	chr01	12576103	AA	AB	AB	AA	AA	AA	AA	AA	AA	AA	AA	AA	AA	AA	AA	AA	AA	AA	AA	AA	AA	AA	AA	AA	AB	AA	AA	AA	AA	AA	AA	AA	AA	AA	AA	AA	AA	AA	AB	AB	AA	AB	AA	AA	AB	AA
AX-686573794	FEM_Vitis0013912	chr01	12576278	AA	AB	AB	AA	AA	AA	AA	AA	AA	AA	AA	AA	AA	AA	AA	AA	AA	AA	AA	AA	AA	AA	AA	AA	AB	AA	AA	AA	AA	AA	AA	AA	AA	AA	AA	AA	AA	AA	AA	BB	AA	BB	AA	AA	AB	AA
AX-691500143	chr1_12284201_G_T	chr01	12609389	BB	AB	AA	AB	BB	AB	AB	AB	AA	AB	AB	AA	AB	AB	AB	AB	AB	AB	AB	AB	AB	BB	AB	AA	AB	BB	BB	AB	AB	AB	BB	AB	AB	AB	BB	AB	AB	AB	AB	AA	BB	AA	AB	AB	AB	AA
AX-691505393	chr1_12361877_A_G	chr01	12666440	AA	AB	BB	AB	AA	AB	AB	AB	BB	AB	AB	BB	AB	AB	AB	AB	AB	AB	AB	AA	AB	AA	AB	BB	AB	AA	AA	AB	AB	AB	AA	AB	AB	AB	AA	AB	AB	AB	AB	AB	BB	AB	AB	AB	AB	BB
AX-691501998	chr1_12400623_A_G	chr01	12705186	BB	BB	AB	AB	BB	AB	AB	AB	AA	AB	AB	AA	AB	AB	AB	AB	AB	AB	AB	BB	AB	BB	AB	AA	BB	BB	BB	AB	AB	AB	BB	AB	AB	AB	BB	AB	NC	AB	BB	BB	NC	BB	AB	AB	BB	AB
AX-691513979	mu_o_G_A_chr1_12407396	chr01	12711959	BB	BB	BB	BB	BB	BB	BB	BB	BB	BB	BB	BB	BB	BB	BB	BB	BB	BB	BB	BB	BB	BB	BB	BB	BB	BB	BB	BB	BB	BB	BB	BB	BB	BB	BB	BB	BB	BB	BB	BB	BB	BB	BB	BB	BB	BB
AX-686573880	FEM_Vitis0014013	chr01	12713772	AA	BB	AB	AB	AB	AA	BB	AB	AA	AA	AB	AA	AA	AA	AA	AB	AB	BB	BB	AA	AB	BB	AB	AA	BB	AB	AB	AA	AA	AA	AB	AA	AA	AB	AB	BB	AB	AA	AA	AB	AA	AB	AA	AA	AB	AA
AX-473516042	FEM_Vitis_Candidate0000012	chr01	12747633	AB	BB	BB	BB	AB	BB	BB	BB	BB	BB	BB	BB	BB	BB	BB	BB	BB	BB	BB	AB	BB	AB	AB	BB	BB	AB	AB	AB	BB	BB	BB	AB	BB	BB	BB	BB	BB	AB	AB	BB	BB	BB	AB	AB	AB	BB
AX-475505613	FEM_Vitis_Candidate0000011	chr01	12748711	BB	AB	AA	AB	BB	AB	AB	AB	AA	AB	AB	AA	AB	AB	AB	AB	AB	AB	AB	BB	AB	BB	AB	AA	AB	BB	BB	AB	AB	AB	BB	AB	AB	AB	BB	AB	AB	AB	AB	AA	AA	AA	AB	AB	AB	AA
AX-691511331	lb_A_G_chr1_12493897	chr01	12798460	AB	AA	AA	AA	AA	AB	AA	AA	AA	AB	AA	AA	AB	AB	AB	AB	AB	AA	AA	AA	AB	AB	AA	AA	AA	AA	AA	AA	AB	AB	AB	AA	AB	AA	AB	AA	AB	AA	AA	AA	AA	AA	AA	AA	AA	AA
AX-691508982	chr1_12560573_A_G	chr01	12865135	AA	AA	AB	AA	AA	BB	AB	AB	AB	AB	AA	BB	BB	AA	AB	AB	AB	AB	AB	AA	AB	AA	AB	AB	AA	AA	AA	AA	AB	AA	AB	AB	BB	AB	AA	AB	AB	AB	NC	AA	AA	AA	AB	AB	AA	AB
AX-688080699	chrUn_18688845_A_C	chr01	13168619	AB	AB	AB	AA	AB	AA	AB	AA	AA	AA	AA	AA	AA	AA	AA	AB	AB	AB	AB	BB	AB	AB	BB	AA	AB	AB	AB	AB	AA	AA	AA	AB	AA	AA	AA	AB	AB	AB	BB	BB	BB	BB	AB	AB	BB	AB
AX-475508479	FEM_Vitis0016396	chr01	13222257	AA	AA	AA	AA	AA	AA	AA	AA	AA	AA	AA	AA	AA	AA	AA	AA	AA	AA	AA	AA	AA	AA	AA	AA	AA	AA	AA	AA	AA	AA	AA	AA	AA	AA	AA	AA	AA	AA	AA	AA	AA	AA	AA	AA	AA	AA
AX-686575917	FEM_Vitis0016345	chr01	13273170	BB	BB	AB	BB	BB	AB	BB	AB	AB	AB	BB	AA	AB	BB	AB	BB	BB	BB	BB	BB	BB	BB	BB	BB	BB	BB	BB	BB	BB	BB	BB	BB	AB	AB	BB	BB	BB	AB	AB	AB	AA	AB	AB	AB	BB	AB
AX-473880914	FEM_Vitis0016081	chr01	13458843	AB	AB	AA	AB	AB	AB	AB	AB	AA	AA	AB	AA	AA	AB	AB	AA	AB	AB	AB	AB	AB	BB	AA	AA	AB	AB	AB	AA	AA	AB	AB	AA	AB	AB	BB	AB	AA	AA	AA	AA	AA	AA	AA	AA	AA	AA
AX-473519353	chr1_14006648_C_T	chr01	13461966	BB	AB	AB	BB	BB	BB	BB	BB	BB	AB	BB	BB	AB	BB	BB	AA	AB	BB	BB	BB	AB	BB	BB	NC	AB	BB	BB	BB	AB	BB	AB	AB	BB	BB	BB	AB	AA	BB	BB	AA	BB	AB	BB	BB	AB	BB
AX-691508986	chr1_13972387_G_T	chr01	13496227	AA	AA	AA	AA	AA	AA	AA	AA	AA	AA	AA	AA	AA	AA	AA	AB	AB	AA	AA	AA	AB	AA	AA	AA	AA	AA	AA	AA	AA	AA	AA	AA	AA	AA	AA	AB	AB	AA	AA	AA	AA	AA	AA	AA	AA	AA
AX-475507655	FEM_Vitis0016025	chr01	13502034	BB	BB	BB	BB	BB	BB	BB	BB	BB	BB	BB	BB	BB	BB	BB	BB	BB	BB	BB	BB	BB	BB	BB	BB	BB	BB	BB	BB	BB	BB	BB	BB	BB	BB	BB	BB	BB	BB	AB	BB	AA	BB	BB	BB	BB	AB
AX-691516146	cn_C_A_chr1_13958729	chr01	13509865	BB	BB	BB	BB	BB	BB	BB	BB	BB	BB	BB	BB	BB	BB	BB	BB	BB	BB	BB	BB	BB	BB	BB	BB	BB	BB	BB	BB	BB	BB	BB	BB	BB	BB	BB	BB	BB	BB	BB	BB	BB	BB	BB	BB	BB	BB
AX-687028992	FEM_Vitis0015968	chr01	13547288	BB	BB	BB	BB	BB	BB	BB	BB	BB	BB	BB	BB	BB	BB	BB	AB	AB	BB	BB	BB	AB	BB	BB	BB	BB	BB	BB	BB	BB	BB	BB	BB	BB	BB	BB	AB	AB	BB	BB	BB	BB	BB	BB	BB	BB	BB
AX-691502006	chr1_13921759_G_T	chr01	13547486	BB	BB	AB	AB	BB	AB	AB	AB	AA	AB	AB	AA	AB	AB	AB	BB	BB	AB	AB	BB	BB	BB	AB	AB	BB	BB	BB	AB	AB	AB	BB	BB	AB	AB	BB	BB	BB	AB	BB	BB	BB	BB	AB	AB	BB	AB
AX-686575418	FEM_Vitis0015778	chr01	13784396	AB	AB	BB	AB	AA	BB	AB	AB	BB	BB	AB	BB	AB	BB	BB	BB	BB	AB	AB	AB	BB	AB	AB	BB	AB	AA	AA	AB	AB	BB	AA	AB	BB	AB	AB	AB	BB	AB	AA	AB	AA	AB	AB	AB	AB	AB
AX-691505418	ae_C_T_chr1_12963712	chr01	14500950	BB	BB	BB	BB	BB	BB	BB	BB	BB	BB	BB	BB	BB	BB	BB	BB	BB	BB	BB	BB	BB	BB	BB	BB	BB	BB	BB	BB	BB	BB	BB	BB	BB	BB	BB	BB	BB	BB	BB	BB	BB	BB	BB	BB	BB	BB
AX-691517896	lb_G_T_chrUn_24006238	chr01	15269373	BB	AB	AB	BB	BB	BB	BB	BB	BB	BB	BB	BB	BB	BB	BB	BB	BB	BB	BB	BB	BB	BB	BB	BB	AB	BB	BB	BB	BB	BB	BB	BB	BB	BB	BB	BB	BB	BB	BB	AB	BB	AB	BB	BB	AB	BB
AX-691516936	cn_T_C_chrUn_23942174	chr01	15333133	BB	BB	BB	BB	BB	BB	BB	BB	BB	BB	BB	BB	BB	BB	BB	BB	BB	BB	BB	BB	BB	BB	BB	BB	BB	BB	BB	BB	BB	BB	BB	BB	BB	BB	BB	BB	BB	BB	BB	BB	BB	BB	BB	BB	BB	BB
AX-691516150	cn_G_T_chr1_random_302893	chr01	18791608	BB	BB	BB	BB	BB	BB	BB	BB	BB	BB	BB	BB	BB	BB	BB	BB	BB	BB	BB	BB	BB	BB	BB	BB	BB	BB	BB	BB	BB	BB	BB	BB	BB	BB	BB	BB	BB	BB	BB	BB	AB	BB	BB	BB	BB	BB
AX-691511609	li_T_C_chr1_random_398972	chr01	18887086	BB	BB	BB	BB	BB	BB	BB	BB	BB	BB	BB	BB	BB	BB	BB	BB	BB	BB	BB	BB	BB	BB	BB	BB	BB	BB	BB	BB	BB	BB	BB	BB	AB	BB	BB	BB	BB	BB	BB	BB	BB	BB	BB	BB	BB	BB
AX-691502009	chr1_random_468874_C_T	chr01	18961706	AB	AB	AA	AB	BB	AB	AB	AB	AA	AB	AB	AA	AB	AA	AA	AB	AA	AB	AB	AB	AA	BB	AB	AB	AB	BB	BB	AB	AB	AA	BB	BB	AB	AB	AB	AB	AB	AB	AB	AA	AA	AA	AB	AB	AB	AA
AX-691505428	ae_T_C_chr1_random_488154	chr01	18980988	AA	AA	AA	AA	AA	AA	AA	AA	AA	AA	AA	AA	AA	AA	AA	AA	AA	AA	AA	AA	AA	AA	AA	AA	AA	AA	AA	AA	AA	AA	AA	AA	AA	AA	AA	AA	AA	AA	AA	AA	AA	AA	AA	AA	AA	BB
AX-691502010	chr1_random_506200_C_T	chr01	18999034	AB	AB	BB	AB	AA	AB	AB	AB	BB	BB	AB	BB	AB	BB	BB	BB	BB	AB	AB	AB	BB	AA	AB	BB	AB	AA	AA	AB	AB	BB	AA	AB	AB	AB	AB	AB	BB	AB	AB	BB	AA	BB	AB	AB	AB	AB
AX-691502011	chr1_14302982_C_T	chr01	19084299	BB	BB	BB	BB	BB	BB	BB	BB	BB	BB	BB	BB	AB	BB	BB	BB	BB	BB	BB	BB	BB	BB	BB	BB	BB	AB	BB	BB	AB	BB	AB	BB	BB	BB	BB	BB	BB	BB	AB	BB	BB	BB	BB	BB	BB	BB
AX-475509238	chr1_14667660_C_T	chr01	19448832	AA	AA	AB	AA	AA	BB	AA	AB	AB	AB	AA	BB	AB	AA	AB	AB	AB	AA	AA	AA	AB	AB	AA	AA	AA	AA	AA	AA	AA	AA	AA	AA	BB	AB	AA	AB	AB	AB	AA	AA	BB	AA	AB	AB	AA	AA
AX-473521560	FEM_Vitis0017030	chr01	19642075	AA	AA	AA	AA	AA	AA	AA	AA	AA	AA	AA	AA	AA	AA	AA	AA	AA	AA	AA	AA	AA	AA	AA	AA	AA	AA	AA	AA	AA	AA	AA	AA	AA	AA	AA	AA	AA	AA	AA	AB	AA	AB	AA	AA	AA	AA
AX-686576550	FEM_Vitis0017112	chr01	19742293	AB	AA	AA	AA	AA	BB	AA	AA	AA	AA	AA	AA	BB	AB	BB	AA	BB	AA	AA	AB	BB	AB	AA	AA	AA	AA	AA	AA	AB	AB	AB	AA	BB	AA	AB	AA	AA	AA	AA	AA	AA	AA	AA	AA	AA	AA
AX-691500148	chr1_15016961_A_G	chr01	19798952	AB	AB	AA	AB	AB	AB	AB	AB	AA	AB	AB	AA	AB	AB	AB	AB	AB	AB	AB	AB	AB	BB	AA	AB	AB	AB	AB	AA	AB	AB	BB	AB	AB	AB	BB	AB	AB	AA	AB	AB	BB	AB	AA	AA	AA	AB
AX-687029934	FEM_Vitis0017202	chr01	19892673	BB	AB	BB	AB	AB	BB	AB	AB	BB	BB	AB	BB	BB	BB	BB	BB	BB	AB	AB	BB	BB	AB	BB	BB	AB	AB	AB	BB	BB	BB	AB	BB	BB	NC	AB	AB	BB	BB	BB	BB	BB	BB	BB	BB	BB	AB
AX-687030055	FEM_Vitis0017339	chr01	20099939	BB	BB	BB	BB	BB	BB	BB	BB	BB	BB	BB	BB	BB	BB	BB	BB	BB	BB	BB	BB	BB	BB	BB	BB	BB	BB	BB	BB	BB	BB	BB	BB	BB	BB	BB	BB	BB	BB	BB	BB	BB	BB	BB	BB	BB	BB
AX-687030072	FEM_Vitis0017360	chr01	20128568	AA	AA	AA	AA	AA	AA	AA	AA	AA	AA	AA	AA	AA	AA	AA	AA	AA	AA	AA	AA	AA	AA	NC	AA	AA	AA	AA	AA	AA	AA	AA	AA	AA	AA	AA	AA	AA	AA	AA	AA	AA	AA	AA	AA	AA	AB
AX-686576817	FEM_Vitis0017404	chr01	20225053	AA	AB	BB	AB	AA	AB	AA	AB	BB	AB	AB	BB	BB	AB	AB	AB	AB	AA	AA	AB	AB	AA	AA	AB	AB	AA	AA	AB	BB	AB	AA	AA	AB	AB	AA	AB	AB	AB	AA	AB	AA	AB	AB	AB	AB	BB
AX-691514488	ae_A_G_chr1_15463774	chr01	20243575	AA	AA	AA	AA	AA	AA	AA	AA	AA	AA	AA	AA	AA	AA	AA	AA	AA	AA	AA	AA	AA	AA	AA	AA	AA	AA	AA	AA	AA	AA	AA	AA	AA	AA	AA	AA	AA	AA	AA	AA	AB	AA	AA	AA	AA	AA
AX-475510863	FEM_Vitis0017447	chr01	20273196	AB	AB	AA	AB	AB	AA	AB	AB	AA	AB	AA	AA	AA	AB	AB	AB	AB	AB	AB	AA	AB	AB	AA	AB	AB	AB	AB	AA	AA	AB	AB	AB	AA	AB	BB	AA	AB	AA	AA	AA	AA	AA	AA	AA	AA	AB
AX-687030205	FEM_Vitis0017527	chr01	20374777	AB	AA	AA	AA	AB	AA	AA	AA	AA	AA	AA	AA	AA	AA	AA	AA	AA	AA	AA	AB	AA	AA	AB	AA	AA	AB	AB	AB	AA	AA	AA	AB	AA	AA	AA	AA	AA	AB	AB	AA	AA	AA	AB	AB	AB	AA
AX-475511052	chr1_15601334_A_G	chr01	20376506	AA	AB	BB	AB	AA	AB	AB	AB	BB	AB	AB	BB	AB	AB	AB	AB	AB	AB	AB	AB	AB	AA	AB	AB	AB	AA	AA	AB	AB	AB	AA	AA	AB	AB	AA	AB	AB	AB	AB	BB	AA	BB	AB	AB	AB	BB
AX-475511084	chr1_15605027_A_G	chr01	20380199	BB	BB	AB	BB	BB	AB	BB	AB	AB	AB	BB	AA	AB	BB	AB	AB	AB	BB	BB	AB	AB	BB	BB	BB	BB	BB	BB	BB	BB	BB	BB	BB	AB	AB	BB	AB	AB	AB	BB	BB	BB	BB	AB	AB	BB	BB
AX-473524047	chr1_15717010_A_C	chr01	20490538	AA	AB	AB	AA	AA	AA	AB	AA	AA	AA	AA	AA	AA	AA	AA	AA	AA	AB	AB	AA	AA	AA	AB	AA	AB	AA	AA	AA	AA	AA	AA	AA	AA	AA	AA	AA	AA	AA	AB	BB	BB	BB	AA	AA	AB	AB
AX-691505404	chr1_15717071_C_T	chr01	20490599	AB	AB	AA	BB	AB	AB	AB	AB	AB	AB	AB	AA	AA	BB	AB	AB	AB	AB	AB	AB	AB	BB	AA	BB	AB	AB	AB	BB	AB	BB	AB	BB	AB	AB	BB	AA	AB	AA	AA	AA	AA	AA	AA	AA	AA	AB
AX-475511991	chr1_15843271_A_G	chr01	20616792	AB	AB	BB	AB	AB	AB	AB	AB	BB	BB	BB	BB	BB	AB	AB	BB	AB	AB	AB	AB	AB	AA	BB	BB	AB	AB	AB	AB	BB	AB	AB	AB	AB	AB	AA	BB	BB	BB	BB	BB	BB	BB	BB	BB	BB	AB
AX-691500152	SNP1375_272	chr01	20665373	BB	BB	BB	BB	BB	BB	BB	BB	BB	AB	BB	BB	BB	BB	BB	AB	BB	BB	BB	BB	BB	BB	BB	AB	BB	BB	BB	BB	BB	BB	BB	AB	BB	BB	BB	BB	AB	BB	BB	BB	BB	BB	BB	BB	BB	BB
AX-691509014	chr1_15927368_A_G	chr01	20700889	BB	AB	AB	BB	BB	BB	BB	BB	BB	BB	BB	BB	BB	BB	BB	BB	BB	BB	BB	BB	BB	BB	BB	BB	AB	BB	BB	BB	BB	BB	BB	BB	BB	BB	BB	BB	BB	BB	BB	AB	BB	AB	BB	BB	AB	BB
AX-469784389	FEM_Vitis0017865	chr01	20701623	BB	BB	BB	BB	BB	BB	BB	BB	BB	BB	BB	BB	BB	BB	BB	BB	BB	BB	BB	BB	BB	BB	BB	BB	BB	BB	BB	BB	BB	BB	BB	BB	BB	BB	BB	BB	BB	BB	BB	BB	BB	BB	BB	BB	BB	AB
AX-691516992	lb_T_C_chr1_15928681	chr01	20702202	AA	AA	AA	AA	AA	AA	AA	AA	AA	AA	AA	AA	AA	AA	AA	AA	AA	AA	AA	AA	AA	AA	AA	AA	AA	AA	AA	AA	AA	AA	AA	AA	AA	AA	AA	AA	AA	AA	AA	AA	BB	AA	AA	AA	AA	AA
AX-691509016	chr1_15934554_C_T	chr01	20708075	AB	AB	AA	BB	AB	AB	AB	AB	AB	AB	AB	AA	AA	BB	AB	AB	AB	AB	AB	AA	AB	BB	AA	BB	AB	AB	AB	BB	AB	BB	AB	BB	AB	AB	BB	AA	AB	AA	AA	AA	AA	AA	AA	AA	AA	AB
AX-687030546	FEM_Vitis0017962	chr01	20880546	AB	AB	AB	AB	AB	AA	AB	AB	AA	AA	AB	AA	AA	AB	AB	AA	AB	AB	AB	AB	AB	AB	AB	AA	AB	AB	AB	AB	AB	AB	AB	AB	AA	AB	AB	AB	AA	AB	AB	AB	AA	AB	AB	AB	AB	AA
AX-471521740	FEM_Vitis0017996	chr01	20936171	AB	AB	BB	AA	AB	BB	AB	AB	AB	BB	AA	BB	BB	AA	AB	BB	AB	AB	AB	AB	AB	AB	BB	AB	AB	AB	AB	AA	AA	AA	AA	AB	BB	AB	AA	AB	BB	BB	BB	BB	BB	BB	BB	BB	BB	AB
AX-469785706	chr1_16384739_A_G	chr01	21156487	AA	AA	AB	AA	AB	BB	AB	AB	AB	BB	AA	BB	BB	AA	AB	BB	AB	AB	AB	AA	AB	AB	AB	AB	AA	AA	AB	AA	AA	AA	AA	AB	BB	AB	AA	AB	BB	AB	AA	AA	AA	AA	AB	AB	AA	AA
AX-691510567	lb_G_A_chr1_16391144	chr01	21162892	BB	AB	AA	BB	AB	AA	AB	AB	AB	AA	BB	AA	AA	BB	AB	AA	AB	AB	AB	BB	AB	AB	AB	AB	AB	BB	AB	BB	BB	BB	BB	AB	AA	AB	BB	AB	AA	AB	AB	AB	BB	AB	AB	AB	AB	BB
AX-691502017	chr1_16444162_C_T	chr01	21215801	BB	AB	AA	BB	BB	AB	AB	AB	AB	AB	BB	AA	AB	BB	AB	AB	AB	AB	AB	BB	AB	BB	AB	BB	AB	BB	BB	BB	BB	BB	BB	BB	AB	AB	BB	AB	AB	AB	BB	AB	BB	AB	AB	AB	AB	BB
AX-687030732	FEM_Vitis0018201	chr01	21239232	AA	AA	AA	AA	AA	AA	AA	AA	AA	AA	AA	AA	AA	AA	AA	AA	AA	AA	AA	AA	AA	AA	AA	AA	AA	AA	AA	AA	AA	AA	AA	AA	AA	AA	AA	AA	AA	AA	AB	AA	BB	AA	AA	AA	AA	AA
AX-687030741	FEM_Vitis0018210	chr01	21252526	AB	BB	BB	AB	BB	BB	BB	BB	AB	BB	AB	BB	BB	AA	AA	BB	AB	BB	BB	AB	AB	BB	BB	AB	BB	BB	BB	AB	AB	AA	BB	BB	BB	BB	AB	BB	BB	BB	BB	BB	BB	BB	BB	BB	BB	AB
AX-469786287	FEM_Vitis0018278	chr01	21325625	BB	BB	BB	BB	BB	BB	AB	BB	BB	BB	BB	BB	BB	BB	BB	BB	BB	BB	BB	AB	BB	BB	BB	BB	BB	BB	BB	BB	BB	BB	BB	BB	BB	BB	AB	BB	BB	AB	AB	BB	BB	BB	AB	AB	AB	BB
AX-691509023	chr1_16586426_A_C	chr01	21358474	AA	AB	AA	AB	AB	AA	AB	AB	AA	AA	AB	AA	AA	AA	AA	AA	AA	AB	AB	AB	AA	AB	AA	AA	AB	AB	AB	AB	AB	AA	BB	AB	AA	AB	AB	AB	AA	AB	BB	AA	AA	AA	AB	AB	AB	AA
AX-691509026	chr1_16618819_C_T	chr01	21390867	BB	AB	AB	BB	BB	BB	BB	BB	BB	BB	BB	BB	BB	BB	BB	BB	BB	BB	BB	BB	BB	BB	BB	BB	AB	BB	BB	BB	BB	BB	BB	BB	BB	BB	BB	BB	BB	BB	AB	AB	BB	AB	BB	BB	AB	BB
AX-691509028	chr1_16623814_C_T	chr01	21395862	BB	AA	AA	AB	AA	AB	AB	AA	AB	AA	AB	AA	AB	BB	AB	AA	AB	AA	AA	BB	AB	AB	AB	AB	AA	AB	AA	BB	AB	BB	AA	AB	AB	AA	BB	AA	AA	AB	AB	AA	AA	AA	AB	AB	AB	BB
AX-469786554	FEM_Vitis0018349	chr01	21404589	AA	AB	AB	AB	AA	AB	AA	AB	BB	AB	AB	AB	AB	AB	AA	AA	AA	AA	AA	AB	AA	AB	AA	AB	AB	AA	AA	AB	AB	AB	AA	AA	AB	AA	AA	AA	AA	AA	AA	AB	AA	AB	AA	AA	AB	AB
AX-687030901	FEM_Vitis0018424	chr01	21508482	BB	BB	BB	AB	BB	BB	BB	BB	AB	BB	AB	BB	BB	AB	BB	BB	BB	BB	BB	BB	BB	AB	BB	AB	BB	BB	BB	AB	AB	AB	BB	BB	BB	BB	BB	BB	BB	BB	BB	BB	BB	BB	BB	BB	BB	AB
AX-473529185	FEM_Vitis0018428	chr01	21512300	AA	AA	AA	AA	AA	AA	AA	AA	AA	AA	AA	AA	AA	AA	AA	AA	AA	NC	AA	AA	AA	AA	AA	AA	AA	AA	AA	AA	AA	AA	AA	AA	AA	AA	AA	AA	AA	AA	AA	AA	AA	AA	AA	AA	AA	AB
AX-471524923	chr1_16864011_A_G	chr01	21636251	AB	AB	AA	BB	BB	AA	AA	AB	AB	AB	BB	AA	AA	BB	AB	AB	AB	AB	AB	AB	AB	BB	AA	BB	AB	AB	BB	AB	BB	BB	BB	AB	AA	AB	AB	AB	AB	AA	AA	AB	AA	AB	AB	AB	AA	BB
AX-691502023	chr1_16866207_A_G	chr01	21638447	AB	AB	AA	BB	BB	AA	AB	AB	AB	AB	BB	AA	AA	BB	AB	AB	AB	AB	AB	BB	AB	BB	AA	BB	AB	AB	BB	BB	BB	BB	BB	BB	AA	AB	BB	AB	AB	AB	BB	AB	BB	AB	BB	BB	AB	BB
AX-691510569	lb_A_G_chr1_16898215	chr01	21670455	AA	AA	AA	AA	AA	AA	AA	AA	AA	AA	AA	AA	AA	AA	AA	AA	AA	AA	AA	AA	AA	AA	AA	AA	AA	AA	AA	AA	AA	AA	AA	AA	AA	AA	AA	AA	AA	AA	AA	AA	AB	AA	AA	AA	AA	AA
AX-686577785	FEM_Vitis0018598	chr01	21672204	BB	BB	BB	BB	BB	BB	BB	BB	BB	BB	BB	BB	BB	BB	BB	BB	BB	BB	BB	BB	BB	BB	BB	BB	BB	BB	BB	BB	BB	BB	BB	BB	BB	BB	BB	BB	BB	BB	BB	BB	BB	BB	BB	BB	BB	BB
AX-469787447	chr1_16906729_A_C	chr01	21678969	AB	BB	AB	BB	BB	AA	AB	AB	AB	AB	BB	AA	AA	BB	AB	AB	AB	AB	AB	BB	AB	BB	AA	BB	BB	AB	BB	AB	BB	BB	BB	AB	AA	AB	BB	AB	AB	AB	BB	BB	BB	BB	BB	BB	BB	BB
AX-687031140	FEM_Vitis0018720	chr01	21763753	AB	AB	AB	AA	BB	AA	AB	AA	AA	AB	BB	AA	AA	BB	AB	AB	AB	AA	AA	BB	AB	AB	AA	BB	AB	AA	AB	BB	BB	BB	AB	BB	AA	AA	BB	AB	AB	AB	BB	BB	BB	BB	BB	BB	BB	BB
AX-687031185	FEM_Vitis0018775	chr01	21834569	BB	BB	BB	BB	BB	BB	BB	BB	BB	BB	BB	BB	BB	BB	BB	BB	BB	BB	BB	BB	BB	BB	BB	BB	BB	BB	BB	BB	BB	BB	BB	BB	BB	BB	BB	BB	BB	BB	BB	BB	BB	BB	BB	BB	BB	AB
AX-472049497	chr1_17202271_A_G	chr01	21974698	BB	BB	BB	BB	AB	BB	BB	BB	BB	AB	BB	BB	BB	BB	BB	AB	BB	BB	BB	BB	BB	BB	BB	AB	BB	BB	AB	BB	BB	BB	BB	AB	BB	BB	BB	BB	AB	BB	BB	BB	BB	BB	BB	BB	BB	BB
AX-469788743	FEM_Vitis0018925	chr01	21988174	BB	BB	BB	BB	AB	BB	BB	BB	BB	AB	BB	BB	BB	BB	BB	AB	BB	BB	BB	BB	BB	BB	BB	AB	BB	BB	AB	BB	BB	BB	BB	AB	BB	BB	BB	BB	AB	BB	BB	BB	BB	BB	BB	BB	BB	BB
AX-691510571	lb_T_C_chr1_17397267	chr01	22159212	AA	AA	AA	AA	AA	AA	AA	AA	AA	AA	AA	AA	AA	AA	AA	AA	AA	AA	AA	AA	AA	AA	AA	AA	AA	AA	AA	AA	AA	AA	AA	AA	AA	AA	AA	AA	AA	AA	AA	AA	AB	AA	AA	AA	AA	AA
AX-469789650	chr1_17402591_C_T	chr01	22164536	AA	AB	AA	AB	AB	AA	AA	AB	AA	AB	AA	AA	AA	AA	AA	AB	AA	AB	AB	AA	AA	AB	AA	AB	AB	AB	AB	AA	AA	AA	AB	AB	AA	AB	AA	AA	AB	AA	AA	AA	AA	AA	AA	AA	AA	AA
AX-691500154	chr1_17451211_A_G	chr01	22213156	AB	AB	BB	AB	AB	BB	BB	AB	BB	AB	BB	BB	BB	AB	AB	AB	AB	AB	AB	BB	AB	AB	BB	AB	AB	AB	NC	BB	BB	AB	AB	AB	BB	AB	AB	BB	AB	BB	BB	BB	AA	BB	BB	BB	BB	BB
AX-475517552	FEM_Vitis0019100	chr01	22231349	AA	AA	AB	AA	AB	AB	BB	AB	AB	AB	AB	BB	AB	AA	AB	AB	AB	AB	AB	AB	AB	AA	AB	AA	AA	AA	AA	AA	AB	AA	AB	AA	AB	AB	AB	BB	AB	BB	AB	AA	AA	AA	AB	AB	AB	AA
AX-473533214	chr1_17556282_A_G	chr01	22317462	BB	BB	AB	BB	AB	AB	AA	AB	AB	AB	AB	AA	AB	BB	AB	AB	AB	AB	AB	AB	AB	BB	AB	BB	BB	BB	BB	BB	AB	BB	AB	BB	AB	AB	AB	AA	AB	AA	AB	BB	BB	BB	AB	AB	AB	BB
AX-469790381	chr1_17557827_C_T	chr01	22319007	BB	BB	BB	BB	BB	BB	BB	BB	BB	BB	BB	BB	BB	BB	BB	BB	BB	BB	BB	BB	BB	BB	BB	BB	BB	BB	BB	AB	BB	BB	BB	AB	BB	BB	BB	BB	BB	BB	BB	BB	BB	BB	BB	BB	BB	BB
AX-469790412	FEM_Vitis0019237	chr01	22331750	AB	AB	BB	AB	AB	BB	BB	AB	BB	AB	BB	BB	BB	AB	AB	AB	AB	AB	AB	AB	AB	AA	BB	AB	AB	AB	AA	AB	BB	AB	AB	AA	BB	AB	AB	BB	AB	BB	BB	BB	BB	BB	BB	BB	BB	BB
AX-687031566	FEM_Vitis0019251	chr01	22351166	AA	AA	AA	AA	AA	AA	AA	AA	AA	AA	AA	AA	AA	AA	AA	AA	AA	AA	AA	AA	AA	AA	AA	AA	AA	AA	AA	AA	AA	AA	AA	AA	AA	AA	AA	AA	AA	AA	NC	AA	AA	AA	AA	AA	AA	AA
AX-687031682	FEM_Vitis0019391	chr01	22497173	BB	BB	BB	NC	BB	BB	BB	BB	AB	BB	AB	BB	BB	AB	BB	BB	BB	BB	BB	AB	BB	BB	BB	AB	BB	BB	BB	AB	AB	AB	BB	BB	BB	BB	BB	BB	BB	BB	BB	BB	BB	BB	BB	BB	BB	AB
AX-691510573	lb_A_G_chr1_17880537	chr01	22637240	AA	AA	AA	AB	AA	AA	AA	AA	AB	AA	AB	AA	AA	AB	AA	AA	AA	AA	AA	AA	AA	AA	AA	AB	AA	AA	AA	BB	AB	AB	AA	AA	AA	AA	AA	AA	AA	AA	AA	AA	AA	AA	AA	AA	AA	AB
AX-686578615	FEM_Vitis0019588	chr01	22638037	BB	BB	BB	BB	BB	BB	BB	BB	BB	BB	BB	BB	BB	BB	BB	BB	BB	BB	BB	BB	BB	BB	BB	BB	BB	BB	BB	BB	BB	BB	BB	BB	BB	BB	BB	BB	BB	BB	BB	BB	AA	BB	BB	BB	BB	AB
AX-691505413	chr1_17917599_A_G	chr01	22674302	BB	AB	AB	BB	BB	BB	BB	BB	BB	BB	BB	BB	BB	BB	BB	BB	BB	BB	BB	BB	BB	BB	BB	BB	AB	BB	BB	BB	BB	BB	BB	BB	BB	BB	BB	BB	BB	BB	BB	AB	BB	AB	BB	BB	AB	BB
AX-687031944	FEM_Vitis0019732	chr01	22832863	AA	AA	AA	AA	AA	AA	AA	AA	AA	AA	AA	AA	AA	AA	AA	AA	AA	AA	AA	AA	AA	AA	AA	AA	AA	AA	AA	AA	AA	AA	AA	AA	AA	AA	AA	AA	AA	AA	AA	AA	AA	AA	AA	AA	AA	AA
AX-691500156	chr1_18105883_C_T	chr01	22862711	BB	BB	AB	BB	BB	BB	AB	BB	BB	BB	BB	AB	BB	BB	AB	BB	BB	AB	AB	BB	BB	BB	AB	BB	BB	BB	BB	BB	AB	BB	AB	BB	BB	AB	BB	BB	BB	AB	BB	BB	BB	BB	BB	BB	BB	BB
AX-691505417	chr1_18157904_A_G	chr01	22915187	BB	AB	BB	AB	AB	BB	AB	AB	BB	AB	BB	BB	BB	BB	BB	AB	BB	AB	AB	AA	BB	AA	BB	AB	AB	AB	AA	AB	BB	BB	AB	AA	BB	AB	AA	BB	AB	BB	AA	AB	AA	AB	AB	AB	BB	AB
AX-475521122	chr1_18181446_C_T	chr01	22938729	AB	AB	AA	BB	BB	AA	AA	AB	AB	AB	BB	AA	AA	BB	AB	AB	AB	AB	AB	AB	AB	BB	AA	BB	AB	AB	BB	BB	BB	BB	BB	BB	AA	AB	AB	AB	AB	AA	AB	AB	BB	AB	AB	AB	AA	BB
AX-472055231	chr1_18321760_C_T	chr01	23064719	BB	AB	BB	AB	BB	BB	BB	AB	BB	BB	BB	BB	BB	BB	BB	BB	BB	AB	AB	BB	BB	AB	BB	BB	AB	AB	AB	AB	BB	BB	AB	AB	BB	AB	BB	BB	BB	BB	BB	BB	BB	BB	BB	BB	BB	BB
AX-686578871	FEM_Vitis0019929	chr01	23066172	AB	AA	AA	AA	AA	AA	AA	AA	AA	AA	AA	AA	AA	AB	AB	AA	AA	AA	AA	AA	AA	AB	AA	AA	AA	AA	AA	AA	AA	AB	AA	AA	AA	AA	AB	AA	AA	AA	AA	AA	AA	AA	AA	AA	AA	AA
AX-472055510	lb_G_A_chr1_18358943	chr01	23102234	BB	BB	BB	BB	BB	BB	BB	BB	BB	BB	BB	BB	BB	BB	BB	BB	BB	BB	BB	BB	BB	BB	BB	BB	BB	BB	BB	BB	BB	BB	BB	BB	BB	BB	BB	BB	BB	BB	BB	BB	AB	BB	BB	BB	BB	BB
AX-687032128	FEM_Vitis0019977	chr01	23109710	BB	BB	BB	BB	BB	BB	BB	BB	BB	BB	BB	BB	BB	BB	BB	BB	BB	BB	BB	BB	BB	BB	BB	BB	BB	BB	BB	BB	BB	BB	BB	BB	BB	BB	BB	BB	BB	BB	BB	BB	BB	BB	BB	BB	BB	AB
AX-691500158	chr1_18404031_A_G	chr01	23147249	AA	BB	AB	BB	AB	AB	AB	BB	BB	AB	BB	AB	AB	AB	AA	AB	BB	AB	AB	BB	BB	BB	AA	AB	BB	AB	AB	BB	AB	AB	AB	AB	AB	AB	BB	BB	AB	AA	BB	BB	BB	BB	AB	AB	AB	BB
AX-687032186	FEM_Vitis0020044	chr01	23155326	AA	BB	BB	AB	AB	AA	BB	AB	AA	AB	AA	AB	AA	AA	AB	AB	AA	BB	BB	AB	AA	AB	AB	AB	BB	AB	BB	AA	AB	AA	BB	AB	AA	BB	AB	AA	NC	AB	BB	AB	AA	AB	AA	AA	AB	AA
AX-691515340	be_C_T_chr1_18438884	chr01	23182102	BB	BB	BB	BB	BB	BB	BB	BB	BB	BB	BB	BB	BB	BB	BB	BB	BB	BB	BB	BB	BB	BB	BB	BB	BB	BB	BB	BB	BB	BB	BB	BB	BB	BB	BB	BB	BB	BB	BB	BB	AB	BB	BB	BB	BB	BB
AX-691505421	chr1_18463066_A_G	chr01	23206197	AA	AA	AB	AA	AA	AB	AB	AB	AB	AB	AA	BB	AB	AA	AB	AB	AB	AB	AB	AA	AB	AA	AB	AA	AA	AA	AA	AA	AA	AA	AA	AA	AB	AB	AA	AB	AB	AB	AA	AA	AA	AA	AA	AA	AA	AA
AX-471530890	FEM_Vitis0020256	chr01	23264788	AA	AB	AA	AB	AA	AA	AB	AB	AA	AA	AA	AA	AA	AA	AA	AA	AA	AB	AB	AB	AA	AB	AA	AA	AB	AB	AB	AA	AA	AA	AB	AA	AA	AB	AB	AA	AA	AA	AB	AA	AA	AA	AA	AA	AA	AA
AX-475522316	FEM_Vitis0020274	chr01	23276257	AA	AA	AA	AA	AA	AA	AA	AA	AA	AA	AA	AA	AA	AA	AA	AA	AA	AA	AA	AA	AA	AA	AA	AA	AA	AA	AA	AA	AA	AA	AA	AA	AA	AA	AA	AA	AA	AA	AB	BB	AA	BB	AB	AB	AA	AA
AX-472056485	chr1_18582851_C_T	chr01	23325422	BB	BB	BB	BB	BB	BB	BB	BB	BB	BB	BB	BB	BB	BB	BB	BB	BB	BB	BB	BB	BB	BB	BB	BB	BB	BB	BB	AB	BB	BB	BB	AB	BB	BB	BB	BB	BB	BB	BB	BB	BB	BB	BB	BB	BB	BB
AX-473896934	chr1_18760209_A_G	chr01	23502780	BB	AB	BB	AB	AB	BB	BB	AB	BB	AB	BB	BB	BB	BB	BB	AB	BB	AB	AB	BB	BB	AB	BB	AB	AB	AB	AA	BB	BB	BB	AA	AB	BB	AB	BB	BB	AB	BB	BB	BB	BB	BB	BB	BB	BB	BB
AX-691502024	chr1_18883004_A_C	chr01	23628960	BB	AB	AB	BB	BB	BB	AB	BB	BB	BB	BB	BB	BB	BB	BB	AB	AB	AB	AB	BB	AB	BB	AB	BB	AB	BB	BB	BB	BB	BB	BB	BB	BB	BB	BB	AB	AB	BB	BB	AB	BB	AB	BB	BB	AB	BB
AX-691515341	be_G_A_chr1_18883369	chr01	23629325	BB	BB	BB	BB	BB	BB	BB	BB	BB	BB	BB	BB	BB	BB	BB	BB	BB	BB	BB	BB	BB	BB	BB	BB	BB	BB	BB	BB	BB	BB	BB	BB	BB	BB	BB	BB	BB	BB	BB	BB	BB	BB	BB	BB	BB	BB
AX-691516997	lb_C_T_chr1_18885079	chr01	23631035	AA	AA	AB	AA	AB	AB	AB	AB	AB	BB	AA	BB	AB	AA	AB	AB	AA	AA	AA	AB	AA	AA	AA	AB	AA	AA	AB	AA	AA	AA	AB	AB	AB	AB	AB	AA	AB	AB	BB	AB	BB	AB	AB	AB	AA	AB
AX-691509039	chr1_18906357_A_G	chr01	23652313	AA	AA	AA	AA	AB	AA	AA	AA	AA	AB	AA	AA	AA	AA	AA	AB	AA	AA	AA	AA	AA	AA	AA	AB	AA	AA	AB	AA	AA	AA	AB	AB	AA	AA	AA	AA	AB	AA	AA	AA	AA	AA	AA	AA	AA	AA
AX-691502027	chr1_18973092_A_C	chr01	23719048	BB	BB	AB	BB	AB	AB	BB	AB	AB	AA	BB	AA	AB	BB	AB	AB	BB	BB	BB	BB	BB	BB	BB	AB	BB	BB	AB	BB	BB	BB	AB	AB	AB	AB	BB	BB	AB	AB	BB	BB	BB	BB	BB	BB	BB	BB
AX-691502028	chr1_19045364_G_T	chr01	23791493	AB	AB	AA	BB	AB	AB	AB	AB	AB	AA	BB	AA	AB	AB	AA	AA	AB	AB	AB	BB	AB	BB	AB	AB	AB	BB	AB	BB	BB	AB	AB	AB	AB	AB	AB	AB	AA	AB	BB	AB	BB	AB	BB	BB	AB	BB
AX-691502029	chr1_19105277_A_C	chr01	23851245	BB	BB	AB	BB	BB	AB	BB	AB	AB	AB	BB	AA	AB	BB	AB	BB	BB	BB	BB	BB	BB	BB	BB	BB	BB	BB	BB	BB	BB	BB	BB	BB	AB	AB	BB	BB	BB	AB	BB	BB	NC	BB	BB	BB	BB	BB
AX-691509046	chr1_19117448_C_T	chr01	23863416	AA	AA	AA	AA	AA	AA	AA	AA	AA	AA	AA	AA	AA	AA	AA	AA	AA	AA	AA	AA	AA	AA	AA	AA	AA	AA	AA	AB	AB	AA	AA	AB	AA	AA	AA	AA	AA	AA	AA	AA	AA	AA	AA	AA	AA	AA
AX-686579575	FEM_Vitis0020792	chr01	23869665	BB	BB	BB	BB	BB	BB	BB	BB	BB	BB	BB	BB	BB	BB	BB	BB	BB	BB	BB	BB	BB	BB	BB	BB	BB	BB	BB	BB	BB	BB	BB	BB	BB	BB	BB	BB	BB	BB	BB	BB	BB	BB	BB	BB	BB	BB
AX-469796960	FEM_Vitis0020846	chr01	23902540	AA	AA	AA	AA	AA	AA	AA	AA	AA	AA	AA	AA	AA	AA	AA	AA	AA	AA	AA	AA	AA	AA	AA	AA	AA	AA	AA	AA	AA	AA	AA	AA	AA	AA	AA	AA	AA	AA	AA	AA	BB	AA	AA	AA	AA	AA
AX-469796982	FEM_Vitis0020853	chr01	23909830	AB	BB	BB	AB	AA	BB	AB	BB	AB	AB	AA	BB	BB	AA	AB	AB	AB	BB	BB	AB	AB	AB	BB	AA	BB	BB	AB	AA	AA	AA	AB	AA	BB	BB	AA	AB	AB	BB	AB	BB	BB	BB	BB	BB	BB	AB
AX-686521574	FEM_Vitis0020856	chr01	23910269	AA	AA	AA	AA	AA	AA	AB	AA	AA	AA	AA	AA	AA	AA	AA	AB	AB	AB	AB	AB	AB	AA	AB	AA	AA	AA	AA	AA	AA	AA	AA	AA	AA	AA	AA	AB	AB	AA	AA	AA	AA	AA	AA	AA	AA	AA
AX-473542985	FEM_Vitis0020886	chr01	23924361	AB	AB	BB	AA	AA	BB	AB	AB	AB	AB	AA	BB	BB	AA	AB	AB	AB	AB	AB	AB	AB	AA	BB	AA	AB	AB	AA	AA	AA	AA	AA	AA	BB	AB	AA	AB	AB	BB	AB	BB	BB	BB	BB	BB	BB	AB
AX-691509049	chr1_19224395_A_G	chr01	23970189	AB	AB	BB	AA	AA	BB	AB	AB	AB	AB	AA	BB	BB	AA	AB	AB	AB	AB	AB	AA	AB	AA	BB	AA	AB	AB	AA	AA	AA	AA	AA	AA	BB	AB	AB	AB	AB	BB	AA	AB	AA	AB	AB	AB	BB	AA
AX-475526180	FEM_Vitis0020987	chr01	23981863	BB	BB	BB	BB	BB	BB	BB	BB	BB	BB	BB	BB	BB	BB	BB	BB	BB	BB	BB	BB	BB	BB	BB	BB	BB	BB	BB	BB	BB	BB	BB	BB	BB	BB	BB	BB	BB	BB	BB	BB	AA	BB	BB	BB	BB	AB
AX-691517713	FEM_Vitis_Candidate0000018	chr01	24004674	AB	BB	BB	BB	BB	AB	BB	BB	BB	BB	BB	BB	AB	BB	BB	BB	BB	BB	BB	BB	BB	BB	AB	BB	BB	AB	BB	BB	BB	BB	BB	BB	AB	BB	AB	BB	BB	AB	BB	BB	BB	BB	AB	AB	AB	BB
AX-691515342	be_C_T_chr1_19335852	chr01	24075429	BB	BB	BB	BB	BB	BB	BB	BB	BB	BB	BB	BB	BB	BB	BB	BB	BB	BB	BB	BB	BB	BB	BB	BB	BB	BB	BB	BB	BB	BB	BB	BB	BB	BB	BB	BB	BB	BB	AB	BB	BB	BB	BB	BB	BB	BB
AX-687032952	FEM_Vitis0021083	chr01	24085504	AB	AA	AA	AA	AA	AA	AA	AA	AA	AA	AA	AA	AA	AB	AB	AA	AA	AA	AA	AA	AA	AA	AA	AA	AA	AA	AA	AA	AA	AB	AA	AA	AA	AA	AA	AA	AA	AA	AA	AA	AA	AA	AA	AA	AA	AA
AX-686579797	FEM_Vitis0021108	chr01	24108951	AA	AA	AA	AA	AA	AA	AA	AA	AA	AA	AA	AA	AA	AA	AA	AA	AA	AA	AA	AA	AA	AA	AA	AA	AA	AA	AA	AA	AA	AA	AA	AA	AA	NC	AA	AA	AA	AA	AA	AB	BB	AB	AB	AB	AA	AB
AX-691501910	ae_C_A_chr1_19396648	chr01	24136225	BB	BB	BB	BB	BB	BB	BB	BB	BB	BB	BB	BB	BB	BB	BB	BB	BB	BB	BB	BB	BB	BB	BB	BB	BB	BB	BB	BB	BB	BB	BB	BB	BB	BB	BB	BB	BB	BB	BB	AB	AB	AB	AB	AB	BB	BB
AX-472061081	chr1_19434157_C_T	chr01	24173806	AA	AA	AA	AB	BB	AA	AB	AA	AB	AB	BB	AA	AA	AB	AA	AB	AB	AA	AA	BB	AB	AA	AA	BB	AA	AA	AB	AB	AB	AB	AB	AB	AA	AA	AB	AB	AB	AA	BB	AB	BB	AB	AB	AB	AA	BB
AX-469798314	chr1_19473556_A_G	chr01	24213102	BB	BB	BB	AB	AA	BB	BB	BB	AB	AB	AA	BB	BB	AB	BB	AB	AB	BB	BB	BB	AB	BB	BB	AA	BB	BB	AB	AB	AB	AB	AB	AB	BB	BB	BB	AB	AB	BB	BB	BB	BB	BB	BB	BB	BB	AB
AX-686579926	FEM_Vitis0021269	chr01	24239903	BB	BB	BB	BB	BB	BB	BB	BB	BB	BB	BB	BB	BB	BB	BB	BB	BB	BB	BB	BB	BB	BB	BB	BB	BB	BB	BB	BB	BB	BB	BB	BB	BB	BB	BB	BB	BB	BB	BB	BB	BB	BB	BB	BB	BB	BB
AX-475527331	FEM_Vitis0021292	chr01	24266575	BB	BB	BB	BB	BB	BB	BB	BB	BB	BB	BB	BB	BB	BB	BB	BB	BB	BB	BB	BB	BB	BB	BB	BB	BB	BB	BB	BB	BB	BB	BB	BB	BB	BB	BB	BB	BB	BB	BB	AB	BB	AB	AB	AB	BB	BB
AX-691504837	mu_s_G_A_chr1_19528810	chr01	24268356	BB	BB	BB	BB	BB	BB	BB	BB	BB	BB	BB	BB	BB	BB	BB	BB	BB	BB	BB	BB	BB	BB	BB	BB	BB	BB	BB	BB	BB	BB	BB	BB	BB	BB	BB	BB	BB	BB	BB	BB	BB	BB	BB	BB	BB	BB
AX-691505426	chr1_19545452_C_T	chr01	24284998	AA	AA	AA	AA	AA	AA	AA	AA	AA	AA	AA	AA	AA	AA	AA	AA	AA	AA	AA	AA	AA	AA	AA	AA	AA	AA	AA	AB	AB	AA	AA	AB	AA	AA	AA	AA	AA	AA	AA	AB	BB	AB	AB	AB	AA	AB
AX-472061923	chr1_19565862_C_T	chr01	24305408	AB	AA	AA	AA	AB	AB	AA	AA	AA	BB	AA	AA	AA	AB	AB	AB	AA	AA	AA	BB	AA	AB	AA	AB	AA	AA	AB	AA	AA	AB	AB	AB	AB	AA	AA	AA	AB	AA	AB	AA	AA	AA	AA	AA	AA	AA
AX-473545839	FEM_Vitis0021378	chr01	24326658	AB	BB	BB	BB	BB	AB	AB	BB	BB	BB	BB	BB	AB	BB	BB	BB	BB	BB	BB	BB	BB	BB	AB	BB	BB	AB	BB	AB	BB	BB	AB	AB	AB	BB	AB	BB	BB	AB	BB	BB	BB	AB	AB	AB	AB	BB
AX-687033214	FEM_Vitis0021446	chr01	24377809	BB	BB	BB	BB	BB	BB	BB	BB	BB	BB	BB	BB	BB	BB	BB	BB	BB	BB	BB	BB	BB	BB	BB	BB	BB	BB	BB	BB	BB	BB	BB	BB	BB	BB	BB	BB	BB	BB	BB	BB	BB	BB	BB	BB	BB	BB
AX-691511403	FEM_Vitis_Candidate0000019	chr01	24398148	AA	AB	AA	AB	AA	AA	AA	AB	AA	AA	AA	AA	AA	AA	AA	AA	AA	AA	AA	AB	AA	AB	AA	AA	AB	AB	AA	AA	AA	AA	AA	AA	AA	AB	AA	AA	AA	AA	AA	AA	AA	AA	AA	AA	AA	AA
AX-687033243	FEM_Vitis0021490	chr01	24411837	AB	AB	BB	AA	AA	AB	BB	AB	AB	AA	AA	BB	BB	AA	AB	AB	AB	BB	BB	AB	AB	AA	BB	AA	AB	AB	AB	AA	AA	AA	AB	AA	AB	AB	BB	AB	AB	BB	AB	AB	AA	AB	AB	AB	BB	AA
AX-472063196	chr1_19686518_A_G	chr01	24426037	BB	BB	BB	BB	AB	AB	BB	BB	BB	AA	BB	BB	BB	BB	BB	AB	BB	BB	BB	AB	BB	BB	BB	AB	BB	BB	AB	BB	AB	BB	AA	AB	AB	BB	BB	BB	AB	BB	AB	BB	AA	BB	BB	BB	BB	AB
AX-475528771	FEM_Vitis0021551	chr01	24470912	AA	AA	AA	AA	AA	AA	AA	AA	AA	AA	AA	AA	AA	AA	AA	AA	AA	AA	AA	AA	AA	AA	AA	AA	AA	AA	AA	AA	AA	AA	AA	AA	AA	AA	AA	AA	AA	AA	AB	AB	AA	AB	AB	AB	AA	AA
AX-691518241	FEM_Vitis_Candidate0000020	chr01	24501808	BB	AB	AB	BB	BB	BB	BB	BB	BB	BB	BB	BB	BB	BB	BB	BB	BB	BB	BB	BB	BB	BB	BB	BB	AB	BB	BB	BB	BB	BB	BB	BB	BB	BB	AB	BB	BB	BB	BB	AB	BB	BB	BB	BB	AB	BB
AX-686580200	FEM_Vitis0021669	chr01	24557735	AA	AA	AA	AA	AA	AA	AA	AA	AA	AA	AA	AA	AA	AA	AA	AA	AA	AA	AA	AA	AA	AA	AA	AA	AA	AA	AA	AA	AA	AA	AA	AA	AA	AA	AA	AA	AA	AA	AA	AB	AA	AB	AB	AB	AA	AA
AX-691501911	ae_T_C_chr1_19832137	chr01	24571656	AA	AA	AA	AA	AA	AA	AA	AA	AA	AA	AA	AA	AA	AA	AA	AA	AA	AA	AA	AA	AA	AA	AA	AA	AA	AA	AA	AA	AA	AA	AA	AA	AA	AA	AA	AA	AA	AA	AA	AA	BB	AA	AA	AA	AA	AA
AX-473548802	FEM_Vitis0021739	chr01	24634915	AB	AB	AA	BB	BB	BB	AA	AB	AB	BB	BB	AA	AA	BB	AB	BB	BB	AB	AB	BB	BB	BB	AA	BB	AB	AB	BB	AB	BB	BB	BB	AB	BB	AB	AA	BB	BB	AA	BB	AB	BB	AB	AB	AB	AA	BB
AX-691505431	chr1_19930494_A_C	chr01	24670015	AB	AB	AB	AA	AA	AA	BB	AA	AA	AA	AA	AA	AB	AA	AA	AA	AA	AB	AB	AA	AA	AA	BB	AA	AB	AB	AA	AA	AA	AA	AA	AA	AA	AA	AB	AA	AA	AB	AA	AB	AA	AB	AB	AB	BB	AA
AX-691500166	chr1_19975589_A_G	chr01	24715110	AA	BB	AB	AB	AB	BB	AA	AB	AA	BB	AA	AA	AA	AA	AA	BB	AB	AB	AB	AA	AB	AB	AA	AB	BB	AB	BB	AA	AA	AA	BB	AB	BB	AB	AA	AB	BB	AA	AB	BB	BB	AB	AB	AB	AB	AB
AX-691505435	chr1_19990759_A_G	chr01	24730341	AA	AA	AA	AA	AB	AB	AA	AA	AA	BB	AA	AA	AA	AA	AA	AB	AA	AA	AA	AA	AA	AA	AA	AB	AA	AA	AB	AA	AA	AA	BB	AB	AB	AA	AA	AA	AB	AA	AA	AA	AA	AA	AA	AA	AA	AA
AX-686581069	FEM_Vitis0022631	chr01	25357688	BB	AA	AB	AB	AB	AB	AB	BB	AB	BB	AA	BB	BB	AB	BB	BB	AB	AB	AB	AA	AB	AB	AB	AB	AA	AB	BB	AB	AB	AB	BB	BB	AB	AB	AB	AB	BB	BB	NC	AA	BB	AB	AB	AB	AB	AB
AX-475530808	FEM_Vitis0022684	chr01	25394975	BB	AA	AB	AB	AB	AB	AB	AB	AA	BB	AA	AB	AB	AB	BB	BB	AB	AB	AB	AB	AB	AB	AB	AB	AA	AB	BB	AB	AB	AB	BB	BB	AB	AB	AB	AB	BB	BB	BB	AB	BB	BB	BB	BB	AB	AB
AX-691509057	chr1_20750265_C_T	chr01	25481067	BB	BB	BB	BB	BB	AB	AA	BB	BB	BB	BB	BB	AB	BB	BB	BB	BB	AB	AB	BB	BB	BB	AB	BB	BB	BB	BB	AB	AB	BB	BB	AB	AB	BB	AA	BB	BB	AB	AA	BB	BB	AB	AB	AB	AB	BB
AX-691509058	chr1_20879274_C_T	chr01	25611223	BB	BB	AB	BB	BB	BB	BB	BB	BB	BB	BB	AB	BB	BB	AB	BB	BB	BB	BB	BB	BB	BB	BB	BB	BB	BB	BB	BB	BB	BB	AB	BB	BB	AB	BB	BB	BB	AB	AB	BB	BB	BB	BB	BB	BB	AB
AX-687034401	FEM_Vitis0022901	chr01	25658545	AA	AB	BB	AA	AA	AA	AA	AA	AA	AA	AA	AB	AA	AA	AB	AB	AB	AB	AA	AA	AB	AA	AA	AA	AB	AA	AB	AA	AA	AA	AB	AA	AA	AB	AA	AB	AB	AB	AA	AB	AA	AA	AA	AA	AB	AA
AX-473551432	chr1_20933816_C_T	chr01	25665765	BB	AB	AB	BB	BB	BB	AB	BB	BB	BB	BB	BB	BB	BB	BB	AB	AB	AA	AB	BB	AB	BB	AB	BB	AB	BB	AB	BB	BB	BB	AB	BB	BB	BB	AB	AB	AB	BB	BB	AB	BB	BB	BB	BB	AB	BB
AX-691502037	chr1_20985372_C_T	chr01	25717195	BB	AB	AA	BB	BB	BB	AB	BB	BB	BB	BB	AB	BB	BB	AB	AB	AB	AA	AB	BB	AB	BB	AB	BB	AB	BB	AB	BB	BB	BB	AB	BB	BB	AB	AB	AB	AB	AB	BB	AB	BB	BB	BB	BB	AB	AB
AX-691509063	chr1_21044474_C_T	chr01	25776297	BB	AB	AB	BB	BB	BB	BB	BB	BB	BB	BB	BB	BB	BB	BB	BB	BB	BB	BB	BB	BB	BB	BB	BB	AB	BB	BB	BB	BB	BB	BB	BB	BB	BB	AB	BB	BB	BB	BB	AB	BB	BB	BB	BB	AB	BB
AX-691502039	chr1_21104634_A_C	chr01	25834146	BB	BB	BB	AB	AA	BB	AB	BB	AB	AB	AA	BB	BB	AB	BB	AA	AA	AA	AA	BB	AA	BB	AB	AA	BB	BB	AA	AB	BB	AB	AB	AB	BB	BB	BB	AA	AA	BB	BB	AB	BB	AB	AB	AB	BB	AA
AX-691502042	chr1_21179164_G_T	chr01	25908676	AB	BB	BB	AA	AA	AB	BB	AB	AB	AA	AA	BB	BB	AA	AB	AB	BB	BB	AB	AA	BB	AA	BB	AA	BB	BB	AB	AB	BB	AA	AB	AB	AB	BB	BB	AB	AB	BB	AA	BB	BB	BB	BB	BB	BB	AA
AX-687034665	FEM_Vitis0023232	chr01	25938629	AA	AA	AA	AA	AA	AA	AA	AA	AA	AA	AA	AA	AA	AA	AA	AA	AA	AA	AA	AA	AA	AA	AA	AA	AA	AA	AA	AA	AA	AA	AA	AA	AA	AA	AA	AA	AA	AA	AA	AA	AA	AA	AA	AA	AA	AB
AX-691509073	chr1_21258195_G_T	chr01	25987707	AB	BB	BB	AA	AA	AB	BB	AB	AB	AA	AA	BB	BB	AA	AB	AB	BB	BB	AB	AA	BB	AA	BB	AA	AB	AB	AB	AB	BB	AA	AB	AB	AB	BB	BB	AB	AB	BB	AA	AB	AA	AB	AB	AB	BB	AB
AX-687034790	FEM_Vitis0023375	chr01	26113305	AA	AA	AA	AA	AA	AA	AA	AA	AA	AA	AA	AA	AA	AA	AA	AA	AA	AA	AA	AB	AA	AA	AA	AA	AA	AA	AA	AA	AA	AA	AA	AA	AA	AA	AA	AA	AA	AA	AA	AA	AA	AA	AA	AA	AA	AA
AX-691509074	chr1_21394971_C_T	chr01	26124440	AA	AB	AB	AA	AA	AA	AA	AA	AA	AA	AA	AA	AA	AA	AA	AA	AA	AA	AA	AA	AA	AA	AA	AA	AB	AA	AA	AA	AA	AA	AB	AA	AA	AA	AB	AA	AA	AA	AA	AB	AA	AA	AA	AA	AB	AA
AX-686581763	chr1_21503298_C_T	chr01	26232766	AB	BB	BB	AA	AA	AA	BB	AB	AB	AA	AA	BB	AB	AA	AB	AB	BB	BB	AB	AA	BB	AA	BB	AA	AB	AB	AB	AA	AB	AA	AB	AA	AA	AB	BB	AB	AB	BB	AA	BB	AA	BB	BB	BB	BB	AB
AX-687034870	FEM_Vitis0023489	chr01	26234884	BB	BB	BB	BB	BB	BB	BB	BB	BB	BB	BB	BB	BB	BB	BB	BB	BB	BB	BB	BB	BB	BB	BB	BB	BB	BB	BB	BB	BB	BB	BB	BB	BB	BB	BB	BB	BB	BB	BB	BB	BB	BB	BB	BB	BB	BB
AX-687034879	FEM_Vitis0023498	chr01	26242345	AA	AA	AA	AA	AA	AA	AA	AA	AA	AA	AA	AA	AA	AA	AA	AA	AA	AA	AA	AA	AA	AA	AA	AA	AA	AA	AA	AA	AA	AA	AA	AA	AA	AA	AA	AA	AA	AA	AA	AA	AA	AA	AA	AA	AA	AA
AX-691507229	be_T_C_chr1_21811846	chr01	26364915	AA	AA	AA	AA	AA	AA	AA	AA	AA	AA	AA	AA	AA	AA	AA	AA	AA	AA	AA	AA	AA	AA	AA	AA	AA	AA	AA	AA	AA	AA	AA	AA	AA	AA	AA	AA	AA	AA	AA	AA	AB	AA	AA	AA	AA	AA
AX-691500168	chr1_21860087_G_T	chr01	26429775	AA	AB	AA	AA	AA	AA	AB	AB	AB	AB	AA	AB	BB	AA	AA	AB	AA	AA	AA	AB	AA	AA	AA	AA	AA	AA	AA	AA	BB	AA	AA	AA	AA	AA	AB	AA	AB	AB	BB	AA	AA	AB	AB	AB	AB	AA
AX-475536092	chr1_21894243_C_T	chr01	26463935	BB	BB	BB	BB	BB	BB	BB	BB	BB	BB	BB	BB	BB	BB	AB	BB	BB	BB	BB	BB	BB	BB	BB	BB	AB	BB	BB	BB	BB	AB	BB	BB	BB	BB	BB	BB	BB	BB	AB	AA	AA	AB	AB	AB	AB	AB
AX-687035280	FEM_Vitis0023993	chr01	26496985	AA	AA	AA	AA	AA	AA	AA	AA	AA	AB	AA	AA	AB	AA	AA	AB	AA	AA	AA	AA	AA	AA	AA	AA	AA	AA	AA	AA	AB	AA	AA	AA	AA	AA	AA	AA	AB	AA	AA	AA	AA	AA	AA	AA	AA	AA
AX-471544149	chr1_21931422_C_T	chr01	26501114	AB	AA	AB	AB	AB	AA	AA	AA	AB	AA	BB	AB	AA	BB	AB	AA	AA	AA	AA	AA	AA	AB	AA	AB	AA	AA	AA	AB	AA	AB	AA	AA	AA	AB	AA	AB	AA	AB	AA	AA	AA	AA	AA	AA	AA	AB
AX-473907394	chr1_22075765_C_T	chr01	26645471	AA	AA	AA	AA	AB	AA	AA	AA	AA	AA	AA	AA	AA	AA	AA	AA	AA	AA	AB	AA	AA	AA	AA	AB	AA	AB	AB	AA	AA	AA	AB	AB	AA	AA	AA	AA	AA	AA	AA	AA	AA	AA	AA	AA	AA	AA
AX-686582333	FEM_Vitis0024168	chr01	26655951	AA	AB	AA	AB	AA	BB	AB	BB	AB	AB	AA	AB	AB	AA	AA	AA	AA	AA	AA	BB	AA	AB	AA	AA	AA	AB	AA	AB	AB	AA	AA	AB	BB	AB	AB	AA	AA	AB	BB	AB	BB	BB	BB	BB	AB	AB
AX-691500171	chr1_22184356_C_T	chr01	26753733	AA	AB	AB	AA	AA	AA	AB	AB	AA	AB	AA	AA	AB	AA	AA	BB	BB	BB	AB	AA	BB	AA	BB	AA	AB	AA	AB	AA	AB	AA	AB	AA	AA	AA	AB	AB	BB	AA	AA	AB	AA	AB	AB	AB	AA	AA
AX-475537102	chr1_22186509_C_T	chr01	26755886	AB	BB	BB	AB	BB	AA	BB	AB	BB	AB	BB	BB	BB	BB	AB	BB	BB	BB	BB	AB	BB	AB	BB	AB	AB	AA	BB	AB	BB	AB	BB	AA	AA	AB	BB	BB	BB	BB	AB	AB	BB	BB	BB	BB	AB	BB
AX-687035543	FEM_Vitis0024304	chr01	26782247	AA	BB	BB	AA	AA	AA	BB	AB	AB	BB	AA	BB	BB	AA	NC	BB	BB	BB	AB	AA	BB	AA	BB	AA	AB	AA	AB	AA	BB	AA	AB	AA	AA	AB	BB	AB	BB	BB	AA	AA	NC	AB	AB	AB	AB	AA
AX-691517002	lb_G_A_chr1_22309283	chr01	26877212	BB	BB	BB	BB	BB	BB	BB	BB	BB	BB	BB	BB	BB	BB	BB	BB	BB	BB	BB	BB	BB	BB	BB	BB	BB	BB	BB	BB	BB	BB	BB	BB	BB	BB	BB	BB	BB	BB	AB	BB	AA	BB	BB	BB	BB	AB
AX-473559317	FEM_Vitis0024406	chr01	26880754	BB	BB	BB	BB	BB	BB	BB	BB	BB	BB	BB	BB	BB	BB	BB	BB	BB	BB	BB	BB	BB	BB	BB	BB	BB	BB	BB	BB	BB	BB	BB	BB	BB	BB	BB	BB	BB	BB	BB	BB	BB	BB	BB	BB	BB	AB
AX-687035712	FEM_Vitis0024512	chr01	26954162	AB	BB	BB	AA	BB	AB	BB	AA	BB	AA	BB	BB	AB	BB	BB	AB	BB	BB	BB	AA	BB	AA	BB	AA	BB	AB	BB	BB	AB	BB	BB	AA	AB	BB	BB	BB	AB	BB	AA	AA	AA	AB	AB	AB	BB	AA
AX-472071877	FEM_Vitis0023633	chr01	27000600	AB	AB	AB	AB	AB	AB	AA	AA	AB	AA	BB	AA	AA	BB	AB	AA	AA	AA	AA	AA	AA	AB	AB	AB	BB	BB	AA	AB	AA	BB	AB	AA	AB	AB	AA	AB	AA	AA	AB	AB	AA	AA	AA	AA	AB	AB
AX-691502047	chr1_21610516_C_T	chr01	27009503	AA	AA	AA	AB	AB	AB	AA	AB	AA	AB	AA	AA	AA	AA	AA	AA	AA	AA	AB	AB	AA	AB	AA	AB	AA	BB	AB	AB	AA	AA	AB	BB	AB	AA	AA	AA	AA	AA	AA	AA	AA	AA	AA	AA	AA	AA
AX-687035023	FEM_Vitis0023666	chr01	27026615	BB	BB	BB	BB	BB	BB	BB	BB	BB	BB	BB	BB	BB	BB	BB	BB	BB	BB	BB	BB	BB	BB	BB	BB	BB	BB	BB	BB	BB	BB	BB	BB	BB	BB	BB	BB	BB	BB	BB	AB	BB	AB	AB	AB	BB	BB
AX-473556480	chr1_21713586_A_G	chr01	27112573	AB	AB	AA	BB	BB	BB	AA	BB	AB	BB	BB	AA	AB	BB	AB	AB	AA	AA	AB	BB	AA	BB	AA	BB	AB	AB	AB	BB	AB	BB	AB	BB	BB	AB	AA	AB	AB	AA	AB	AB	AA	AA	AA	AA	AB	AB
AX-691516162	cn_G_A_chr1_22426516	chr01	27195322	BB	BB	BB	BB	BB	BB	BB	BB	BB	BB	BB	BB	BB	BB	BB	BB	BB	BB	BB	BB	BB	BB	BB	BB	BB	BB	BB	BB	BB	BB	BB	BB	BB	BB	BB	BB	BB	BB	BB	BB	BB	BB	BB	BB	BB	BB
AX-686582694	FEM_Vitis0024597	chr01	27223085	AB	AA	AA	AA	AA	AA	AA	AB	AA	AB	AA	AA	AB	AA	AA	AB	AA	AA	AA	AB	AA	AA	AA	AA	AA	AA	AA	AA	AB	AA	AA	AA	AA	AA	AA	AA	AB	AA	AA	AB	AA	AB	AB	AB	AA	AA
AX-687035778	FEM_Vitis0024599	chr01	27224320	BB	BB	BB	BB	BB	BB	BB	BB	BB	BB	BB	BB	BB	BB	AB	BB	BB	BB	BB	BB	BB	BB	BB	BB	AB	BB	BB	BB	BB	BB	BB	BB	BB	BB	BB	BB	BB	BB	BB	NC	BB	BB	BB	BB	AB	BB
AX-686582698	FEM_Vitis0024602	chr01	27225018	BB	BB	BB	BB	BB	BB	BB	BB	BB	BB	BB	BB	BB	BB	BB	BB	BB	BB	BB	BB	BB	BB	BB	BB	BB	BB	BB	BB	BB	BB	BB	BB	BB	BB	BB	BB	BB	BB	BB	BB	BB	BB	BB	BB	BB	BB
AX-691502049	chr1_22575141_A_G	chr01	27343949	AA	AA	AB	AA	AA	AA	AB	AA	AA	AA	AA	AB	AA	AA	AB	AB	BB	BB	AB	AB	BB	AA	AB	AA	AA	AA	AB	AA	AA	AB	AA	AA	AA	AB	AB	AB	AB	AA	AA	AA	AA	AA	AA	AA	AA	AB
AX-686582804	FEM_Vitis0024740	chr01	27345078	AA	AB	BB	AA	AA	AA	AB	AA	AA	AA	AA	AB	AA	AA	AB	AB	BB	BB	AB	AB	BB	AA	BB	AA	AB	AA	AB	AA	AA	AB	AB	AA	AA	AB	AB	AB	AB	AA	AA	AA	AA	AA	AA	AA	AA	AA
AX-687035911	FEM_Vitis0024773	chr01	27375798	AA	AA	AA	AA	AA	AA	AA	AA	AA	AA	AA	AA	AA	AA	AA	AA	AA	AA	AA	AA	AA	AA	AA	AA	AA	AA	AA	AA	AA	AA	AA	AA	AA	AA	AA	AA	AA	AA	AB	AB	BB	AB	AB	AB	AA	AB
AX-473561759	chr1_22609084_C_T	chr01	27377892	AA	AB	AA	AA	AB	AB	AB	AA	AB	AB	AA	AB	AB	AA	AA	AA	AA	AA	AB	AA	AA	AA	AA	AA	AA	AA	AB	AB	AB	AA	AB	AB	AB	AA	AB	AA	AA	AB	NC	AA	AA	AB	AB	AB	AB	AA
AX-687035939	FEM_Vitis0024813	chr01	27405091	AB	AA	AA	AB	AA	AA	AA	AA	AA	AA	AA	AA	AA	AA	AA	AA	AA	AA	AA	AB	AA	AB	AA	AB	AA	BB	AA	AA	AA	AA	AA	AB	AA	AA	AA	AA	AA	AA	AA	AA	AA	AA	AA	AA	AA	AA
AX-691509086	chr1_22679750_A_C	chr01	27448558	BB	AA	AA	AB	AA	AA	AA	AB	AA	AB	AA	AA	AB	AA	AB	AB	AA	AA	AA	AA	AA	AB	AA	AB	AB	BB	AA	AA	AB	AA	AA	AB	AA	AA	AA	AA	AB	AB	AA	AB	AA	AA	AA	AA	AB	AA
AX-687036007	SNP1021_163	chr01	27484334	BB	AA	AA	AB	AA	AB	AA	AB	AA	AB	AB	AA	AB	AA	AB	AB	AA	AA	AA	AB	AA	AB	AA	AB	AB	BB	AA	AA	AB	AA	AA	AB	AB	AB	AA	AB	AB	AB	AB	BB	BB	AB	AB	AB	AB	AB
AX-686582923	SNP1021_163	chr01	27484334	BB	AA	AA	AB	AA	AB	AA	AB	AA	AB	AB	AA	AB	AA	AB	AB	AA	AA	AA	AB	AA	AB	AA	AB	AB	BB	AA	AA	AB	AA	AA	AB	AB	AB	AA	AB	AB	AB	AB	BB	BB	AB	AB	AB	AB	AB
AX-473563109	FEM_Vitis0024924	chr01	27496492	BB	AB	AA	AB	AA	BB	AB	AB	AB	BB	AB	AB	BB	AA	AB	AB	AA	AA	AA	AB	AA	AB	AA	AB	AB	BB	AA	AB	AB	AA	AB	BB	BB	AB	AB	AB	AB	AB	AB	AB	AA	AA	AA	AA	AB	AA
AX-691509089	chr1_22750062_C_T	chr01	27518870	AA	AB	AA	AA	AA	AB	AB	AA	AB	AB	AA	AB	AB	AA	AA	AA	AA	AA	AA	AA	AA	AA	AA	AA	AA	AA	AA	AB	AA	AA	AB	AB	AB	AA	AB	AA	AA	AA	AB	AA	AA	AA	AA	AA	AA	AA
AX-691516163	cn_T_C_chr1_22750526	chr01	27519334	AA	AA	AA	AA	AA	AA	AA	AA	AA	AA	AA	AA	AA	AA	AA	AA	AA	AA	AA	AA	AA	AA	AA	AA	AA	AA	AA	AA	AA	AA	AA	AA	AA	AA	AA	AA	AA	AA	AB	AA	AA	AA	AA	AA	AA	AA
AX-691514499	ae_G_A_chr1_22773076	chr01	27541884	BB	BB	BB	BB	BB	BB	BB	BB	BB	BB	BB	BB	BB	BB	BB	BB	BB	BB	BB	BB	BB	BB	BB	BB	BB	BB	BB	BB	BB	BB	BB	BB	BB	BB	BB	BB	BB	BB	AB	BB	BB	BB	BB	BB	BB	BB
AX-691502052	chr1_22849187_A_C	chr01	27617994	BB	BB	BB	BB	BB	BB	BB	BB	BB	BB	BB	BB	BB	BB	BB	BB	BB	BB	BB	BB	BB	BB	BB	BB	BB	BB	BB	BB	BB	BB	BB	BB	BB	BB	BB	BB	BB	BB	BB	BB	BB	BB	BB	BB	BB	BB
AX-686528973	FEM_Vitis0025209	chr01	27669798	BB	BB	BB	BB	BB	BB	BB	BB	BB	BB	BB	BB	BB	BB	BB	BB	BB	BB	BB	BB	BB	BB	BB	BB	BB	BB	BB	BB	BB	BB	BB	BB	BB	BB	BB	BB	BB	BB	AB	BB	BB	BB	BB	BB	BB	BB
AX-471548106	chr1_22921027_A_C	chr01	27689760	AB	AB	AA	BB	BB	BB	AB	BB	BB	BB	BB	AB	BB	BB	AB	AB	AA	AA	AB	AA	AA	BB	AA	BB	AB	AB	AB	BB	BB	AB	AB	BB	BB	AB	AB	AB	AB	BB	BB	BB	BB	BB	BB	BB	BB	BB
AX-686583137	FEM_Vitis0025235	chr01	27690951	AA	AA	AA	AA	AA	AA	AA	AA	AA	AA	AA	AA	AA	AA	AA	AA	AA	AA	AA	AA	AA	AA	AA	AA	AA	AA	AA	AA	AA	AA	AA	AA	AA	AA	AA	AA	AA	AA	AA	AA	AA	AA	AA	AA	AA	AA
AX-687036286	FEM_Vitis0025338	chr01	27754958	AA	AA	AA	AA	AA	AA	AA	AA	AA	AA	AA	AA	AA	AA	AA	AA	AA	AA	AA	AA	AA	AA	AA	AA	AA	AA	AA	AA	AA	AA	AA	AA	AA	AA	AA	AA	AA	AA	AB	AA	AA	AA	AA	AA	AA	AA
AX-473566672	chr1_23000434_C_T	chr01	27769365	AA	AA	AB	AA	AA	AA	AA	AA	AA	AA	AA	AB	AA	AA	AB	AB	AB	AB	AA	AB	AB	AA	AA	AA	AA	AA	AB	AA	AA	AB	AA	AA	AA	AB	AB	AB	AB	AA	AA	AA	AA	AA	AA	AA	AA	AA
AX-687018567	FEM_Vitis0002369	chr01_ALT	885549	BB	BB	BB	BB	BB	BB	BB	BB	BB	BB	BB	BB	BB	BB	BB	BB	BB	BB	BB	BB	BB	BB	BB	BB	BB	BB	BB	BB	BB	BB	BB	BB	BB	BB	BB	BB	BB	BB	BB	BB	BB	BB	BB	BB	BB	BB
AX-691517004	lb_C_T_chr2_245862	chr02	68989	BB	AB	BB	BB	BB	AB	BB	BB	BB	BB	BB	BB	BB	BB	BB	BB	BB	BB	BB	BB	BB	BB	BB	BB	BB	BB	BB	BB	BB	BB	BB	BB	AB	AB	BB	BB	BB	BB	BB	BB	AB	BB	BB	BB	BB	BB
AX-475545178	FEM_Vitis0026246	chr02	79020	AA	AA	AB	AB	BB	AB	AA	AA	AB	AB	BB	AB	AB	AB	BB	AA	AA	AB	AB	AA	AA	AB	AA	AB	BB	AB	BB	AB	AA	AB	AA	BB	AB	AB	AB	BB	AA	BB	AA	AA	AA	AB	AA	AA	AB	AB
AX-691505456	ae_T_C_chr2_262262	chr02	85389	AA	AA	AA	AA	AA	AA	AA	AA	AA	AA	AA	AA	AA	AA	AA	AA	AA	AA	AA	AA	AA	AA	AA	AA	AA	AA	AA	AA	AA	AA	AA	AA	AA	AA	AA	AA	AA	AA	AB	AA	AA	AA	AA	AA	AA	AA
AX-473911079	chr2_269208_A_G	chr02	92335	BB	BB	AB	AB	AA	AB	BB	BB	AB	AB	AA	AB	AB	AB	AA	BB	BB	AB	AB	BB	BB	AB	BB	AB	AA	AB	AA	AB	BB	AB	BB	AA	AB	AB	AB	AA	BB	AA	BB	BB	BB	AB	BB	BB	AB	AB
AX-473570693	chr2_349619_A_G	chr02	172746	AA	AA	AB	AB	BB	AB	AB	AA	AB	AB	BB	AB	AB	AB	BB	AB	AB	AB	AB	AB	AA	AB	AB	AB	BB	AB	BB	AB	AB	AB	AB	BB	AB	AB	AB	BB	AB	BB	AA	AB	AA	BB	AB	AB	AB	AB
AX-687037215	SNP829_281	chr02	238470	AB	BB	AB	AA	AA	AB	AA	AB	AA	AA	AB	BB	AB	AB	AB	AA	AA	AA	AA	AB	AA	AA	AA	AB	AA	AA	AA	AA	BB	AB	BB	AB	AB	AB	AA	AA	AA	AA	BB	BB	BB	AB	BB	BB	AB	AB
AX-691500175	chr2_422927_C_T	chr02	246055	AA	BB	BB	AB	AA	BB	AB	AA	AB	AB	AA	AA	AB	AA	AB	AB	AB	AA	AA	BB	AA	AB	AB	AA	BB	AA	AA	AB	AB	AA	BB	AB	BB	BB	AB	AA	AB	BB	AB	BB	BB	BB	BB	BB	BB	AB
AX-686529116	FEM_Vitis0026512	chr02	246698	BB	BB	BB	BB	BB	BB	BB	BB	BB	BB	BB	BB	BB	BB	BB	BB	BB	BB	BB	BB	BB	BB	BB	BB	BB	BB	BB	BB	BB	BB	BB	BB	BB	BB	BB	BB	BB	BB	BB	BB	BB	BB	BB	BB	BB	AB
AX-469815646	chr2_424424_A_G	chr02	247552	AB	BB	AB	AA	AA	BB	AA	AB	AB	AB	AB	BB	BB	AB	AB	AA	AA	AA	AA	AB	AA	AA	AA	AB	AB	AA	AA	AB	BB	AB	BB	BB	BB	AB	AA	AA	AA	AA	BB	BB	BB	AB	BB	BB	AB	AB
AX-472082312	FEM_Vitis0026540	chr02	260759	BB	BB	BB	BB	BB	BB	BB	BB	BB	BB	BB	BB	BB	BB	BB	BB	BB	BB	BB	BB	BB	BB	BB	BB	BB	BB	BB	BB	BB	BB	BB	BB	BB	BB	BB	BB	BB	BB	AB	BB	BB	BB	BB	BB	BB	AB
AX-687037293	FEM_Vitis0026617	chr02	321288	BB	AB	AB	BB	BB	AB	BB	BB	AB	AB	AB	AB	AB	AB	AB	BB	BB	BB	BB	BB	BB	BB	BB	AB	AB	BB	BB	AB	BB	AB	AB	AA	AB	BB	BB	BB	BB	BB	BB	AB	BB	BB	AB	AB	AB	BB
AX-475547518	chr2_578645_C_T	chr02	401773	BB	BB	AB	AB	BB	AB	BB	BB	BB	BB	BB	BB	BB	BB	AB	BB	BB	BB	BB	BB	BB	AB	BB	BB	AB	BB	BB	BB	BB	BB	BB	BB	AB	AB	AB	BB	BB	AA	BB	BB	BB	AB	BB	BB	AB	BB
AX-475547586	FEM_Vitis0026793	chr02	414149	AB	AA	AB	BB	AA	AA	AB	AB	AB	AB	AA	AA	AA	AB	AB	AB	AB	AB	AB	AA	BB	BB	AB	AB	AB	AB	AA	AB	AB	AB	AB	AA	AA	AB	BB	AA	AB	BB	AA	AB	AA	BB	AB	AB	AB	AA
AX-469816423	chr2_604535_G_T	chr02	427876	AB	AB	AB	AA	BB	AB	AB	AB	AB	AB	BB	BB	BB	AB	AB	AB	AB	AB	AB	AB	AA	AA	AB	AB	AB	AB	BB	AB	AB	AB	AB	BB	AB	AA	AA	BB	AB	AA	BB	AB	AA	AA	AB	AB	AB	BB
AX-691505454	chr2_655133_A_C	chr02	476563	AB	AA	AB	AB	BB	BB	AA	AB	AB	AB	BB	BB	BB	AB	BB	AA	AA	AB	AB	AA	AA	AB	AA	AB	BB	AB	BB	AB	AB	AB	AA	BB	BB	AB	AB	BB	AA	BB	AB	AB	AA	BB	AB	AB	AB	AB
AX-691516165	cn_T_C_chr2_738148	chr02	558955	AA	AA	AA	AA	AA	AA	AA	AA	AA	AA	AA	AA	AA	AA	AA	AA	AA	AA	AA	AA	AA	AA	AA	AA	AA	AA	AA	AA	AA	AA	AA	AA	AA	AA	AA	AA	AA	AA	AB	AA	AA	AA	AA	AA	AA	AA
AX-691515349	be_G_A_chr2_738556	chr02	559363	BB	BB	BB	BB	BB	BB	BB	BB	BB	BB	BB	BB	BB	BB	BB	BB	BB	BB	BB	BB	BB	BB	BB	BB	BB	BB	BB	BB	BB	BB	BB	BB	BB	BB	BB	BB	BB	BB	BB	BB	BB	BB	BB	BB	BB	BB
AX-471551729	chr2_763931_G_T	chr02	584738	AB	AB	AB	BB	BB	AB	AB	AB	AB	AB	AB	AA	AA	AB	AB	AB	AB	BB	BB	BB	BB	BB	AB	AB	AB	BB	BB	AB	AB	AB	BB	AA	AB	BB	BB	BB	AB	BB	AB	AB	BB	BB	AB	AB	AB	BB
AX-686584574	FEM_Vitis0027011	chr02	586072	AB	AA	AB	BB	BB	AB	AB	AB	AB	AB	AB	AA	AA	AB	AB	AB	AB	BB	BB	AA	BB	BB	AB	AB	AB	BB	BB	AB	AA	AB	AA	AA	AB	AB	BB	BB	AB	BB	AA	AB	AA	BB	AB	AB	AB	AB
AX-691500178	chr2_836550_C_T	chr02	657357	BB	AB	AB	BB	BB	BB	BB	BB	BB	BB	BB	BB	BB	BB	BB	BB	BB	BB	BB	BB	BB	BB	BB	BB	BB	BB	BB	BB	BB	BB	BB	BB	BB	BB	BB	BB	BB	BB	BB	AB	BB	BB	AB	AB	AB	BB
AX-475548959	chr2_836697_A_G	chr02	657504	AA	AB	AB	AA	AA	AB	AB	AA	AB	AB	AB	AB	AB	AB	AB	AB	AB	AA	AA	AB	AA	AA	AB	AB	AB	AA	AA	AB	AA	AB	AA	BB	AB	AA	AA	AA	AB	NC	AB	AB	AB	AA	AB	AB	AB	AB
AX-428063138	chr2_883053_G_T	chr02	703860	BB	BB	BB	BB	AA	AB	AB	BB	BB	BB	AA	AB	BB	AB	AB	AB	AB	BB	BB	BB	BB	BB	AB	AB	AB	AB	AB	AB	AB	AB	BB	AA	AB	BB	BB	AA	AB	AB	AB	AB	BB	AB	AB	AB	BB	AB
AX-686584790	FEM_Vitis0027292	chr02	774428	BB	BB	BB	BB	BB	BB	BB	BB	BB	BB	BB	BB	BB	BB	BB	BB	BB	BB	BB	BB	BB	BB	BB	BB	BB	BB	BB	BB	BB	BB	BB	BB	BB	BB	BB	BB	BB	BB	BB	BB	BB	BB	BB	BB	BB	AB
AX-691509104	chr2_983238_C_T	chr02	803555	AB	AB	AB	AB	BB	BB	AB	AB	AB	AB	BB	BB	BB	AB	BB	AB	AB	AA	AA	BB	AA	AB	AB	AB	BB	AB	AB	AB	AB	AB	AB	BB	BB	BB	AB	BB	AB	BB	BB	AB	BB	BB	AB	AB	AB	BB
AX-691509106	chr2_1079970_A_G	chr02	899891	BB	BB	BB	BB	BB	AB	BB	BB	AB	AB	AB	AB	AB	AB	AB	BB	BB	BB	BB	AB	BB	BB	BB	AB	BB	BB	BB	BB	BB	AB	BB	AB	AB	BB	BB	BB	BB	BB	BB	BB	BB	BB	BB	BB	BB	BB
AX-691509108	chr2_1111374_C_T	chr02	931295	AA	AB	AA	AA	AA	AA	AB	AA	AA	AA	AA	AA	AA	AA	AA	AB	AB	AA	AA	AA	AA	AA	AB	AA	AA	AA	AA	AA	AA	AA	AB	AA	AA	AB	AA	AA	AB	AA	AB	AA	BB	AA	AA	AA	AA	AA
AX-475550742	FEM_Vitis0027476	chr02	948873	BB	BB	AB	AB	BB	AB	BB	BB	AB	AB	AB	AB	AB	AB	AA	BB	BB	BB	BB	AB	BB	AB	BB	AB	AB	BB	BB	BB	BB	AB	BB	AB	AB	AB	AB	BB	BB	AB	AB	BB	AB	AB	BB	BB	AB	AB
AX-691509110	chr2_1139305_A_G	chr02	959775	BB	BB	BB	BB	BB	BB	BB	BB	BB	BB	BB	BB	BB	BB	BB	BB	BB	BB	BB	AB	BB	BB	BB	BB	AB	BB	BB	AB	AB	BB	AB	AB	BB	BB	BB	BB	BB	BB	BB	BB	BB	BB	BB	BB	BB	BB
AX-686585044	FEM_Vitis0027610	chr02	1033098	BB	BB	BB	BB	BB	BB	BB	BB	BB	BB	BB	BB	BB	BB	BB	BB	BB	BB	BB	BB	BB	BB	BB	BB	BB	BB	BB	BB	BB	BB	BB	BB	BB	BB	BB	BB	BB	BB	BB	BB	BB	BB	BB	BB	BB	AB
AX-475551075	ae_T_C_chr2_1222166	chr02	1042702	AA	AA	AA	AB	AA	AA	AA	AA	AA	AA	AA	AA	AA	AA	AB	AA	AA	AA	AA	AA	AA	AB	AA	AA	AB	AA	AA	AA	AA	AA	AA	AA	AA	AA	AB	AA	AA	AB	AB	AA	AB	AB	AA	AA	BB	AA
AX-687038058	FEM_Vitis0027619	chr02	1043616	BB	BB	BB	BB	BB	BB	BB	BB	BB	BB	BB	BB	BB	BB	BB	BB	BB	BB	BB	BB	BB	BB	BB	BB	BB	BB	BB	BB	BB	BB	BB	BB	BB	BB	BB	BB	BB	BB	BB	BB	BB	BB	BB	BB	BB	AB
AX-691507238	be_T_C_chr2_1227207	chr02	1047743	AA	AA	AA	AA	AA	AA	AA	AA	AA	AA	AA	AA	AA	AA	AA	AA	AA	AA	AA	AA	AA	AA	AA	AA	AA	AA	AA	AA	AA	AA	AA	AA	AA	AA	AA	AA	AA	AA	AA	AA	AB	AA	AA	AA	AA	AB
AX-473577751	FEM_Vitis0027649	chr02	1064342	BB	BB	BB	AB	AA	AB	BB	BB	BB	BB	AB	BB	BB	BB	AB	AB	BB	BB	BB	BB	AB	AB	BB	BB	AB	AB	AB	BB	AB	BB	BB	BB	AB	BB	AB	AA	BB	AB	AB	BB	BB	AB	BB	BB	AB	AB
AX-472085519	chr2_1263468_A_G	chr02	1084004	AB	AA	AB	BB	BB	BB	AB	BB	BB	BB	BB	BB	BB	BB	BB	AB	AB	BB	BB	AB	BB	BB	AB	BB	AB	BB	BB	AB	AB	BB	AA	AB	BB	AB	BB	BB	AB	BB	BB	AB	AB	BB	AB	AB	AB	BB
AX-691502063	chr2_1270536_A_C	chr02	1091072	AB	BB	BB	AB	BB	BB	AB	AB	AB	AB	BB	BB	BB	AB	BB	BB	AB	AA	AA	BB	AB	AB	AB	AB	BB	AB	AB	AB	BB	AB	BB	BB	BB	BB	AB	BB	AB	AB	BB	AB	BB	AB	AB	AB	BB	BB
AX-687038170	FEM_Vitis0027757	chr02	1137545	BB	AA	AA	AB	AA	AA	AB	AB	AB	AB	AA	AA	AA	AB	AA	AA	AB	BB	BB	AA	AB	AB	AB	AB	AA	AB	AB	AB	AA	AB	AA	AA	AA	AA	AB	AA	AB	AB	AA	AB	AA	AB	AB	AB	AA	AA
AX-686585196	FEM_Vitis0027787	chr02	1162615	AB	AA	AA	BB	AA	AA	AB	AB	AB	AB	AA	AA	AA	AB	AB	AA	AB	BB	BB	AB	AB	BB	AB	AB	AB	AB	AB	AB	AA	AB	AA	AA	AA	AA	BB	AA	AB	BB	AA	AB	AA	BB	AB	AB	AB	AA
AX-691502065	chr2_1347809_C_T	chr02	1166582	BB	BB	AB	BB	BB	AB	BB	AB	AB	AB	AB	AA	AA	AB	AB	BB	BB	BB	BB	BB	BB	BB	BB	AB	BB	BB	BB	AB	BB	AB	BB	AA	AB	AB	BB	BB	BB	BB	BB	BB	BB	BB	BB	BB	BB	BB
AX-687038217	FEM_Vitis0027815	chr02	1177397	BB	BB	BB	BB	BB	BB	BB	BB	BB	BB	BB	BB	BB	BB	BB	BB	BB	BB	BB	BB	BB	BB	BB	BB	BB	BB	BB	BB	BB	BB	BB	BB	BB	BB	BB	BB	BB	BB	BB	BB	BB	BB	BB	BB	BB	AB
AX-691502066	chr2_1424334_G_T	chr02	1243109	BB	BB	AB	BB	BB	AB	AB	AB	AB	AB	AB	AA	AA	AB	AB	AB	AB	BB	BB	BB	BB	BB	AB	AB	BB	BB	BB	BB	BB	AB	BB	AB	AB	AB	BB	BB	AB	BB	BB	BB	BB	BB	BB	BB	BB	BB
AX-473578747	FEM_Vitis0027910	chr02	1280072	BB	BB	BB	BB	BB	BB	BB	BB	BB	BB	BB	BB	BB	BB	BB	BB	BB	BB	BB	BB	BB	BB	BB	BB	BB	BB	BB	BB	BB	BB	BB	BB	BB	BB	BB	BB	BB	BB	BB	BB	BB	BB	BB	BB	BB	AB
AX-691509122	chr2_1486301_A_G	chr02	1305076	BB	BB	AB	AB	BB	AB	AB	AA	AA	AB	AB	AA	AA	AB	AB	AB	AB	BB	BB	AB	BB	BB	AB	AB	BB	BB	BB	AB	BB	AB	BB	AA	AB	AB	BB	BB	AB	BB	BB	BB	AB	BB	BB	BB	BB	AB
AX-687038344	chr2_1513819_C_T	chr02	1332594	AB	BB	BB	BB	BB	BB	AB	BB	BB	AB	BB	BB	BB	AB	BB	BB	AB	AA	AA	BB	AB	AB	AB	AB	BB	AB	AB	AA	BB	AB	BB	AB	BB	BB	AB	BB	AB	BB	BB	BB	BB	BB	BB	BB	BB	AB
AX-691505460	chr2_1539000_A_G	chr02	1357775	BB	AA	AB	BB	BB	BB	BB	BB	BB	BB	BB	BB	BB	BB	BB	BB	BB	BB	BB	BB	BB	BB	BB	BB	AB	BB	BB	BB	BB	BB	AB	BB	BB	AB	BB	BB	BB	BB	BB	AB	AB	BB	AB	AB	AB	BB
AX-687038402	FEM_Vitis0028039	chr02	1404021	AA	BB	AB	AB	BB	AB	AA	AA	AA	AA	AB	AA	AA	AA	AB	AB	AA	AA	AA	AB	AB	AB	AA	AA	BB	AB	AB	AA	AB	AA	AB	AA	AB	AB	AB	BB	AA	BB	AB	BB	AB	BB	BB	BB	BB	AB
AX-687038441	chr2_1606894_A_G	chr02	1425050	AB	AA	AB	AB	AA	AB	AB	BB	BB	AB	AB	BB	BB	AB	AB	AB	AB	AA	AA	AB	AA	AA	AB	AB	AA	AA	AA	AB	AB	AB	AB	BB	AB	AB	AA	AA	AB	AA	AA	AA	AB	AA	AA	AA	AA	AB
AX-691505464	chr2_1639758_A_G	chr02	1457914	AA	AA	AB	AB	AA	AA	AA	BB	AB	AA	AB	BB	AB	AB	AB	AA	AA	AA	AA	AA	AA	AA	AA	AB	AA	AA	AA	AB	AA	AB	AA	BB	AA	AB	AA	AA	AA	AA	AA	AA	AA	AA	AA	AA	AA	AA
AX-691505466	chr2_1656518_C_T	chr02	1474674	AB	BB	BB	BB	AB	AB	AB	BB	AB	AB	BB	BB	AB	BB	BB	AB	AB	BB	BB	BB	BB	BB	AB	BB	BB	AB	BB	BB	BB	BB	BB	BB	AB	BB	BB	AB	AB	BB	BB	BB	BB	BB	BB	BB	BB	AB
AX-472086969	FEM_Vitis0028195	chr02	1504953	AB	AB	AB	AB	AB	AB	AB	AA	AA	AB	AB	AA	AA	AB	AB	AB	AB	BB	BB	AA	BB	BB	AB	AB	AB	AB	BB	AB	AB	AB	AA	AA	AB	AB	BB	AB	AB	BB	BB	AB	AB	BB	AB	AB	AB	AA
AX-691517006	lb_C_T_chr2_1731150	chr02	1549306	AB	AB	AB	BB	AB	AB	BB	BB	BB	BB	BB	BB	BB	BB	BB	AB	BB	BB	BB	AB	AB	BB	BB	BB	AB	AB	BB	BB	AB	BB	AB	BB	AB	AB	BB	AB	BB	AB	AB	AB	AB	AB	AB	AB	AB	AB
AX-691505470	chr2_1808997_A_C	chr02	1616825	AA	AB	AB	AA	AA	AA	AA	AA	AA	AA	AA	AA	AA	AA	AA	AA	AA	AA	AA	AA	AA	AA	AA	AA	AB	AA	AA	AA	AA	AA	AB	AA	AA	AA	AA	AA	AA	AA	AA	AB	AA	AA	AB	AB	AB	AA
AX-471556698	chr2_1813865_C_T	chr02	1621693	AA	BB	BB	BB	AB	BB	AB	BB	BB	AB	BB	BB	BB	AB	BB	BB	AB	AA	AA	BB	AB	AB	AB	AB	BB	AA	AB	AB	BB	AB	BB	BB	BB	BB	AB	AB	AB	BB	BB	BB	BB	BB	BB	BB	BB	AB
AX-691505473	chr2_1826086_A_G	chr02	1633915	AA	AA	AA	AB	AA	AB	AB	BB	BB	AB	AB	BB	BB	AB	AB	AB	AB	AA	AA	AA	AA	AA	AB	AB	AA	AA	AA	AB	AA	AB	AA	BB	AB	AB	AA	AA	AB	AA	AA	AA	AA	AA	AA	AA	AA	AA
AX-691504846	mu_s_G_A_chr2_1828529	chr02	1636358	BB	BB	BB	BB	BB	BB	BB	BB	BB	BB	BB	BB	BB	BB	BB	BB	BB	BB	BB	BB	BB	BB	BB	BB	BB	BB	BB	BB	BB	BB	BB	BB	BB	BB	BB	BB	BB	BB	AB	BB	BB	BB	BB	BB	BB	BB
AX-686585732	FEM_Vitis0028474	chr02	1707464	BB	BB	BB	BB	BB	BB	BB	BB	BB	BB	BB	BB	BB	BB	BB	BB	BB	BB	BB	BB	BB	BB	BB	BB	BB	BB	BB	BB	BB	BB	BB	BB	BB	BB	BB	BB	BB	BB	BB	BB	BB	BB	BB	BB	BB	BB
AX-686585750	FEM_Vitis0028498	chr02	1720038	BB	BB	BB	BB	BB	BB	BB	BB	BB	BB	BB	BB	BB	BB	BB	BB	BB	BB	BB	BB	BB	BB	BB	BB	BB	BB	BB	BB	BB	BB	BB	BB	BB	BB	BB	BB	BB	BB	AB	BB	AB	BB	BB	BB	BB	BB
AX-475554598	FEM_Vitis0028499	chr02	1720097	AB	BB	BB	AB	AB	BB	AB	AB	BB	AB	AB	BB	BB	AB	AB	BB	AB	AA	AA	BB	AB	AA	AB	AB	AB	AB	AA	AB	BB	AB	BB	BB	BB	BB	AA	AB	AB	AB	AB	BB	AB	AB	BB	BB	AB	AB
AX-691502069	chr2_1951176_A_G	chr02	1759005	AB	BB	BB	AB	AB	BB	AB	AB	BB	AB	AB	BB	BB	AB	AB	BB	AB	AA	AA	AA	AB	AA	AB	AB	AB	AB	AA	AB	BB	AB	AB	BB	BB	BB	AA	AB	AB	AB	BB	BB	BB	AB	BB	BB	AB	BB
AX-691502071	chr2_2045907_A_G	chr02	1863616	BB	BB	BB	AB	BB	AB	BB	AB	AA	AB	AB	AA	AA	AB	AB	BB	BB	BB	BB	AB	BB	BB	BB	AB	BB	BB	BB	AB	BB	AB	AB	AA	AB	AB	BB	BB	BB	BB	AB	BB	BB	BB	BB	BB	BB	BB
AX-473583238	FEM_Vitis0028679	chr02	1879402	AA	AA	AA	AA	AA	AA	AA	AA	AA	AA	AA	AA	AA	AA	AA	AA	AA	AA	AA	AA	AA	AA	AA	AA	AA	AA	AA	AA	AA	AA	AA	AA	AA	AA	AA	AA	AA	AA	AA	AA	AA	AA	AA	AA	AA	AB
AX-475555372	chr2_2074802_A_G	chr02	1890332	AB	AB	AB	AB	AB	AA	AB	AB	AB	AB	BB	BB	AB	BB	AB	AA	AB	BB	BB	AB	AB	AB	AB	BB	AB	AB	BB	AB	AA	BB	AB	AB	AA	AB	AB	AB	AB	AA	AA	AB	AA	AA	AB	AB	AB	AA
AX-471558043	chr2_2107558_A_G	chr02	1922915	BB	BB	BB	AB	AB	BB	BB	AB	BB	BB	BB	BB	BB	BB	AB	BB	BB	BB	BB	BB	BB	AB	BB	BB	AB	AB	BB	AB	BB	BB	BB	AB	BB	BB	AB	AB	BB	AB	AB	BB	AB	AB	BB	BB	AB	AB
AX-473584127	chr2_2117505_A_G	chr02	1932862	BB	AB	AB	BB	AB	AB	BB	BB	BB	BB	BB	BB	BB	BB	BB	AB	BB	BB	BB	AB	AB	BB	BB	BB	BB	AB	BB	BB	AB	BB	AB	BB	AB	AB	BB	AB	BB	AB	AB	AB	AB	AB	AB	AB	BB	AB
AX-687038971	FEM_Vitis0028796	chr02	1949737	AA	AA	AA	AA	AA	AA	AA	AA	AA	AA	AA	AA	AA	AA	AA	AA	AA	AA	AA	AA	AA	AA	AA	AA	AA	AA	AA	AA	AA	AA	AA	AA	AA	AA	AA	AA	AA	AA	AA	AA	AA	AA	AA	AA	AA	AA
AX-687038973	FEM_Vitis0028798	chr02	1950690	BB	BB	BB	BB	BB	BB	BB	BB	BB	BB	BB	BB	BB	BB	BB	BB	BB	BB	BB	BB	BB	BB	BB	BB	BB	BB	BB	BB	BB	BB	BB	BB	BB	BB	BB	BB	BB	BB	BB	BB	BB	BB	BB	BB	BB	BB
AX-687038978	FEM_Vitis0028804	chr02	1952929	BB	BB	BB	BB	BB	BB	BB	BB	BB	BB	BB	BB	BB	BB	BB	BB	BB	BB	BB	BB	BB	BB	BB	BB	BB	BB	BB	BB	BB	BB	BB	BB	BB	BB	BB	BB	BB	BB	BB	BB	BB	BB	BB	BB	BB	BB
AX-473584528	FEM_Vitis0028831	chr02	1970393	AB	AA	AA	AB	AB	AA	AB	AB	AA	AB	AB	AA	AA	AB	AB	AA	AB	BB	BB	AA	AB	BB	AB	AB	AB	AB	BB	AB	AA	AB	AA	AA	AA	AA	BB	AB	AB	AB	AA	AA	AA	AB	AA	AA	AB	AA
AX-686586032	FEM_Vitis0028868	chr02	1996225	BB	BB	BB	BB	BB	BB	BB	BB	BB	BB	BB	BB	BB	BB	BB	BB	BB	BB	BB	BB	BB	BB	BB	BB	BB	BB	BB	BB	BB	BB	BB	BB	BB	BB	BB	BB	BB	BB	AB	BB	BB	BB	BB	BB	BB	BB
AX-691516168	cn_T_G_chr2_2186296	chr02	2001653	AA	AA	AA	AA	AA	AA	AA	AA	AA	AA	AA	AA	AA	AA	AA	AA	AA	AA	AA	AA	AA	AA	AA	AA	AA	AA	AA	AA	AA	AA	AA	AA	AA	AA	AA	AA	AA	AA	AA	AA	AA	AA	AA	AA	AA	AA
AX-473584855	chr2_2193000_C_T	chr02	2008357	BB	AA	AA	AB	BB	AB	BB	AB	AB	BB	AB	AA	AB	AB	AB	AB	BB	BB	BB	AA	AB	BB	BB	AB	AB	BB	BB	BB	AB	AB	AA	AB	AB	AA	BB	BB	BB	AB	AB	AA	AB	AB	AA	AA	AB	BB
AX-691502073	chr2_2200380_C_T	chr02	2015737	BB	BB	BB	AB	BB	BB	BB	AB	AA	BB	AB	AA	AA	AB	AB	BB	BB	BB	BB	AB	BB	BB	BB	AB	BB	BB	BB	AB	BB	AB	AB	AA	BB	AB	BB	BB	BB	BB	AB	BB	AB	BB	BB	BB	BB	AB
AX-691507242	be_A_G_chr2_2208703	chr02	2024060	AA	AA	AA	AA	AA	AA	AA	AA	AA	AA	AA	AA	AA	AA	AA	AA	AA	AA	AA	AA	AA	AA	AA	AA	AA	AA	AA	AA	AA	AA	AA	AA	AA	AA	AA	AA	AA	AA	AA	AA	AA	AA	AA	AA	AA	AA
AX-473918737	ae_T_C_chr2_2215096	chr02	2030453	AA	AA	AA	AA	AA	AA	AA	AA	AA	AA	AA	AA	AA	AA	AA	AA	AA	AA	AA	AA	AA	AA	AA	AA	AA	AA	AA	AA	AA	AA	AA	AA	AA	AA	AA	AA	AA	AA	AA	AA	AB	AA	AA	AA	AA	AA
AX-691517007	lb_T_C_chr2_2224117	chr02	2039419	AA	AA	AA	AA	AA	AA	AA	AA	AA	AA	AA	AA	AA	AA	AA	AA	AA	AA	AA	AA	AA	AA	AA	AA	AA	AA	AA	AA	AA	AA	AA	AA	AA	AA	AA	AA	AA	AA	AA	AA	AB	AA	AA	AA	AA	AA
AX-473585089	chr2_2231932_A_G	chr02	2047234	BB	AB	AB	AB	AB	AB	BB	AB	AA	AB	AB	AA	AA	AB	AB	BB	BB	BB	BB	BB	BB	BB	BB	AB	AB	AB	BB	BB	BB	AB	AB	AB	AB	AB	BB	AB	BB	BB	AB	AB	AB	BB	AB	AB	AB	AA
AX-686586088	chr2_2266367_A_G	chr02	2081669	AB	BB	BB	AB	BB	BB	AA	AB	BB	AB	BB	BB	BB	BB	AB	AB	AA	BB	BB	AB	AB	AB	AB	BB	AB	BB	BB	AB	BB	BB	BB	AB	BB	BB	AA	BB	AA	AB	AB	BB	BB	AB	BB	BB	AB	BB
AX-691509134	chr2_2294582_A_G	chr02	2109884	BB	AA	AA	AA	AB	AA	BB	AA	AA	AA	AB	AA	AA	AB	AA	AB	AB	BB	BB	AB	AA	AB	BB	AB	AA	AB	BB	BB	AB	AB	AA	AB	AA	AA	AB	AB	AB	AA	AB	AA	AA	AA	AA	AA	AA	AA
AX-686529582	FEM_Vitis_Candidate0000107	chr02	2173210	AA	AB	AB	AA	AA	AB	AA	AA	AA	AA	AA	AA	AA	AA	AA	AB	AA	AA	AA	AA	AB	AA	AA	AA	AA	AA	AA	AA	AB	AA	AA	AA	AB	AB	AA	AA	AA	AB	AA	AB	AB	AB	AB	AB	AA	AA
AX-475558084	FEM_Vitis0029176	chr02	2222938	AB	BB	BB	AA	BB	AB	AB	AA	AA	AA	AB	AA	AA	AB	AA	AB	AA	BB	BB	AB	AB	AB	AB	AB	AB	BB	BB	AB	BB	AB	AB	AA	AB	AB	AB	BB	AA	AB	AB	BB	BB	AB	BB	BB	AB	BB
AX-687039236	chr2_2424500_A_G	chr02	2239068	BB	BB	BB	AB	BB	AB	BB	AB	AA	AB	AB	AA	AA	AB	AB	BB	BB	BB	BB	BB	BB	BB	BB	AB	BB	BB	BB	BB	BB	AB	AB	AB	AB	AB	BB	BB	BB	BB	BB	BB	BB	BB	BB	BB	BB	BB
AX-475558360	chr2_2450199_C_T	chr02	2264767	AA	AB	AB	BB	AB	AB	AA	BB	BB	BB	AB	BB	BB	AB	BB	AA	AB	AA	AA	AA	AB	AB	AA	AB	BB	AB	AA	AA	AA	AB	AB	AB	AB	AB	AB	AB	AB	AB	AB	AB	AB	AB	AB	AB	BB	BB
AX-686586320	FEM_Vitis0029287	chr02	2294487	AA	AA	AA	AA	AA	AA	AA	AA	AA	AA	AA	AA	AA	AA	AA	AA	AA	AA	AA	AA	AA	AA	AA	AA	AA	AA	AA	AA	AA	AA	AA	AA	AA	AA	AA	AA	AA	AA	AA	AA	AA	AA	AA	AA	AA	AA
AX-691505478	chr2_2486995_C_T	chr02	2301563	AB	BB	BB	BB	BB	BB	AB	BB	BB	BB	BB	BB	BB	BB	BB	AA	AB	BB	BB	BB	AB	BB	AB	BB	BB	BB	BB	AB	AA	BB	AB	AB	BB	BB	BB	BB	AB	BB	BB	BB	BB	BB	BB	BB	BB	BB
AX-472090624	SNP1293_294	chr02	2311431	BB	AB	AB	AB	AB	AB	AA	AB	AA	AB	AB	AA	AA	AB	AB	AA	BB	BB	BB	BB	AB	BB	BB	AB	AB	AB	BB	BB	AB	AB	AB	AA	AB	AB	AB	AB	BB	BB	BB	AB	BB	BB	AB	AB	AB	AB
AX-469822967	chr2_2543419_G_T	chr02	2355311	AA	AB	AB	AB	AA	AB	AB	AB	AA	AB	AA	AA	AA	AA	AB	AB	BB	AA	AA	AA	AB	AB	AB	AA	AB	AA	AA	AB	AA	AA	AA	AB	AB	AB	AB	AA	BB	BB	AA	AB	AB	BB	AB	AB	AB	AA
AX-473588524	FEM_Vitis0029383	chr02	2365654	AA	BB	BB	AA	AA	AB	AB	AA	AA	AA	AA	AA	AA	AA	AA	AA	AA	AA	AA	AA	AA	AA	AA	AA	AB	AA	AA	AA	AA	AA	AA	AA	AB	AB	AB	AA	AA	AB	AB	BB	BB	AB	BB	BB	AB	AB
AX-687039399	FEM_Vitis0029415	chr02	2390549	AB	AA	AA	AB	AB	AB	AA	AB	BB	AB	AB	BB	BB	AB	AB	AA	AA	AA	AA	AA	AA	AA	AA	AB	AA	AB	AA	AA	AA	AB	AB	AB	AB	AB	AA	AB	AA	AA	AA	AA	AA	AA	AA	AA	AA	AB
AX-691505482	chr2_2579624_A_G	chr02	2391516	AB	AB	AB	AB	AB	AB	AA	AB	AA	AB	AB	AA	AA	AB	AB	AB	AB	BB	BB	BB	BB	BB	AB	AB	AB	AB	BB	AB	AB	AB	AB	AA	AB	AB	AB	AB	AB	BB	AB	AB	AB	BB	AB	AB	AB	AA
AX-686586427	FEM_Vitis0029461	chr02	2423669	AA	AB	AB	AA	AA	AB	AA	AA	AA	AA	AA	AA	AA	AA	AA	AB	AA	AA	AA	AB	AB	AA	AA	AA	AA	AA	AA	AA	AB	AA	AB	AA	AB	AB	AA	AA	AA	AB	AB	AB	AB	AB	AB	AB	AA	AA
AX-686529684	FEM_Vitis0029479	chr02	2439605	AA	AA	AA	AA	AA	AA	AA	AA	AA	AA	AA	AA	AA	AA	AA	AA	AA	AA	AA	AA	AA	AA	AA	AA	AA	AA	AA	AA	AA	AA	AA	AA	AA	AA	AA	AA	AA	AA	AA	AA	AA	AA	AA	AA	AA	AA
AX-686586443	FEM_Vitis0029483	chr02	2440913	BB	AA	AA	AB	BB	AB	AA	AB	BB	AB	BB	BB	BB	BB	AB	AA	AA	BB	BB	BB	AA	AB	AB	BB	AA	BB	BB	AB	AA	BB	AB	AB	NC	AB	AA	BB	AA	AA	AA	AA	AA	AA	AA	AA	AA	AA
AX-475560422	lb_A_G_chr2_2717650	chr02	2529629	AA	AA	AA	AA	AA	AA	AB	AA	AA	AA	AA	AA	AA	AB	AA	BB	AB	AB	AB	BB	AB	AB	BB	AB	AA	AA	AA	BB	AB	AB	AA	AB	AA	AA	AA	AA	AB	AA	AB	AA	AB	AA	AA	AA	AA	AB
AX-691515353	be_C_T_chr2_2720067	chr02	2532046	BB	BB	BB	BB	BB	BB	BB	BB	BB	BB	BB	BB	BB	BB	BB	BB	BB	BB	BB	BB	BB	BB	BB	BB	BB	BB	BB	BB	BB	BB	BB	BB	BB	BB	BB	BB	BB	BB	AB	BB	BB	BB	BB	BB	BB	AB
AX-691505463	ae_G_A_chr2_2723522	chr02	2535501	BB	BB	BB	BB	BB	BB	BB	BB	BB	BB	BB	BB	BB	BB	BB	BB	BB	BB	BB	BB	BB	BB	BB	BB	BB	BB	BB	BB	BB	BB	BB	BB	BB	BB	BB	BB	BB	BB	AB	BB	BB	BB	BB	BB	BB	BB
AX-469824398	FEM_Vitis0029672	chr02	2617272	BB	AB	AB	BB	AB	AB	BB	BB	AB	AB	BB	AB	AB	BB	BB	BB	BB	BB	BB	BB	BB	BB	BB	BB	AB	AB	BB	BB	AB	BB	BB	BB	AB	BB	BB	AB	BB	BB	BB	AB	BB	BB	AB	AB	AB	AB
AX-691500192	chr2_2811785_C_T	chr02	2623192	AA	AB	AB	AB	AB	BB	AB	AB	AB	BB	AA	AB	AB	AB	AB	BB	BB	AB	AB	BB	BB	BB	BB	AB	AB	AB	AA	BB	AB	AB	AB	AB	BB	AB	AB	AB	BB	BB	BB	AB	BB	BB	AB	AB	AB	BB
AX-473591636	chr2_2828762_A_G	chr02	2639765	BB	AA	AB	AB	BB	AB	BB	AB	BB	AB	BB	BB	BB	AB	AB	AB	AB	AB	AB	AA	AA	AA	AB	AB	AA	BB	BB	AB	AA	AB	AB	BB	AB	BB	AB	BB	AB	AA	AA	AA	AA	AA	AA	AA	AA	BB
AX-687039666	FEM_Vitis0029774	chr02	2695404	BB	BB	BB	BB	BB	BB	BB	BB	BB	BB	BB	BB	BB	BB	BB	BB	BB	BB	BB	AB	BB	BB	BB	BB	BB	BB	BB	BB	BB	BB	BB	BB	BB	BB	BB	BB	BB	BB	BB	BB	BB	BB	BB	BB	BB	BB
AX-475561658	FEM_Vitis0029795	chr02	2704083	BB	BB	BB	BB	BB	BB	BB	BB	BB	BB	BB	BB	BB	BB	BB	BB	BB	BB	BB	BB	BB	BB	BB	BB	BB	BB	BB	BB	BB	BB	BB	BB	BB	BB	BB	BB	BB	BB	AB	BB	AB	BB	BB	BB	BB	AB
AX-475562156	chr2_2948635_A_G	chr02	2766553	AB	BB	BB	AB	BB	BB	AB	AB	AB	BB	AB	AB	AB	AB	AB	AB	AB	BB	BB	BB	BB	BB	AB	AB	BB	BB	BB	BB	BB	AB	AA	AB	BB	AB	BB	BB	AB	BB	BB	BB	AB	BB	BB	BB	BB	BB
AX-691500193	chr2_2966286_C_T	chr02	2785039	AB	AA	AA	AB	AB	AA	AB	AB	AA	AB	AB	AA	AA	AB	AB	AB	AB	BB	BB	BB	BB	BB	AB	AB	AB	AB	BB	BB	BB	AB	AA	AB	AA	AA	BB	AB	AB	AB	AB	AA	AA	AB	AA	AA	AB	AB
AX-691500194	chr2_2981861_A_G	chr02	2800614	AA	AB	AB	AA	AB	AB	AB	AA	AB	AB	AA	AB	AB	AA	AA	AB	AB	AA	AA	AA	AA	AA	AB	AA	AB	AB	AA	AA	AA	AA	AA	AA	AB	AA	AA	AB	AB	AA	AA	AB	AA	AA	AB	AB	AB	AB
AX-473921527	chr2_3040529_C_T	chr02	2859282	AB	BB	BB	AB	AB	AB	BB	AB	AA	AB	AB	AA	AA	AB	AB	BB	BB	BB	BB	BB	BB	BB	BB	AB	BB	AB	BB	BB	BB	AB	AB	AB	AB	AB	BB	AB	BB	BB	BB	BB	BB	BB	BB	BB	BB	AB
AX-686586955	chr2_3106328_A_C	chr02	2925081	AB	AA	AB	AB	AA	AA	AB	AB	AB	AA	AB	AB	AB	AB	AB	AB	AB	AA	AA	AA	AA	AA	AB	AB	AA	AA	AA	AA	AA	AB	AB	AB	AA	BB	AA	AA	AB	AA	AA	AA	AA	AA	AA	AA	AA	AA
AX-691500195	chr2_3122942_G_T	chr02	2941695	BB	BB	AB	BB	AB	AB	AB	BB	AB	AB	BB	AB	AB	BB	BB	AB	AB	BB	BB	AB	BB	BB	AB	BB	BB	AB	BB	BB	BB	BB	BB	BB	AB	AB	BB	AB	AB	BB	BB	BB	AB	BB	BB	BB	BB	AB
AX-686586995	FEM_Vitis0030188	chr02	2951969	AA	AA	AA	AA	AB	AB	AA	AA	AB	AB	AA	AB	AB	AA	AA	AA	AA	AA	AA	AA	AA	AA	AA	AA	AA	AB	AA	AA	AA	AA	AA	AA	AB	AA	AA	AB	AA	AA	AB	AA	AB	AA	AA	AA	AA	AB
AX-691505465	ae_G_A_chr2_3173947	chr02	2992700	BB	BB	BB	BB	BB	BB	BB	BB	BB	BB	BB	BB	BB	BB	BB	BB	BB	BB	BB	BB	BB	BB	BB	BB	BB	BB	BB	BB	BB	BB	BB	BB	BB	BB	BB	BB	BB	BB	BB	BB	BB	BB	BB	BB	BB	BB
AX-691515354	be_G_T_chr2_3200857	chr02	3019611	BB	BB	BB	BB	BB	BB	BB	BB	BB	BB	BB	BB	BB	BB	BB	BB	BB	BB	BB	BB	BB	BB	BB	BB	BB	BB	BB	BB	BB	BB	BB	BB	BB	BB	BB	BB	BB	BB	BB	BB	BB	BB	BB	BB	BB	BB
AX-687040054	FEM_Vitis0030297	chr02	3020153	AA	AA	AA	AA	AA	AA	AB	AA	AA	AA	AA	AA	AA	AA	AA	AB	NC	AA	AA	AA	AA	AA	AB	AA	AA	AA	AA	AA	AA	AA	AA	AA	AA	AA	AA	AA	AB	AA	AA	AA	AA	AA	AA	AA	AA	AA
AX-686529840	FEM_Vitis0030348	chr02	3049828	BB	BB	BB	BB	BB	BB	BB	BB	BB	BB	BB	BB	BB	BB	BB	BB	BB	BB	BB	BB	BB	BB	BB	BB	BB	BB	BB	BB	BB	BB	BB	BB	BB	BB	BB	BB	BB	BB	BB	BB	BB	BB	BB	BB	BB	BB
AX-691500196	chr2_3231574_C_T	chr02	3050328	AA	BB	AB	AB	AA	AB	AB	AB	AA	AB	AA	AA	AA	AA	AA	BB	BB	AA	AA	AA	BB	AB	AB	AA	AB	AA	AA	AB	AB	AA	AB	AB	AB	AA	AB	AA	BB	AB	AB	BB	AB	AB	AB	AB	AB	AB
AX-687040095	FEM_Vitis0030352	chr02	3057114	AB	BB	BB	AB	BB	BB	BB	AB	AB	BB	AB	AB	AB	AA	AB	BB	BB	AB	AB	AA	BB	AB	AB	AA	BB	BB	BB	AB	AA	AA	AB	AB	BB	AB	BB	BB	BB	BB	AB	BB	BB	BB	BB	BB	BB	BB
AX-687040113	FEM_Vitis0030372	chr02	3075153	BB	BB	BB	AB	BB	BB	BB	AB	BB	AB	BB	BB	BB	AB	BB	BB	AB	AB	AB	AB	AB	AA	AB	AB	BB	BB	BB	AA	BB	AB	BB	AB	BB	BB	AB	BB	AB	BB	BB	BB	BB	BB	BB	BB	BB	AB
AX-473595202	chr2_3291471_A_G	chr02	3110226	AA	AA	AB	AA	AA	AA	AA	AA	AA	AA	AA	AA	AA	AB	AA	AA	AA	AB	AB	AB	AA	AB	AB	AB	AA	AA	AA	AB	AA	AB	AA	AA	AA	AB	AA	AA	AA	AA	BB	AA	AB	AA	AA	AA	AA	AA
AX-687040369	FEM_Vitis0030654	chr02	3269780	AA	AA	AA	AA	AA	AA	AA	AA	AA	AA	AA	AA	AA	AA	AA	AA	AA	AA	AA	AA	AA	AA	AA	AA	AA	AA	AA	AA	AA	AA	AA	AA	AA	AA	AA	AA	AA	AA	AA	AA	AA	AA	AA	AA	AA	AA
AX-691500197	chr2_3457712_C_T	chr02	3280632	BB	AA	AB	AB	BB	AB	AB	AB	BB	AB	BB	BB	BB	BB	BB	AB	AA	BB	BB	BB	AB	AB	AB	BB	AB	BB	BB	AB	BB	BB	BB	AB	AB	BB	AB	BB	AA	AB	BB	AA	AB	AB	AB	AB	AB	AB
AX-471563653	FEM_Vitis0030668	chr02	3282535	AA	AA	AA	AA	AA	AA	AA	AA	AA	AA	AA	AA	AA	AA	AA	AA	AA	AA	AA	AA	AA	AA	AA	AA	AA	AA	AA	AA	AA	AA	AA	AA	AA	AA	AA	AA	AA	AA	AB	AA	AB	AA	AA	AA	AA	AA
AX-473923141	chr2_3510009_A_C	chr02	3332929	AB	AA	AA	BB	AA	AA	AA	BB	AB	AB	AB	AB	AB	AB	AB	AA	AB	AA	AA	AA	AB	AB	AA	AB	AA	AA	AA	AB	AA	AB	BB	BB	AA	AB	AB	AA	AB	AA	AA	AA	AA	AA	AA	AA	AA	AB
AX-691500199	chr2_3511534_A_C	chr02	3334454	AB	AA	AB	AA	BB	AB	AB	AA	AB	AB	AB	AB	AB	AA	AB	AB	AA	AB	AB	AA	AB	AA	AA	AA	AB	BB	BB	AA	AB	AA	AA	AA	AB	AB	AB	BB	AA	AB	AB	AA	AB	AB	AB	AB	AB	AB
AX-691502076	chr2_3604524_G_T	chr02	3438566	AB	BB	AB	AB	BB	BB	BB	AB	AB	BB	AB	AB	AB	AB	AB	BB	BB	BB	BB	BB	BB	BB	BB	AB	BB	BB	BB	BB	AB	AB	AB	AB	BB	AA	BB	BB	BB	BB	BB	BB	BB	BB	BB	BB	BB	BB
AX-473596368	FEM_Vitis0030871	chr02	3440416	AB	BB	BB	BB	AA	AB	AB	BB	AB	AB	AB	AB	AB	BB	AB	AB	BB	AB	AB	BB	AB	BB	BB	BB	AB	AA	AA	BB	BB	BB	BB	BB	AB	BB	AB	AA	BB	AB	BB	BB	BB	AB	AB	AB	AB	AB
AX-473596882	FEM_Vitis0030942	chr02	3482036	AA	AA	AA	AA	AA	AA	AA	AA	AA	AA	AA	AA	AA	AA	AA	AA	AA	AA	AA	AA	AA	AA	AA	AA	AA	AA	AA	AA	AA	AA	AA	AA	AA	AA	AA	AA	AA	AA	AB	AA	AB	AA	AA	AA	AA	AA
AX-473597733	be_C_T_chr2_3738448	chr02	3572491	AB	BB	AB	BB	AB	AB	AB	BB	AB	AB	AB	AB	AB	AB	AB	BB	BB	AA	AA	BB	BB	AB	AB	AB	AB	AA	AA	AB	BB	AB	BB	BB	AB	AB	AB	AB	BB	AB	BB	BB	BB	AB	AB	AB	AB	AB
AX-691500204	chr2_3884541_A_G	chr02	3718451	AB	AA	AB	AB	AA	AA	AA	AB	AA	AB	AA	AA	AA	AB	AA	AA	AB	BB	BB	AB	AB	BB	AB	AB	AA	AB	AB	BB	AA	AB	AB	AB	AA	AB	AB	AA	AB	AA	AB	AA	AA	AA	AA	AA	AA	AA
AX-691500206	chr2_3926249_A_C	chr02	3760180	AB	AA	AA	AB	AA	AA	AA	AB	AA	AB	AA	AA	AA	AB	AA	AA	AB	BB	BB	AA	AB	BB	AB	AB	AA	AB	AB	BB	AA	AB	AA	AB	AA	AA	AB	AA	AB	AA	AA	AA	AA	AA	AA	AA	AA	AA
AX-691500207	chr2_3948069_C_T	chr02	3782000	AB	AA	AA	AB	AA	AA	AA	AB	AB	AA	AB	AB	AB	AB	AB	AB	AA	AA	AA	AA	AB	AA	AA	AB	AA	AA	AA	AA	AA	AB	AB	AB	AA	AB	AA	AA	AA	AA	AA	AA	AA	AA	AA	AA	AA	AA
AX-691509140	chr2_3979499_G_T	chr02	3805931	AB	BB	AB	AB	BB	BB	AB	AB	AB	BB	AB	AB	AB	AB	AB	AA	AB	BB	BB	AA	AB	BB	AB	AB	BB	BB	BB	BB	AB	AB	AA	AB	BB	AA	BB	BB	AB	BB	BB	BB	BB	BB	BB	BB	BB	BB
AX-475567035	chr2_4014240_A_G	chr02	3840672	BB	AA	AB	BB	AB	AB	BB	BB	BB	BB	BB	BB	BB	BB	BB	BB	BB	BB	BB	BB	BB	BB	BB	BB	AB	BB	BB	BB	AB	BB	BB	BB	AB	BB	BB	AB	BB	AB	AB	AA	AB	AB	AB	AB	AB	AB
AX-475567112	FEM_Vitis0031337	chr02	3850361	BB	BB	BB	BB	BB	BB	BB	BB	BB	BB	BB	BB	BB	BB	BB	BB	BB	BB	BB	BB	BB	BB	BB	BB	BB	BB	BB	BB	BB	BB	BB	BB	BB	BB	BB	BB	BB	BB	BB	BB	AB	BB	BB	BB	BB	BB
AX-473599174	FEM_Vitis0031338	chr02	3850408	AA	BB	BB	AA	AB	AB	AB	AA	AA	AA	AA	AA	AA	AA	AA	AB	AB	AA	AA	AB	AA	AA	AB	AA	AB	AA	AA	AA	BB	AA	AB	AA	AB	AB	AA	AB	AB	AB	AB	BB	AB	AB	AB	AB	AB	AB
AX-691502078	chr2_4067972_A_G	chr02	3894405	AB	BB	BB	AB	BB	BB	BB	AB	BB	AB	BB	BB	BB	AB	BB	BB	AB	AA	AA	BB	AB	AA	AB	AB	BB	AB	AB	AA	AB	AB	BB	AB	BB	BB	AB	BB	AB	BB	AB	BB	AB	BB	BB	BB	BB	BB
AX-687040983	FEM_Vitis0031431	chr02	3901855	BB	BB	BB	BB	BB	BB	BB	BB	BB	BB	BB	BB	BB	BB	BB	BB	BB	BB	BB	BB	BB	BB	BB	BB	BB	BB	BB	BB	BB	BB	BB	BB	BB	BB	BB	BB	BB	BB	BB	BB	AB	BB	BB	BB	BB	BB
AX-686588027	FEM_Vitis0031455	chr02	3926501	AA	AA	AA	AA	AA	AA	AA	AA	AA	AA	AA	AA	AA	AB	AA	AA	AA	AB	AB	AA	AA	AB	AB	AB	AA	AA	AA	AB	AA	AB	AA	AA	AA	AA	AA	AA	AA	AA	AB	AA	AB	AA	AA	AA	AA	AA
AX-686588047	chr2_4122634_C_T	chr02	3949067	AB	BB	BB	AB	BB	BB	BB	AB	BB	AB	BB	BB	BB	AB	BB	BB	AB	AA	AA	BB	AB	AA	AB	AB	BB	AB	AB	AA	BB	AB	BB	AB	BB	BB	AB	BB	AB	BB	BB	BB	BB	BB	BB	BB	BB	BB
AX-686588059	FEM_Vitis0031491	chr02	3967009	AA	AA	AA	AA	AA	AA	AA	AA	AA	AA	AA	AA	AA	AA	AA	AA	AA	AA	AA	AA	AA	AA	AA	AA	AA	AA	AA	AA	AA	AA	AA	AA	AA	AA	AA	AA	AA	AA	AB	AA	AA	AA	AA	AA	AA	AA
AX-687041060	FEM_Vitis0031516	chr02	3983020	BB	BB	BB	BB	BB	BB	BB	BB	BB	BB	BB	BB	BB	BB	BB	BB	BB	BB	BB	BB	BB	BB	BB	BB	BB	BB	BB	BB	BB	BB	BB	BB	BB	BB	BB	BB	BB	BB	BB	BB	BB	BB	BB	BB	BB	AB
AX-686588105	FEM_Vitis0031541	chr02	3994910	AA	AA	AA	AA	AA	AA	AA	AA	AA	AA	AA	AA	AA	AA	AA	AA	AA	AA	AA	AA	AA	AA	AA	AA	AA	AA	AA	AA	AB	AA	AA	AA	AA	AA	AA	AA	AA	AA	AA	AA	AA	AA	AA	AA	AA	AA
AX-691515355	be_G_T_chr2_4192333	chr02	4018296	BB	BB	BB	BB	BB	BB	BB	BB	BB	BB	BB	BB	BB	BB	BB	BB	BB	BB	BB	BB	BB	BB	BB	BB	BB	BB	BB	BB	BB	BB	BB	BB	BB	BB	BB	BB	BB	BB	BB	BB	BB	BB	BB	BB	BB	BB
AX-475568290	chr2_4199150_C_T	chr02	4025113	AB	BB	AB	AB	AB	AB	AA	AB	AB	AA	AB	AB	AB	AB	AB	AB	AA	AB	AB	AA	AB	AA	AB	AB	AB	AA	AA	AA	BB	AB	BB	AB	AB	AB	AA	AB	AA	AB	BB	BB	AB	AB	AB	AB	AB	AA
AX-473925733	chr2_4199795_A_G	chr02	4025758	AB	BB	AB	AB	AB	AB	AA	AB	AB	AA	AB	AB	AB	AB	AB	AB	AA	AB	AB	AA	AB	AA	AB	AB	AB	AA	AA	AA	BB	AB	BB	AB	AB	AB	AA	AB	AA	AB	BB	BB	AB	AB	AB	AB	AB	AA
AX-691510600	lb_C_T_chr2_4200135	chr02	4026098	BB	BB	BB	BB	BB	BB	BB	BB	BB	BB	BB	BB	BB	BB	BB	BB	BB	BB	BB	BB	BB	BB	BB	BB	BB	BB	BB	BB	BB	BB	BB	BB	BB	BB	BB	BB	BB	BB	BB	BB	BB	BB	BB	BB	BB	BB
AX-686588150	FEM_Vitis0031598	chr02	4032244	BB	BB	BB	BB	BB	BB	BB	BB	BB	BB	BB	BB	BB	BB	BB	BB	BB	BB	BB	BB	BB	BB	BB	BB	BB	BB	BB	BB	BB	BB	BB	BB	BB	BB	BB	BB	BB	BB	AB	BB	BB	BB	BB	BB	BB	BB
AX-691505467	ae_C_T_chr2_4207091	chr02	4033054	BB	BB	BB	BB	BB	BB	BB	BB	BB	BB	BB	BB	BB	BB	BB	BB	BB	BB	BB	BB	BB	BB	BB	BB	BB	BB	BB	BB	BB	BB	BB	BB	BB	BB	BB	BB	BB	BB	BB	BB	BB	BB	BB	BB	BB	BB
AX-687041130	FEM_Vitis0031601	chr02	4033301	BB	BB	BB	BB	BB	BB	BB	BB	BB	BB	BB	BB	BB	BB	BB	BB	BB	BB	BB	BB	BB	BB	BB	BB	BB	BB	BB	BB	BB	BB	BB	BB	BB	BB	BB	BB	BB	BB	BB	BB	BB	BB	BB	BB	BB	BB
AX-691502081	chr2_4227007_A_G	chr02	4052970	BB	BB	BB	BB	BB	BB	BB	BB	BB	BB	BB	BB	BB	BB	BB	AB	BB	BB	BB	BB	BB	BB	BB	BB	BB	BB	BB	BB	BB	BB	BB	BB	BB	BB	BB	BB	AB	BB	BB	BB	BB	BB	BB	BB	BB	BB
AX-686588205	FEM_Vitis0031679	chr02	4085933	AB	AA	AA	AB	AA	AA	AA	AB	AB	AA	AB	AB	AB	AB	AB	AB	AA	AB	AB	AA	AB	AA	AB	AB	AA	AA	AA	AA	AA	AB	AB	AB	AA	AB	AA	AA	AA	AA	AA	AA	AA	AA	AA	AA	AA	AA
AX-475569619	FEM_Vitis0031866	chr02	4239501	AB	BB	AB	AB	BB	BB	BB	AB	BB	AB	BB	BB	BB	BB	BB	BB	AA	AB	AB	AB	AB	AB	BB	BB	BB	AB	AB	AB	BB	BB	BB	AB	BB	AB	AB	BB	AB	BB	BB	BB	BB	BB	BB	BB	BB	BB
AX-473602627	chr2_4416953_A_G	chr02	4242043	BB	AA	AB	BB	AA	AB	AA	BB	BB	AB	AB	BB	BB	BB	AB	AB	BB	BB	BB	BB	BB	BB	AB	BB	AA	AB	AB	BB	AB	BB	BB	BB	AB	BB	AB	AA	AB	AA	AB	AA	AB	AA	AA	AA	AA	AB
AX-473602773	SNP293_20	chr02	4250879	AB	AA	AA	AB	AA	AA	AA	AB	AA	AB	AA	AA	AA	AA	AA	AA	BB	AB	AB	AA	AB	AB	AA	AA	AA	AB	AB	AB	AA	AA	AA	AA	AA	AA	AB	AA	AB	AA	AA	AA	AA	AA	AA	AA	AA	AA
AX-691502083	chr2_4431200_A_G	chr02	4256290	AB	BB	AB	AB	BB	BB	BB	AB	BB	AB	BB	BB	BB	BB	BB	BB	AA	AB	AB	AB	AB	AB	BB	BB	BB	AB	AB	AB	BB	BB	BB	AB	BB	AB	AB	BB	AB	BB	BB	BB	BB	BB	BB	BB	BB	BB
AX-686588388	FEM_Vitis0031929	chr02	4281704	AA	AA	AA	AA	AA	AA	AA	AA	AA	AA	AA	AA	AA	AA	AA	AA	AA	AA	AA	AB	AA	AA	AA	AA	AA	AA	AA	AA	AA	AA	AA	AA	AA	AA	AA	AA	AA	AA	AA	AA	AA	AA	AA	AA	AA	AB
AX-691509157	chr2_4504565_C_T	chr02	4330745	AB	AA	AA	AB	AA	AA	AA	AB	AB	AA	AB	AB	AB	AB	AB	AB	AA	AB	AB	AA	AB	AA	AB	AB	AA	AA	AA	AA	AA	AB	AB	AB	AA	AB	AA	AA	AA	AA	AA	AA	AA	AA	AA	AA	AA	AB
AX-471568441	chr2_4534614_C_T	chr02	4361069	AA	AA	AB	AA	AA	AA	AA	AA	AA	AA	AA	AA	AA	AA	AA	AA	AA	AA	AA	AB	AA	AA	AA	AA	AA	AA	AA	AA	AA	AA	AA	AA	AA	AB	AA	AA	AA	AA	AA	AA	AA	AA	AA	AA	AA	AA
AX-473926910	chr2_4587514_A_C	chr02	4388210	AB	AA	AB	AB	AA	AA	AA	AB	AB	AA	AB	AB	AB	AB	AB	BB	AA	AB	AB	BB	AB	AA	AB	AB	AA	AA	AA	AA	AA	AB	AB	AB	AA	BB	AA	AA	AB	AA	AA	AA	AB	AA	AA	AA	AA	AB
AX-686588581	FEM_Vitis0032156	chr02	4416177	BB	BB	AB	BB	BB	AB	BB	BB	BB	BB	BB	BB	BB	BB	BB	AB	BB	BB	BB	AB	BB	BB	BB	BB	BB	BB	BB	BB	AB	BB	AB	BB	AB	AB	BB	BB	AB	BB	BB	BB	BB	BB	BB	BB	BB	BB
AX-691509161	chr2_4635464_A_G	chr02	4435652	AB	AA	AB	AB	AB	AB	AB	AB	AB	AB	BB	AB	AB	AB	BB	AB	AA	AB	AB	AB	AB	AA	BB	AB	AB	AB	AB	AA	AA	AB	AB	AB	AB	BB	AA	AB	AA	AB	AA	AB	AA	AB	AB	AB	BB	AB
AX-691509163	chr2_4641574_C_T	chr02	4441762	AB	BB	AB	AB	AB	AB	AB	AB	AA	AB	AA	AA	AA	AA	AA	AB	BB	AB	AB	AA	AB	AB	AA	AA	AB	AB	AB	AB	BB	AA	AB	AB	AB	AA	BB	AB	BB	AB	AB	AB	AB	AB	AB	AB	AA	AA
AX-691500208	chr2_4696838_A_C	chr02	4497956	AB	BB	AB	AB	AB	AB	AB	AB	AA	AB	AA	AA	AA	AA	AA	AA	BB	AB	AB	AB	AB	AB	AA	AA	AB	AB	AB	AB	AB	AA	AB	AB	AB	AA	BB	AB	AB	AB	NC	AB	AB	AB	AB	AB	AA	AA
AX-691505515	chr2_4732593_A_C	chr02	4529971	AB	AA	AA	AB	AB	AB	AB	AB	BB	AB	BB	BB	BB	BB	BB	BB	AA	AB	AB	AA	AB	AB	BB	BB	AB	AB	AB	AB	AB	BB	AB	AB	AB	AB	AA	AB	AB	AB	AA	AB	AB	AB	AB	AB	BB	BB
AX-691505517	chr2_4793297_C_T	chr02	4590576	AA	AA	AA	AA	AB	AB	AB	AA	AA	AB	AB	AA	AA	AA	AB	AB	AA	AA	AA	AA	AA	AA	AB	AA	AB	AB	AB	AA	AB	AA	AA	AA	AB	AA	AA	AB	AB	AB	AA	AB	AA	AB	AB	AB	BB	AB
AX-691500211	chrUn_31687358_A_C	chr02	4680906	AA	AA	AB	AA	AB	AB	AB	AA	AB	AB	AB	AB	AB	AB	AB	AB	AA	AA	AA	AB	AA	AB	AB	AB	AB	AB	AB	AB	AA	AB	AA	AA	AB	AB	AA	AB	AB	AB	AA	AB	AA	AB	AB	AB	BB	AB
AX-691516113	be_C_T_chrUn_38068310	chr02	4721607	BB	BB	AB	BB	BB	BB	BB	BB	AB	BB	BB	AB	AB	AB	BB	BB	BB	BB	BB	AB	BB	AB	BB	AB	BB	BB	BB	AB	AB	AB	BB	BB	BB	AB	BB	BB	BB	BB	BB	BB	BB	BB	BB	BB	BB	AB
AX-691502090	chrUn_23332701_A_G	chr02	4767347	AA	AA	AB	AA	AA	AA	AA	AA	AB	AA	AA	AB	AB	AB	AA	AB	AA	AA	AA	AB	AA	AB	AA	AB	AA	AA	AA	AB	AB	AB	AA	AA	AA	AB	AA	AA	AB	AA	AB	AA	AB	AA	AA	AA	AA	AA
AX-471569432	FEM_Vitis0032398	chr02	4815511	AA	AA	AB	AA	AA	AA	AA	AA	AB	AA	AA	AB	AB	AB	AA	AB	AA	AA	AA	BB	AA	AB	AA	AB	AA	AA	AA	AB	AA	AB	AA	AA	AA	AB	AA	AA	AB	AA	AB	AA	AB	AA	AA	AA	AA	AB
AX-691502093	chr2_4824642_A_G	chr02	4817526	BB	BB	AB	BB	BB	BB	BB	BB	AB	BB	BB	AB	AB	AB	BB	AB	BB	BB	BB	AB	BB	AB	BB	AB	BB	BB	BB	AB	AB	AB	BB	BB	BB	AB	BB	BB	AB	BB	AB	BB	AB	BB	BB	BB	BB	AB
AX-691502094	chr2_4826364_C_T	chr02	4819248	BB	BB	AB	BB	AB	BB	AB	BB	AB	BB	AB	AB	AB	AB	AB	AB	BB	BB	BB	AB	BB	AB	AB	AB	AB	AB	AB	AB	AB	AB	BB	BB	BB	AB	BB	AB	AB	AB	AB	AB	AB	AB	AB	AB	AA	BB
AX-475571595	FEM_Vitis0032445	chr02	4846239	BB	BB	BB	BB	BB	BB	BB	BB	BB	BB	BB	BB	BB	BB	BB	BB	BB	BB	BB	BB	BB	BB	BB	BB	BB	BB	BB	BB	BB	BB	BB	BB	BB	BB	BB	BB	BB	BB	BB	BB	BB	BB	BB	BB	BB	AB
AX-691502095	chr2_4852474_A_G	chr02	4849589	AB	AA	AA	AB	AB	AA	AB	AB	AB	AA	BB	AB	AB	AB	BB	BB	AA	AB	AB	AA	AB	AA	BB	AB	AB	AB	AB	AA	AA	AB	AB	AB	AA	AB	AB	AB	AB	AB	NC	AB	AB	AB	AB	AB	BB	AB
AX-691514937	FEM_Vitis_CandidateCAB0000003	chr02	4859594	BB	BB	BB	BB	BB	BB	BB	BB	BB	BB	BB	BB	BB	BB	BB	BB	BB	BB	BB	BB	BB	BB	BB	BB	BB	BB	BB	BB	BB	BB	BB	BB	BB	BB	BB	BB	BB	BB	BB	BB	BB	BB	BB	BB	BB	BB
AX-691506389	FEM_Vitis_CandidateCAB0000004	chr02	4859621	BB	BB	BB	BB	BB	BB	BB	BB	BB	BB	BB	BB	BB	BB	BB	BB	BB	BB	BB	BB	BB	BB	BB	BB	BB	BB	BB	BB	BB	BB	BB	BB	BB	BB	BB	BB	BB	BB	BB	BB	BB	BB	BB	BB	BB	BB
AX-691514939	FEM_Vitis_CandidateCAB0000005	chr02	4859633	BB	BB	BB	BB	BB	BB	BB	BB	BB	BB	BB	BB	BB	BB	BB	BB	BB	BB	BB	BB	BB	BB	BB	BB	BB	BB	BB	BB	BB	BB	BB	BB	BB	BB	BB	BB	BB	BB	BB	BB	BB	BB	BB	BB	BB	BB
AX-686588829*	FEM_Vitis_CandidateCAB0000001	chr02	4859712	BB	BB	BB	BB	BB	BB	BB	BB	BB	BB	BB	BB	BB	BB	BB	BB	BB	BB	BB	BB	BB	BB	BB	BB	BB	BB	BB	BB	BB	BB	BB	BB	BB	BB	BB	BB	BB	BB	BB	BB	BB	BB	BB	BB	BB	BB
AX-691514936	FEM_Vitis_CandidateCAB0000002	chr02	4859823	AA	AA	AA	AA	AA	AA	AA	AA	AA	AA	AA	AA	AA	AA	AA	AA	AA	AA	AA	AA	AA	AA	AA	AA	AA	AA	AA	AA	AA	AA	AA	AA	AA	AA	AA	AA	AA	AA	AA	AA	AA	AA	AA	AA	AA	AA
AX-475571849	FEM_Vitis0032472	chr02	4866107	BB	BB	BB	BB	BB	BB	BB	BB	BB	BB	BB	BB	BB	BB	BB	BB	BB	BB	BB	BB	BB	BB	BB	BB	BB	BB	BB	BB	BB	BB	BB	BB	BB	BB	BB	BB	BB	BB	AB	BB	AB	BB	BB	BB	BB	AB
AX-691502096	SNP1487_41	chr02	4871660	AB	BB	BB	AB	AB	BB	AB	AB	AB	BB	AA	AB	AB	AB	AA	AA	BB	AB	AB	BB	AB	BB	AA	AB	AB	AB	AB	BB	BB	AB	AB	AB	BB	AB	AB	AB	AB	AB	AB	AB	AB	AB	AB	AB	AA	AB
AX-691506396*	FEM_Vitis_CandidateCAB0000007	chr02	4949136	BB	BB	AB	BB	AB	BB	AB	BB	AB	BB	AB	AB	AB	AB	AB	AB	BB	BB	BB	AB	BB	AB	AB	AB	AB	AB	AB	AB	AB	AB	BB	BB	BB	AB	AB	AB	AB	AB	AB	AB	AB	AB	AB	AB	AA	AB
AX-691514942*	FEM_Vitis_CandidateCAB0000008	chr02	4949160	AA	AA	AB	AA	AB	AA	AB	AA	AB	AA	AB	AB	AB	AB	AB	AB	AA	AA	AA	AB	AA	AB	AB	AB	AB	AB	AB	AB	AB	AB	AA	AA	AA	AB	AB	AB	AB	AB	AB	AB	AB	AB	AB	AB	BB	AB
AX-691514940*	FEM_Vitis_CandidateCAB0000006	chr02	4949249	AA	AA	AB	AA	AB	AA	AB	AA	AB	AA	AB	AB	AB	AB	AB	AB	AA	AA	AA	AB	AA	AB	AB	AB	AB	AB	AB	AB	AB	AB	AA	AA	AA	AB	AA	AB	AB	AB	AA	AB	NC	AB	AB	AB	BB	AA
AX-691514935	FEM_Vitis_CandidateCAB0000009	chr02	4949616	AA	AA	AB	AA	AB	AA	AB	AA	AB	AA	AB	AB	AB	AB	AB	AB	AA	AA	AA	AB	AA	AB	AB	AB	AB	AB	AB	AB	AB	AB	AA	AA	AA	AB	AB	AB	AB	AB	AA	AB	AB	AB	AB	AB	BB	AB
AX-686589114	FEM_Vitis0032773	chr02	5103432	AB	BB	AB	AB	AB	BB	AB	AB	AA	BB	AA	AA	AA	AA	AA	AA	BB	AB	AB	AB	AB	AB	AA	AA	AB	AB	AB	AB	AB	AA	AB	AB	BB	AA	AB	AB	AB	AB	AB	AB	AB	AB	AB	AB	AA	AB
AX-687042149	FEM_Vitis0032857	chr02	5138658	BB	BB	BB	BB	BB	BB	BB	BB	BB	BB	BB	BB	BB	BB	BB	BB	BB	BB	BB	BB	BB	BB	BB	BB	BB	BB	BB	BB	BB	BB	BB	BB	BB	BB	BB	BB	BB	BB	BB	BB	BB	BB	BB	BB	BB	BB
AX-473606738	SNP581_114	chr02	5171354	AB	AA	AB	AB	AB	AA	AB	AB	BB	AA	BB	BB	BB	BB	BB	AB	AA	AB	AB	AB	AB	AB	BB	BB	AB	AB	AB	AB	AB	BB	BB	AB	AA	BB	AB	AB	AB	AB	AA	AB	AA	AB	AB	AB	BB	AA
AX-473928527	be_C_T_chr2_5188365	chr02	5217827	BB	BB	BB	BB	BB	BB	BB	BB	BB	BB	BB	BB	BB	BB	BB	BB	BB	BB	BB	BB	BB	BB	BB	BB	BB	BB	BB	BB	BB	BB	BB	BB	BB	BB	BB	BB	BB	BB	BB	BB	AB	BB	BB	BB	BB	AB
AX-687042307	FEM_Vitis0033061	chr02	5323072	AA	AB	AB	AA	AB	AB	AA	AA	AA	AA	AA	AA	AA	AA	AA	AA	AA	AA	AA	AB	AA	AA	AA	AA	AB	AA	AA	AA	AA	AA	AB	AA	AB	AA	AA	AB	AA	AA	AA	AA	AA	AA	AA	AA	AA	AA
AX-686589343	FEM_Vitis0033073	chr02	5326510	AA	AA	AA	AA	AA	AA	AA	AA	AA	AA	AA	AA	AA	AA	AA	AA	AA	AA	AA	AA	AA	AA	AA	AA	AA	AA	AA	AA	AA	AA	AA	AA	AA	AA	AA	AA	AA	AA	AA	AA	AA	AA	AA	AA	AA	AA
AX-686589364	FEM_Vitis0033099	chr02	5341324	AA	AA	AA	AA	AA	AA	AA	AA	AA	AA	AA	AA	AA	AA	AA	AA	AA	AA	AA	AA	AA	AA	AA	AA	AA	AA	AA	AA	AA	AA	AA	AA	AA	AA	AA	AA	AB	AA	AA	AA	AA	AA	AA	AA	AA	AA
AX-686589374	FEM_Vitis0033110	chr02	5344500	BB	BB	BB	BB	BB	BB	BB	BB	BB	BB	BB	BB	BB	BB	BB	BB	BB	BB	BB	BB	BB	BB	BB	BB	BB	BB	BB	BB	BB	BB	BB	BB	BB	BB	BB	BB	AB	BB	BB	BB	BB	BB	BB	BB	BB	BB
AX-687042410	FEM_Vitis0033189	chr02	5405093	AA	AA	AA	AA	AA	AA	AA	AA	AA	AA	AA	AA	AA	AA	AA	AA	AA	AA	AA	AA	AA	AA	AA	AA	AA	AA	AA	AA	AA	AA	AA	AA	AA	AA	AA	AA	AA	AA	AA	AA	AA	AA	AA	AA	AA	AA
AX-691510604	lb_C_T_chrUn_15373255	chr02	5412741	BB	BB	BB	BB	BB	BB	BB	BB	BB	BB	BB	BB	BB	BB	BB	BB	BB	BB	BB	BB	BB	BB	BB	BB	BB	BB	BB	BB	BB	BB	BB	BB	BB	BB	BB	BB	BB	BB	BB	BB	BB	BB	BB	BB	BB	AB
AX-468957701	chrUn_15381484_C_T	chr02	5423636	AA	AB	AA	AB	AA	AA	AA	AB	AA	AA	AA	AA	AA	AA	AA	AA	AA	AA	AA	AA	AA	AA	AA	AA	AA	AA	AA	AB	AA	AA	AA	AB	AA	AA	AA	AA	AA	AB	AA	AB	AB	AB	AB	AB	AA	AA
AX-691502099	chrUn_15406542_C_T	chr02	5448719	BB	AB	AA	BB	AB	AB	BB	BB	BB	BB	BB	BB	BB	BB	BB	BB	BB	BB	BB	AB	BB	BB	BB	BB	AB	BB	BB	BB	BB	BB	AB	BB	AB	AB	BB	AB	BB	BB	AB	BB	BB	BB	BB	BB	BB	BB
AX-472308586	chrUn_15425251_A_G	chr02	5467815	AA	AB	AA	AB	AA	AA	AA	AB	AA	AA	AA	AA	AA	AA	AA	AA	AA	AA	AA	AA	AA	AA	AA	AA	AA	AA	AA	AB	AA	AA	AA	AB	AA	AA	AA	AA	AA	AB	AA	AB	AB	AB	AB	AB	AA	AA
AX-691518229	li_C_T_chrUn_38658265	chr02	5515213	BB	BB	BB	BB	BB	BB	BB	BB	BB	BB	BB	BB	BB	BB	BB	BB	BB	BB	BB	BB	BB	BB	BB	BB	BB	BB	BB	BB	BB	BB	BB	BB	BB	BB	BB	BB	BB	BB	BB	BB	BB	BB	BB	BB	BB	AB
AX-474535433	chrUn_15535432_C_T	chr02	5580475	AA	AB	AB	AB	AB	BB	AA	AB	AA	AA	AA	AA	AA	AA	AA	AA	AA	AA	AA	AB	AA	AA	AA	AA	AB	AA	AA	AB	AA	AA	AB	AB	BB	AA	AA	AB	AA	AA	AB	AA	AA	AA	AA	AA	AA	AA
AX-691509193	chrUn_15559576_G_T	chr02	5607411	AA	AA	AB	AA	AA	AB	AA	AA	AA	AB	AA	AA	AA	AA	AA	AA	AA	AA	AA	AA	AA	AA	AA	AA	AA	AA	AA	AA	AB	AA	AB	AA	AB	AB	AA	AA	AB	AA	AA	AA	AA	AA	AA	AA	AA	AA
AX-691513937	chrUn_31646546_A_G	chr02	5657749	AB	AB	AB	BB	BB	BB	BB	BB	BB	BB	BB	BB	BB	BB	BB	BB	BB	AB	AB	BB	BB	BB	BB	BB	BB	AB	AB	BB	BB	BB	BB	BB	BB	AB	BB	BB	AB	AB	AB	AB	AB	AB	AB	AB	BB	AB
AX-691504764	chrUn_22046817_C_T	chr02	5740874	AB	AB	AB	BB	BB	BB	BB	BB	BB	BB	BB	BB	BB	BB	BB	BB	BB	AB	AB	BB	BB	BB	BB	BB	BB	AB	AB	BB	BB	BB	BB	BB	BB	AB	BB	BB	BB	AB	BB	AB	BB	AB	AB	AB	BB	AB
AX-471061524	chrUn_22038446_G_T	chr02	5754007	BB	AB	AB	BB	AB	AB	BB	BB	BB	BB	BB	BB	BB	BB	BB	BB	BB	BB	BB	AA	BB	BB	BB	BB	AB	BB	BB	BB	BB	BB	AA	BB	AB	BB	BB	AB	BB	BB	AB	BB	BB	BB	BB	BB	BB	BB
AX-691513915	chrUn_22038373_A_G	chr02	5754080	AB	AB	AB	BB	BB	BB	BB	BB	BB	BB	BB	BB	BB	BB	BB	BB	BB	AB	AB	BB	BB	BB	BB	BB	BB	AB	AB	BB	BB	BB	BB	BB	BB	AB	BB	BB	BB	AB	BB	AB	BB	AB	AB	AB	BB	AB
AX-686994873	chrUn_27088561_A_G	chr02	5785363	BB	BB	AB	BB	BB	BB	BB	BB	BB	BB	BB	BB	BB	BB	BB	BB	BB	BB	BB	AB	BB	BB	BB	BB	BB	BB	BB	BB	BB	BB	BB	BB	BB	AB	BB	BB	BB	BB	AB	BB	AA	BB	BB	BB	BB	AB
AX-691515304	ae_G_A_chrUn_42896631	chr02	5839688	BB	BB	BB	BB	BB	BB	BB	BB	BB	BB	BB	BB	BB	BB	BB	BB	BB	BB	BB	BB	BB	BB	BB	BB	BB	BB	BB	BB	BB	BB	BB	BB	BB	BB	BB	BB	BB	BB	BB	BB	BB	BB	BB	BB	BB	BB
AX-691501878	chrUn_24403375_A_G	chr02	5883724	AB	BB	AB	AA	AB	AB	AA	AA	AA	AA	AA	AA	AA	AA	AA	AA	AA	AB	AB	AB	AA	AA	AA	AA	AB	AB	AB	AA	AA	AA	AB	AA	AB	AA	AA	AB	AA	AB	AB	AB	AA	AB	AB	AB	AA	AB
AX-691508743	chrUn_24381659_A_G	chr02	5904847	AB	AA	AB	BB	AB	AB	BB	BB	BB	BB	BB	BB	BB	BB	BB	BB	BB	AB	AB	AB	BB	BB	BB	BB	AB	AB	AB	BB	BB	BB	AB	BB	AB	BB	BB	AB	BB	AB	AB	AB	BB	AB	AB	AB	BB	AA
AX-691508770	chr2_5418217_A_C	chr02	5920350	AB	AA	AB	BB	AB	AB	BB	BB	BB	BB	BB	BB	BB	BB	BB	BB	BB	AB	AB	AB	BB	BB	BB	BB	AB	AB	AB	BB	BB	BB	AB	BB	AB	BB	BB	AB	BB	AB	AB	AB	BB	AB	AB	AB	BB	AB
AX-687036918	FEM_Vitis0026115	chr02	6068144	BB	BB	BB	BB	BB	BB	BB	BB	BB	BB	BB	BB	BB	BB	BB	BB	BB	BB	BB	BB	BB	BB	BB	BB	BB	BB	BB	BB	BB	BB	BB	BB	BB	BB	BB	BB	BB	BB	BB	BB	NC	BB	BB	BB	BB	BB
AX-686583821	FEM_Vitis0026021	chr02	6143917	AB	BB	BB	AB	BB	AB	BB	AB	AB	AA	AB	AB	AB	AB	AB	AB	AA	AB	AB	BB	AB	BB	BB	AA	BB	AB	AB	BB	AB	AB	BB	AB	AB	AB	BB	BB	AB	BB	BB	BB	BB	BB	BB	BB	BB	AB
AX-473567483	FEM_Vitis0026016	chr02	6147096	AA	AA	AA	AA	AA	AA	AA	AA	AA	AA	AA	AA	AA	AA	AA	AA	AA	AA	AA	AA	AA	AA	AA	AA	AA	AA	AA	AA	AA	AA	AA	AA	AA	AA	AA	AA	AA	AA	AA	AA	BB	AA	AA	AA	AA	AB
AX-475543348	chr2_12966_C_T	chr02	6186380	AB	AB	BB	AB	BB	AB	BB	AB	AB	AA	AB	AB	AB	AB	AB	AA	AA	AB	AB	AB	AA	BB	BB	AA	BB	AB	AB	BB	AB	AB	BB	AB	AB	AB	AB	BB	AA	AB	BB	AB	AA	AB	AB	AB	BB	AB
AX-472909750	chrUn_33075335_A_G	chr02	6204125	AA	AB	AB	AA	AB	AB	AA	AA	AA	AA	AA	AA	AA	AA	AA	AB	AA	AA	AA	BB	AB	AA	AA	AA	AB	AA	AA	AA	AB	AA	BB	AA	AB	AA	AB	AB	AA	AB	AB	AB	AA	AB	AB	AB	AA	AA
AX-471083972	chrUn_33081258_C_T	chr02	6210041	AB	AB	BB	AA	AB	AB	AA	AA	AA	AA	AA	AA	AA	AA	AA	AA	AA	AB	AB	AB	AA	AA	AA	AA	AB	AB	AB	AA	AA	AA	BB	AA	AB	AB	AA	AB	AB	AB	BB	AB	BB	AB	AB	AB	AA	BB
AX-691508781	chrUn_33081919_G_T	chr02	6210702	AA	AB	AB	AA	AB	AB	AA	AA	AA	AA	AA	AA	AA	AA	AA	AA	AA	AA	AA	AB	AA	AA	AA	AA	AB	AA	AA	AA	AA	AA	BB	AA	AB	AA	AA	AB	AA	AA	AB	AA	AA	AA	AA	AA	AA	AA
AX-471080314	chrUn_31461844_C_T	chr02	6262908	AA	AB	BB	AB	BB	AB	BB	AB	AB	AA	AB	AB	AB	AB	AB	AB	AA	AA	AA	BB	AB	BB	AB	AA	BB	AB	AB	BB	AA	AB	BB	AB	AB	AB	BB	BB	AA	AB	AB	AB	AA	AB	AB	AB	BB	AA
AX-691517748	FEM_Vitis_Candidate0000278	chr02	6272187	AA	AA	AA	AB	AA	AB	AA	AB	AB	BB	AB	AB	AB	AB	AB	AB	BB	AA	AA	AA	AB	AA	AA	BB	AA	AA	AA	AA	BB	AB	AA	AB	AB	AB	AA	AA	AB	AA	AA	AA	AA	AA	AA	AA	AA	AA
AX-691511436	FEM_Vitis_Candidate0000277	chr02	6350074	AB	BB	BB	BB	BB	BB	BB	BB	BB	BB	BB	BB	BB	BB	BB	BB	BB	AB	AB	BB	BB	BB	BB	BB	BB	AB	AB	BB	BB	BB	BB	BB	BB	BB	BB	BB	BB	AB	BB	AB	BB	AB	AB	AB	BB	AA
AX-691513914	chrUn_21593479_C_T	chr02	6358647	BB	BB	BB	AB	AB	BB	AA	AB	AB	BB	AB	AB	AB	AB	AB	BB	BB	BB	BB	BB	BB	AA	AB	BB	AB	AB	AB	AA	BB	AB	BB	AB	BB	BB	AB	AB	BB	AB	BB	AB	BB	AB	AB	AB	AA	BB
AX-691504761	chrUn_21581248_C_T	chr02	6373398	AB	AB	AA	AB	AA	AB	AA	AB	AB	BB	AB	AB	AB	AB	AB	BB	BB	AB	AB	AA	AB	AA	AB	BB	AA	AA	AA	AA	AB	AB	AA	AB	AB	AB	AA	AA	AB	AA	AA	AA	AA	AA	AA	AA	AA	AB
AX-691501876	chrUn_21576092_A_G	chr02	6378369	AA	AA	AB	AA	AA	AA	AA	AA	AA	AA	AA	AA	AA	AA	AA	AA	AA	AA	AA	AA	AA	AA	AA	AA	AA	AA	AA	AA	AA	AA	AA	AA	AA	AB	AA	AA	AA	AA	AA	AA	AA	AA	AA	AA	AA	AA
AX-472330155	chrUn_21574026_C_T	chr02	6380435	AA	AA	AB	AA	AA	AA	AA	AA	AA	AA	AA	AA	AA	AA	AA	AA	AA	AA	AA	AA	AA	AA	AA	AA	AA	AA	AA	AA	AA	AA	AA	AA	AA	AB	AA	AA	AA	AA	AA	AA	AA	AA	AA	AA	AA	AA
AX-470505823	chrUn_21557001_A_G	chr02	6398111	AB	AB	AB	BB	AB	AB	BB	BB	BB	BB	BB	BB	BB	BB	BB	BB	BB	AB	AB	AB	BB	BB	BB	BB	AB	AB	AB	BB	AB	BB	AB	BB	AB	BB	BB	AB	BB	AB	BB	AB	BB	AB	AB	AB	BB	AB
AX-691504757	chrUn_12313330_A_C	chr02	6532726	BB	BB	AB	AB	AB	BB	AA	AB	AB	AB	AB	AB	AB	AB	AB	AA	AA	BB	BB	AB	AA	AA	AB	BB	AB	AB	AB	AA	BB	AB	AB	AB	BB	AB	AA	AB	AB	AA	AB	AA	BB	AA	AA	AA	AA	BB
AX-691504756	chrUn_12299152_A_G	chr02	6547016	BB	BB	AB	AB	AB	BB	AA	AB	AB	AB	AB	AB	AB	AB	AB	AA	AA	BB	BB	AB	AA	AA	AB	BB	AB	AB	AB	AA	BB	AB	AB	AB	BB	AB	AA	AB	AB	AA	AB	AA	BB	AA	AA	AA	AA	BB
AX-687011195	chrUn_12226283_C_T	chr02	6612604	AA	BB	AB	AA	AB	AB	AA	AA	AA	AA	AA	AA	AA	AA	AA	AA	AA	AA	AA	BB	AB	AA	AA	AA	AB	AA	AA	AA	AA	AA	AB	AA	AB	AA	AB	AB	AB	AA	AA	AA	BB	AA	AA	AA	AA	AB
AX-691513907	chrUn_12193215_C_T	chr02	6660135	AA	AB	AB	AA	AB	AB	AA	AA	AA	AA	AA	AA	AA	AA	AA	AA	AA	AA	AA	AB	AA	AA	AA	AA	AB	AA	AA	AA	AA	AA	AB	AA	AB	AA	AA	AB	AB	AA	AA	AA	BB	AA	AA	AA	AA	AB
AX-691504754	chrUn_12148601_G_T	chr02	6713070	AB	AA	AA	AB	AA	AB	AA	AB	AB	BB	AB	AB	AB	AB	AB	BB	BB	AB	AB	AA	AB	AA	AB	BB	AA	AA	AA	AA	AB	AB	AB	AB	AB	AB	AA	AA	AB	AB	AA	AB	AA	AB	AB	AB	AA	AA
AX-691504753	chrUn_12148361_A_G	chr02	6713310	BB	AB	AB	BB	AB	AB	BB	BB	BB	BB	BB	BB	BB	BB	BB	BB	BB	BB	BB	AB	BB	BB	BB	BB	AB	BB	BB	BB	BB	BB	AB	BB	AB	BB	BB	AB	AB	BB	BB	BB	BB	BB	BB	BB	BB	BB
AX-691504752	chrUn_12135833_A_C	chr02	6721649	BB	AA	AB	BB	AB	AB	BB	BB	BB	BB	BB	BB	BB	BB	BB	BB	BB	BB	BB	AA	AB	BB	BB	BB	AB	BB	BB	BB	BB	BB	AB	BB	AB	BB	AB	AB	AB	BB	AB	BB	AA	BB	BB	BB	BB	AB
AX-691516117	be_G_A_chrUn_40206171	chr02	6730486	BB	BB	BB	BB	BB	BB	BB	BB	BB	BB	BB	BB	BB	BB	BB	BB	BB	BB	BB	BB	BB	BB	BB	BB	BB	BB	BB	BB	BB	BB	BB	BB	BB	BB	BB	BB	BB	BB	BB	BB	BB	BB	BB	BB	BB	BB
AX-468947040	chrUn_12114648_A_G	chr02	6735870	AB	AA	AB	AA	AA	AA	AA	AA	AA	AA	AA	AA	AA	AA	AA	AA	AA	AB	AB	AB	AB	AA	AA	AA	AA	AB	AB	AA	AA	AA	AA	AA	AA	AB	AB	AA	AA	AA	AA	AA	AA	AA	AA	AA	AA	AB
AX-691508778	chrUn_32476685_C_T	chr02	6795852	AA	AA	AA	AB	AB	AA	BB	AB	AB	AB	AB	AB	AB	AB	AB	BB	BB	AA	AA	AA	AB	BB	AB	AA	AB	AB	AB	BB	AA	AB	AA	AB	AA	AA	AB	AB	AB	AB	AA	AB	AA	AB	AB	AB	BB	AA
AX-691502103	chr2_5557145_G_T	chr02	6900138	BB	AB	BB	AA	AB	AB	AA	AA	AA	AA	AA	AA	AA	AA	AA	AA	AA	BB	BB	AB	AA	AA	AB	AA	AB	AB	AB	AA	AA	AA	BB	AA	AB	AB	AA	AB	AA	AB	AA	AB	AA	AB	AB	AB	AA	AB
AX-687042547	FEM_Vitis0033349	chr02	6901178	BB	BB	BB	BB	BB	BB	BB	BB	BB	BB	BB	BB	BB	BB	BB	BB	BB	BB	BB	BB	BB	BB	BB	BB	BB	BB	BB	BB	BB	BB	BB	BB	BB	BB	BB	BB	BB	BB	BB	BB	BB	BB	BB	BB	BB	BB
AX-687042604	FEM_Vitis0033411	chr02	6935673	AB	AA	AB	AA	AA	AA	AA	AA	AA	AA	AA	AA	AA	AA	AA	AA	AA	AB	AB	AA	AA	AA	AA	AA	AA	AB	AB	AA	AA	AA	AB	AA	AA	AB	AA	AA	AA	AB	AB	AB	BB	AB	AB	AB	AA	BB
AX-686589734	FEM_Vitis0033510	chr02	7139782	BB	BB	BB	BB	BB	BB	BB	BB	BB	BB	BB	BB	BB	BB	BB	BB	BB	BB	BB	BB	BB	BB	BB	BB	BB	BB	BB	BB	BB	BB	BB	BB	BB	BB	BB	BB	BB	BB	BB	BB	BB	BB	BB	BB	BB	BB
AX-691500213	chr2_5662969_C_T	chr02	7148564	AA	AB	AB	AA	AB	AB	AA	AA	AA	AA	AA	AA	AA	AA	AA	AA	AA	AA	AA	AB	AA	AA	AA	AA	AB	AA	AA	AA	AA	AA	AB	AA	AB	AA	AA	AB	AA	AA	BB	AA	BB	AA	AA	AA	AA	AB
AX-475574472	chr2_5664339_G_T	chr02	7149933	AB	AB	AB	AB	AA	AA	AB	AB	AB	AA	AB	AB	AB	AB	AB	AA	AA	AB	AB	AA	AB	AA	AA	BB	AA	AB	AB	AA	AB	AB	AA	AB	AA	BB	AB	AA	AB	AA	AA	AA	AA	AA	AA	AA	AA	AB
AX-472103248	FEM_Vitis0033553	chr02	7169671	BB	BB	BB	BB	AB	AB	BB	BB	BB	AB	AB	BB	BB	BB	AB	BB	BB	BB	BB	BB	BB	AB	BB	BB	AB	BB	AB	BB	AB	BB	BB	BB	AB	BB	AB	AB	BB	AB	BB	BB	NC	AB	AB	AB	AB	BB
AX-687042765	FEM_Vitis0033611	chr02	7217749	AA	AA	AA	AA	AA	AA	AA	AA	AA	AA	AA	AA	AA	AA	AA	AA	AA	AA	AA	AA	AA	AA	AA	AA	AA	AA	AA	AA	AA	AA	AA	AA	AA	AA	AA	AA	AA	AA	AB	AA	BB	AA	AA	AA	AA	AB
AX-686589814	chr2_5759393_A_G	chr02	7218808	BB	AB	AB	AB	AA	AA	AB	AB	AB	AB	AB	AB	AB	AB	AB	BB	BB	BB	BB	AB	BB	AA	AB	BB	AA	AB	AB	AA	AB	AB	AB	AB	AA	BB	AB	AA	BB	AB	AA	AB	AA	AB	AB	AB	AA	AB
AX-686530250	FEM_Vitis0033619	chr02	7221710	BB	BB	BB	BB	BB	BB	BB	BB	BB	BB	BB	BB	BB	BB	BB	BB	BB	BB	BB	BB	BB	BB	BB	BB	BB	BB	BB	BB	BB	BB	BB	BB	BB	BB	BB	BB	BB	BB	BB	BB	BB	BB	BB	BB	BB	BB
AX-469833342	FEM_Vitis0033678	chr02	7273237	AA	AA	AA	AA	AA	AA	AA	AA	AA	AA	AA	AA	AA	AA	AA	AA	AA	AA	AA	AA	AA	AA	AA	AA	AA	AA	AA	AA	AA	AA	AA	AA	AA	AA	AA	AA	AA	AA	AA	AA	BB	AA	AA	AA	AA	AB
AX-691505526	chr2_5818402_A_C	chr02	7277817	AB	AB	AB	BB	AB	AB	AB	BB	BB	AA	AB	BB	BB	BB	AB	AA	AA	AB	AB	AB	AA	AB	BB	BB	AB	AB	AA	BB	AA	BB	AB	BB	AB	AB	AA	AB	AB	AA	AB	AB	AA	AA	AA	AA	AB	AA
AX-473930419	chr2_5873057_A_G	chr02	7332330	BB	BB	BB	BB	AA	AA	BB	BB	BB	AA	AA	BB	BB	BB	AA	AA	AA	BB	BB	BB	BB	BB	BB	AA	AA	BB	BB	BB	AA	BB	BB	BB	AA	BB	BB	AA	AA	BB	BB	BB	BB	BB	BB	BB	BB	BB
AX-691500216	chr2_5893947_A_G	chr02	7353220	AB	AB	AB	AB	AA	AA	BB	AB	AB	AB	AA	AB	AB	AB	AA	BB	BB	AB	AB	AB	BB	AB	AB	AA	AA	BB	AB	BB	AB	AB	AB	AB	AA	AB	AB	AA	AB	AB	AB	BB	BB	AB	AB	AB	AB	BB
AX-691505530	chr2_5917719_A_G	chr02	7376920	AA	AA	AA	AB	AA	AA	AB	AB	AB	AA	AA	AB	AB	AB	AA	AA	AA	AA	AA	AB	AA	AB	AB	AA	AA	AB	AA	BB	AA	AB	AB	AB	AA	AA	AA	AA	AA	AB	AA	BB	AA	AB	AB	AB	AB	AA
AX-691500218	chr2_5946698_A_C	chr02	7405899	AB	AB	AB	AB	BB	BB	AA	AB	AB	BB	BB	AB	AB	AB	BB	BB	BB	AB	AB	AB	AB	AB	AB	BB	BB	AA	AB	AA	BB	AB	AB	AB	BB	AB	AB	BB	BB	AB	BB	AA	BB	AB	AB	AB	AB	AB
AX-475576457	FEM_Vitis0033859	chr02	7453151	AB	AB	AB	AB	BB	BB	AA	AB	AB	BB	BB	AB	AB	AB	BB	BB	BB	AB	AB	AB	AB	AB	AB	BB	BB	AA	AB	AA	BB	AB	AB	AB	BB	AB	AB	BB	BB	AB	BB	AA	BB	AB	AB	AB	AB	AB
AX-473611874	chr2_6006239_C_T	chr02	7465440	AA	AB	AB	AA	AB	AB	AA	AA	AA	AA	AA	AA	AA	AA	AA	AA	AA	AA	AA	AB	AA	AA	AA	AA	AB	AA	AA	AA	AA	AA	AB	AA	AB	AA	AA	AB	AA	AA	BB	AA	AA	AA	AA	AA	AA	AB
AX-691505536	chr2_6040324_A_G	chr02	7500068	AA	BB	BB	AB	AB	AB	BB	AB	AB	AA	AA	AB	AB	AB	AA	AA	AA	AA	AA	BB	AB	AB	AB	AA	AB	AB	AA	BB	AA	AB	BB	AB	AB	AB	AB	AB	AA	AB	AB	BB	AA	AB	AB	AB	AB	AA
AX-471574427	chr2_6129993_A_G	chr02	7590540	AA	BB	BB	AA	AB	AB	AB	AA	AA	AA	AA	AA	AA	AA	AA	AA	AA	AA	AA	AB	AB	AA	AA	AA	AB	AA	AA	AA	AA	AA	AB	AA	AB	AB	AB	AB	AA	AA	AB	AA	AA	AA	AA	AA	AA	AA
AX-687043193	FEM_Vitis0034171	chr02	7644526	AA	AA	AA	AA	AA	AA	AA	AA	AA	AA	AA	AA	AA	AA	AA	AA	AA	AA	AA	AA	AA	AA	AA	AA	AA	AA	AA	AA	AA	AA	AA	AA	AA	AA	AA	AA	AA	AA	NC	AA	AA	AA	AA	AA	AA	AB
AX-691507250	be_C_T_chr2_6189454	chr02	7649813	BB	BB	BB	BB	AB	AB	BB	BB	BB	AB	AB	BB	BB	BB	AB	BB	BB	BB	BB	BB	BB	AB	BB	BB	AB	BB	AB	BB	AB	BB	BB	BB	AB	BB	AB	AB	BB	AB	AB	BB	AB	AB	AB	AB	AB	BB
AX-691505472	ae_C_T_chr2_6212991	chr02	7673350	BB	BB	BB	BB	BB	BB	BB	BB	BB	BB	BB	BB	BB	BB	BB	BB	BB	BB	BB	BB	BB	BB	BB	BB	BB	BB	BB	BB	BB	BB	BB	BB	BB	BB	BB	BB	BB	BB	BB	BB	AB	BB	BB	BB	BB	AB
AX-687043229	FEM_Vitis0034211	chr02	7685734	BB	AB	AB	BB	BB	AB	AB	BB	BB	BB	BB	BB	BB	BB	BB	BB	BB	BB	BB	AB	AB	BB	BB	BB	BB	BB	BB	BB	BB	BB	BB	BB	AB	AB	AB	BB	BB	BB	BB	BB	BB	BB	BB	BB	BB	BB
AX-691502104	chr2_6226579_A_G	chr02	7686938	AA	AB	AB	AA	BB	AB	AA	AA	AA	AB	AB	AA	AA	AA	AB	AA	AA	AA	AA	AA	AA	AB	AA	AA	BB	AA	AB	AA	AB	AA	AB	AA	AB	AA	AB	BB	AA	AB	AB	AA	AA	AB	AB	AB	AB	AA
AX-691509199	chr2_6258157_A_G	chr02	7717439	BB	AB	AB	BB	AA	AB	BB	BB	BB	AB	AB	BB	BB	BB	AB	BB	BB	BB	BB	BB	BB	AB	BB	BB	AA	BB	AB	BB	AB	BB	AB	BB	AB	BB	AB	AA	BB	AB	AB	BB	NC	AB	AB	AB	AB	BB
AX-691509201	chr2_6280365_G_T	chr02	7739647	AA	AB	AA	AA	AA	AA	AB	AA	AA	AA	AA	AA	AA	AA	AA	AA	AA	AA	AA	AA	AB	AA	AA	AA	AA	AA	AA	AA	AA	AA	AA	AA	AA	AB	AB	AA	AA	AA	AA	AA	AA	AA	AA	AA	AA	AA
AX-686590358	FEM_Vitis0034314	chr02	7757942	BB	BB	BB	BB	BB	BB	BB	BB	BB	BB	BB	BB	BB	BB	BB	BB	BB	BB	BB	BB	BB	BB	BB	BB	BB	BB	BB	BB	BB	BB	BB	BB	BB	BB	BB	BB	BB	BB	BB	BB	BB	BB	BB	BB	BB	AB
AX-472106594	chr2_6432724_C_T	chr02	7896531	AB	BB	BB	AB	BB	AB	BB	AB	AB	AB	AB	AB	AB	AB	AB	AA	AA	AB	AB	AB	AB	BB	BB	AA	BB	AB	AB	BB	BB	AB	BB	AB	AB	AB	BB	BB	AA	BB	AB	BB	AA	BB	BB	BB	BB	AA
AX-471575817	FEM_Vitis0034451	chr02	7909798	AB	AA	AA	AB	AA	AB	AB	AB	AB	AA	AA	AB	AB	AB	AA	AA	AA	AB	AB	AB	AA	AB	AB	AA	AA	BB	AB	BB	AA	AB	AB	AB	AB	AA	AA	AB	AA	AA	AB	AB	BB	AA	AA	AA	AB	AB
AX-691504800	VVI_9227	chr02	7938134	BB	AB	AB	BB	BB	BB	AB	BB	BB	BB	BB	BB	BB	BB	BB	BB	BB	BB	BB	BB	AB	BB	BB	BB	BB	BB	BB	BB	BB	BB	BB	BB	BB	AB	AB	BB	BB	AB	BB	AB	BB	AB	AB	AB	BB	BB
AX-691502109	chr2_6475332_A_G	chr02	7939139	BB	AB	AB	AB	AA	AB	BB	BB	BB	AB	AA	AB	BB	AB	AA	BB	BB	BB	BB	BB	BB	AB	BB	AA	AA	BB	AB	BB	AB	AB	AB	AB	AB	AB	AB	AB	BB	AB	AA	BB	AA	AB	AB	AB	AB	AA
AX-475578616	chr2_6501610_C_T	chr02	7965417	AB	AA	AA	AA	AA	AA	AA	AB	AA	AA	AA	AA	AB	AA	AA	AA	AA	AB	AB	AB	AA	AA	AB	AA	AA	AA	AA	AA	AB	AA	AA	AA	AA	AA	AA	AA	AB	AA	AB	AA	BB	AA	AA	AA	AA	AB
AX-691502110	chr2_6502038_A_C	chr02	7965845	BB	AB	AB	AB	AA	AB	BB	BB	BB	AB	AA	AB	BB	AB	AA	BB	BB	BB	BB	BB	BB	AB	BB	AA	AA	BB	AB	BB	AB	AB	AB	AB	AB	AB	AB	AB	BB	AB	AB	BB	BB	AB	AB	AB	AB	AB
AX-687043465	chr2_6544843_A_G	chr02	8008650	AB	AB	AB	AB	AA	AB	BB	BB	BB	AB	AA	AB	BB	AB	AA	BB	BB	AB	AB	BB	BB	AB	AB	AA	AA	BB	AB	BB	AB	AB	AB	AB	AB	AB	AB	AB	BB	AB	AB	BB	BB	AB	AB	AB	AB	AB
AX-691509210	chr2_6553246_A_C	chr02	8017053	AA	AB	AB	AA	AA	AA	BB	AA	AA	AA	AA	AA	AA	AA	AA	AA	AA	AA	AA	AA	AB	AA	AA	AA	AA	AA	AA	AA	AA	AA	AA	AA	AA	AB	AB	AA	AA	AB	AA	AB	AA	AB	AB	AB	AA	AA
AX-691515357	be_T_C_chr2_6657580	chr02	8119251	AA	AA	AA	AA	AA	AA	AA	AA	AA	AA	AA	AA	AA	AA	AA	AA	AA	AA	AA	AA	AA	AA	AA	AA	AA	AA	AA	AA	AA	AA	AA	AA	AA	AA	AA	AA	AA	AA	AA	AA	AA	AA	AA	AA	AA	AA
AX-691505539	chr2_6668286_A_G	chr02	8129957	AB	AB	AB	AB	BB	BB	NC	AB	AB	BB	BB	AB	AB	AB	BB	BB	BB	AB	AB	AB	AB	AB	AB	BB	BB	AB	BB	AA	AB	AA	AB	NC	BB	AB	AB	AA	BB	AB	BB	AB	BB	AB	AB	AB	BB	BB
AX-691514509	ae_C_T_chr2_6685705	chr02	8147376	BB	BB	BB	BB	BB	BB	BB	BB	BB	BB	BB	BB	BB	BB	BB	BB	BB	BB	BB	BB	BB	BB	BB	BB	BB	BB	BB	BB	BB	BB	BB	BB	BB	BB	BB	BB	BB	BB	BB	BB	AA	BB	BB	BB	BB	AB
AX-691508925	cn_G_A_chr2_6715397	chr02	8177264	BB	BB	BB	BB	BB	BB	BB	BB	BB	BB	BB	BB	BB	BB	BB	BB	BB	BB	BB	BB	BB	BB	BB	BB	BB	BB	BB	BB	BB	BB	BB	BB	BB	BB	BB	BB	BB	BB	BB	BB	AB	BB	BB	BB	BB	AB
AX-473933798	chr2_6747516_C_T	chr02	8208265	BB	BB	BB	AB	BB	BB	AB	AB	AA	BB	BB	AB	AB	AB	BB	BB	BB	BB	BB	AB	BB	AB	AB	BB	BB	AB	BB	AA	BB	AB	AB	AB	BB	BB	BB	AB	BB	BB	BB	BB	BB	BB	BB	BB	BB	BB
AX-475579501	chr2_6790442_C_T	chr02	8251191	AA	AA	AB	AB	AA	AA	AB	AB	BB	AA	AA	AB	AB	AB	AA	AA	AA	AA	AA	AB	AA	AB	AB	AA	AA	AB	AA	BB	AA	AB	AB	AB	AA	AB	AA	AB	AA	AA	AA	AA	BB	AA	AA	AA	AA	AB
AX-686590718	FEM_Vitis0034764	chr02	8255358	AA	AA	AA	AA	AA	AA	AA	AA	AA	AA	AA	AA	AA	AA	AA	AA	AA	AA	AA	AA	AA	AA	AA	AA	AA	AA	AA	AA	AA	AA	AA	AA	AA	AA	AA	AA	AA	AA	AA	AA	AA	AA	AA	AA	AA	AA
AX-475579671	chr2_6819508_C_T	chr02	8280257	AA	BB	AB	AB	BB	AB	AB	AA	AA	AB	BB	AB	AA	AA	BB	NC	AA	AA	AB	AA	AB	AB	AA	BB	BB	AA	AB	AA	AB	AB	AB	AB	AB	AB	BB	AB	AA	BB	BB	BB	AA	BB	BB	BB	BB	AB
AX-686530436	FEM_Vitis0034790	chr02	8281556	BB	BB	BB	BB	BB	BB	BB	BB	BB	BB	BB	BB	BB	BB	BB	BB	BB	BB	BB	BB	BB	BB	BB	BB	BB	BB	BB	BB	BB	BB	BB	BB	BB	BB	BB	BB	BB	BB	BB	BB	AA	BB	BB	BB	BB	AB
AX-686590855	FEM_Vitis0034936	chr02	8397164	BB	BB	BB	BB	BB	BB	BB	BB	BB	BB	BB	BB	BB	BB	BB	BB	BB	BB	BB	BB	BB	BB	BB	BB	BB	BB	BB	BB	BB	BB	BB	BB	BB	BB	BB	BB	BB	BB	BB	BB	BB	BB	BB	BB	BB	BB
AX-687043801	FEM_Vitis0034938	chr02	8398742	AA	AA	AA	AA	AA	AA	AA	AA	AA	AA	AA	AA	AA	AA	AA	AA	AA	AA	AA	AA	AA	AA	AA	AA	AA	AA	AA	AA	AA	AA	AA	AA	AA	AA	AA	AA	AA	AA	AA	AA	AA	AA	AA	AA	AA	AA
AX-473934453	chr2_6944394_A_G	chr02	8401932	AA	AA	AA	AB	BB	AB	AA	AA	AA	AB	BB	AB	AA	AA	BB	AA	AA	AA	AA	AA	AA	AB	AA	BB	AB	AA	AB	AA	AA	AB	AB	AB	AB	AB	AB	AB	AA	AB	AB	AA	AA	AB	AB	AB	AB	AB
AX-691505543	chr2_6976938_G_T	chr02	8434476	BB	BB	BB	AB	AA	AB	BB	BB	BB	AB	AA	AB	BB	BB	AA	BB	BB	BB	BB	BB	BB	AB	BB	AA	AB	BB	AB	BB	BB	AB	AB	AB	AB	AB	AB	AB	BB	AB	AB	BB	BB	AB	AB	AB	AB	AB
AX-691505545	chr2_6977110_C_T	chr02	8434648	BB	AB	AB	AB	BB	BB	AA	AB	AA	BB	BB	AB	AB	BB	BB	BB	BB	BB	BB	AB	AB	BB	AB	BB	BB	AB	BB	AB	AB	BB	AB	AB	BB	AB	AB	AB	BB	AB	BB	AA	BB	AB	AB	AB	AB	BB
AX-471578264	chr2_7006798_A_G	chr02	8464336	AA	AB	AB	BB	BB	AB	BB	AB	BB	AB	BB	BB	AB	AA	BB	AA	AA	AA	AA	AB	AB	AB	AB	BB	AB	AB	AB	AB	AB	AB	BB	BB	AB	BB	BB	BB	AA	BB	BB	BB	BB	BB	BB	BB	BB	BB
AX-475580335	chr2_7060869_A_G	chr02	8503092	BB	BB	BB	AB	AA	AB	BB	BB	BB	AB	AA	AB	BB	BB	AA	BB	BB	BB	BB	BB	BB	AB	BB	AA	AB	BB	AB	BB	BB	AB	AB	AB	AB	AB	AB	AB	BB	BB	AB	BB	BB	AB	AB	AB	AB	AB
AX-691514510	ae_C_T_chr2_7145174	chr02	8587397	AA	AB	AB	BB	BB	BB	BB	BB	BB	AB	BB	BB	BB	BB	BB	AA	AA	AB	NC	AB	AB	BB	AB	BB	AB	BB	BB	BB	BB	BB	BB	BB	BB	BB	BB	BB	AB	BB	BB	BB	BB	BB	BB	BB	BB	BB
AX-691505549	chr2_7195735_C_T	chr02	8637958	AA	AB	AA	AB	BB	AB	AB	AA	AA	AB	BB	AB	AA	AA	BB	AA	AA	AA	AA	AA	AB	AB	AA	BB	AB	AA	AB	AA	AA	AB	AB	AB	AB	AB	BB	AB	AA	BB	AB	BB	AA	BB	BB	BB	BB	AB
AX-686591080	FEM_Vitis0035218	chr02	8640413	BB	BB	BB	BB	BB	BB	BB	BB	BB	BB	BB	BB	BB	BB	BB	BB	BB	BB	BB	BB	BB	BB	BB	BB	BB	BB	BB	BB	BB	BB	BB	BB	BB	BB	BB	BB	BB	BB	BB	BB	BB	BB	BB	BB	BB	AB
AX-473936073	chr2_7300456_A_G	chr02	8742682	AB	BB	BB	AB	AA	AA	BB	BB	BB	AB	AA	AB	BB	AA	AA	BB	BB	AB	AB	AB	BB	AA	BB	AA	AB	AB	AA	AB	AB	AA	AB	AB	AA	AB	AB	AB	BB	BB	AB	BB	BB	AB	AB	AB	AB	AB
AX-475581115	chr2_7304374_C_T	chr02	8746600	AA	AA	AA	AB	BB	BB	AA	AA	AA	AB	BB	AB	AA	AA	BB	AA	AA	AA	AA	AA	AA	AB	AA	BB	AB	AA	AB	AA	AA	AB	AB	AB	BB	AB	AB	AB	AA	AA	BB	AA	AA	AB	AB	AB	AB	AB
AX-691505551	chr2_7323453_A_G	chr02	8765646	BB	BB	BB	AB	AA	AB	BB	BB	BB	AB	AA	AB	BB	BB	AA	NC	BB	BB	BB	BB	BB	AB	BB	AA	AB	BB	AB	BB	BB	AB	AB	AB	AB	AB	AB	AB	NC	BB	AB	BB	BB	AB	AB	AB	AB	AB
AX-475581501	FEM_Vitis0035441	chr02	8848582	BB	BB	BB	BB	BB	BB	BB	BB	BB	BB	BB	BB	BB	AA	BB	BB	BB	BB	BB	BB	BB	AB	BB	BB	BB	BB	BB	AB	AB	AB	BB	BB	BB	BB	BB	BB	BB	BB	AB	BB	AA	BB	BB	BB	BB	BB
AX-472112349	chr2_7428546_C_T	chr02	8870739	AB	AA	AB	AB	AA	AA	AB	BB	BB	AA	AA	AB	BB	AA	AA	AA	AA	AB	AB	AB	AA	AA	AB	AA	AA	BB	AB	AB	AB	AA	AB	AB	AA	AB	AA	AB	AB	AA	AA	AA	AA	AA	AA	AA	AA	AA
AX-691505555	chr2_7539910_A_C	chr02	8981435	BB	BB	BB	AB	AA	AB	BB	BB	BB	AB	AA	AB	BB	BB	AA	BB	BB	BB	BB	BB	BB	AB	BB	AA	AB	BB	AB	BB	BB	AB	AB	AB	AB	AB	AB	AB	BB	BB	AA	BB	AA	AB	AB	AB	AB	AA
AX-686591377	chr2_7590649_A_C	chr02	9031440	BB	BB	BB	AB	AA	AB	BB	BB	BB	AB	AA	AB	BB	BB	AA	BB	BB	BB	BB	BB	BB	AB	BB	AA	AB	BB	AB	BB	BB	AB	AB	AB	AB	AB	AB	AB	BB	BB	AB	BB	BB	AB	AB	AB	AB	AB
AX-475582127	chr2_7631378_C_T	chr02	9071986	AA	AA	AA	AB	BB	AB	AA	AA	AA	AB	BB	AB	AA	AA	BB	AA	AA	AA	AA	AA	AA	AB	AA	BB	AB	AA	AB	AA	AA	AB	AB	AB	AB	AB	AB	AB	AA	AA	AB	AA	AA	AB	AB	AB	AB	AB
AX-473619468	FEM_Vitis0035637	chr02	9080793	BB	BB	BB	AB	AA	AB	BB	BB	BB	AB	AA	AB	BB	BB	AA	BB	BB	BB	BB	BB	BB	AB	BB	AA	AB	BB	AB	BB	BB	AB	AB	AB	AB	AB	AB	AB	BB	BB	AB	BB	BB	AB	AB	AB	AB	AB
AX-691505479	ae_T_C_chr2_7674702	chr02	9115310	AA	AA	AA	AA	AA	AA	NC	AA	AA	NC	AA	AA	AA	AA	AA	AA	AA	AA	AA	AA	AA	AA	AA	AA	AA	AA	AA	AA	AA	AA	AA	AA	AA	AA	AA	AA	AA	AA	AA	AA	AB	AA	AA	AA	AA	AA
AX-472113665	chr2_7723201_A_G	chr02	9148831	AB	AB	AB	AA	AA	AA	AA	AA	AA	AB	AA	AA	AA	BB	AA	BB	BB	AB	AB	AB	AB	AB	AB	AA	AB	AA	AA	AB	AB	AB	AA	AA	AA	AA	AA	AA	AB	AA	AB	AA	BB	AA	AA	AA	AA	AB
AX-475582781	chr2_7838818_A_G	chr02	9264324	AB	BB	AB	AA	AA	AA	AA	AA	AA	AB	AA	AA	AA	AA	AA	BB	BB	AB	AB	AB	AB	AA	AB	AA	AB	AA	AA	AA	AB	AA	AA	AA	AA	AA	AA	AA	AB	AA	NC	AA	BB	AA	AA	AA	AA	AB
AX-469841983	FEM_Vitis0035770	chr02	9280785	AB	BB	AB	AB	BB	BB	AB	AA	AA	BB	BB	AB	AA	BB	BB	BB	BB	AB	AB	AB	BB	BB	AB	BB	BB	AA	AB	AB	AB	BB	AB	AB	BB	AB	BB	AB	AB	BB	BB	BB	BB	BB	BB	BB	BB	BB
AX-691505559	chr2_7879961_G_T	chr02	9304840	AB	AA	AB	AB	AA	AA	AB	BB	BB	AA	AA	AB	BB	AA	AA	AA	AA	AB	AB	AB	AA	AA	AB	AA	AA	BB	AB	AB	AB	AA	AB	AB	AA	AB	AA	AB	AB	AA	AA	AA	BB	AA	AA	AA	AA	AA
AX-473620695	chr2_7943169_A_C	chr02	9368048	AA	AA	AA	AB	BB	AB	AB	AA	AA	AB	BB	AB	AA	AA	BB	AA	AA	AA	AA	AB	AB	AB	AA	BB	AB	AA	AB	AA	AA	AB	AB	AB	AB	AB	BB	AB	AA	BB	AB	BB	AA	BB	BB	BB	BB	AB
AX-691505564	chr2_7969863_G_T	chr02	9395177	BB	AB	BB	AB	AA	AB	BB	BB	BB	AB	AA	AB	BB	BB	AA	BB	BB	BB	BB	BB	BB	AB	BB	AA	AA	BB	AB	BB	BB	AB	AB	AB	AB	AB	AB	AB	BB	BB	AB	BB	BB	AB	AB	AB	AB	AB
AX-475583288	FEM_Vitis0035853	chr02	9430810	AA	AA	AA	AA	AA	AA	AA	AA	AA	AA	AA	AA	AA	AA	AA	AA	AA	AA	AA	AA	AA	AA	AA	AA	AA	AA	AA	AA	AA	AA	AA	AA	AA	AA	AA	AA	AA	AA	AA	AA	NC	AA	AA	AA	AA	AA
AX-471583483	chr2_8021856_C_T	chr02	9447098	BB	BB	BB	AB	AA	AB	BB	BB	BB	AB	AA	AB	BB	BB	AA	BB	BB	BB	BB	BB	BB	AB	BB	AA	AB	BB	AB	BB	BB	AB	AB	AB	AB	AB	AB	AB	BB	BB	AB	BB	BB	AB	AB	AB	AB	AB
AX-687044597	FEM_Vitis0035921	chr02	9548276	BB	BB	BB	BB	BB	BB	BB	BB	BB	AB	BB	BB	BB	AA	BB	AA	AA	BB	BB	BB	AB	AB	BB	BB	BB	BB	BB	AB	BB	AB	BB	BB	BB	BB	BB	BB	AB	BB	BB	BB	BB	BB	BB	BB	BB	BB
AX-691517017	lb_C_T_chr2_8150174	chr02	9574738	BB	AB	BB	BB	BB	AB	BB	BB	BB	BB	BB	BB	BB	BB	BB	BB	BB	BB	BB	BB	BB	BB	BB	BB	BB	BB	BB	BB	BB	BB	BB	BB	AB	BB	BB	BB	BB	BB	BB	BB	NC	BB	BB	BB	BB	BB
AX-691516179	cn_T_C_chr2_8162031	chr02	9586717	AA	AA	AA	AA	AA	AA	AA	AA	AA	AA	AA	AA	AA	AA	AA	AA	AA	AA	AA	AA	AA	AA	AA	AA	AA	AA	AA	AA	AA	AA	AA	AA	AA	AA	AA	AA	AA	AA	AA	AA	AA	AA	AA	AA	AA	AA
AX-687044651	FEM_Vitis0036002	chr02	9598669	AA	AA	AA	AA	AA	AA	AA	AA	AA	AA	AA	AA	AA	AA	AA	AA	AA	AA	AA	AA	AA	AA	AA	AA	AA	AA	AA	AA	AA	AA	AA	AA	AA	AA	AA	AA	AA	AA	AB	AA	AA	AA	AA	AA	AA	AA
AX-686591715	FEM_Vitis0036003	chr02	9600499	BB	BB	BB	BB	BB	BB	BB	BB	BB	BB	BB	BB	BB	BB	BB	BB	BB	BB	BB	BB	BB	BB	BB	BB	BB	BB	BB	BB	BB	BB	BB	BB	BB	BB	BB	BB	BB	BB	BB	BB	BB	BB	BB	BB	BB	BB
AX-473621538	FEM_Vitis0036017	chr02	9619968	BB	AA	BB	AB	AA	AB	BB	BB	BB	NC	AA	AB	BB	BB	AA	BB	BB	BB	BB	BB	BB	AB	BB	AA	AA	BB	AB	BB	NC	AB	AB	AB	AB	AB	AB	AB	BB	BB	AA	BB	BB	AB	AB	AB	AB	AB
AX-687044666	FEM_Vitis0036024	chr02	9629890	AA	AA	AA	AA	AA	AA	AA	AA	AA	AA	AA	AA	AA	AA	AA	AA	AA	AA	AA	AA	AA	AA	AA	AA	AA	AA	AA	AA	AA	AA	AA	AA	AA	AA	AA	AA	AA	AA	AA	AA	AA	AA	AA	AA	AA	AA
AX-687044687	FEM_Vitis0036053	chr02	9639594	BB	AB	BB	BB	BB	BB	BB	BB	BB	BB	BB	BB	BB	BB	BB	BB	BB	BB	BB	BB	BB	BB	BB	BB	BB	BB	BB	BB	BB	BB	BB	BB	BB	BB	BB	BB	BB	BB	BB	BB	BB	BB	BB	BB	BB	BB
AX-687044694	FEM_Vitis0036062	chr02	9643539	BB	BB	BB	BB	BB	BB	BB	BB	BB	BB	BB	BB	BB	BB	BB	BB	BB	BB	BB	BB	BB	BB	BB	BB	BB	BB	BB	BB	BB	BB	BB	BB	BB	BB	BB	BB	BB	BB	BB	BB	BB	BB	BB	BB	BB	BB
AX-687044763	FEM_Vitis0036148	chr02	9707676	AA	AA	AA	AA	AA	AA	AA	AA	AA	AA	AA	AA	AA	AA	AA	AA	AA	AA	AA	AA	AA	AA	AA	AA	AA	AA	AA	AA	AA	AA	AA	AA	AA	AA	AA	AA	AA	AA	AA	AA	AA	AA	AA	AA	AA	AA
AX-473939888	chr2_8288379_A_G	chr02	9710782	BB	BB	BB	AB	AA	AB	BB	BB	BB	AB	AA	AB	BB	BB	AA	BB	BB	BB	BB	BB	BB	AB	BB	AA	AB	BB	AB	BB	BB	AB	AB	AB	AB	AB	AB	AB	BB	BB	AB	BB	BB	AB	AB	AB	AB	AB
AX-686522740	FEM_Vitis0036169	chr02	9746461	BB	BB	BB	BB	BB	BB	BB	BB	BB	BB	BB	BB	BB	BB	BB	BB	BB	BB	BB	BB	BB	BB	BB	BB	BB	BB	BB	BB	BB	BB	BB	BB	BB	BB	BB	BB	BB	BB	BB	BB	AA	BB	BB	BB	BB	BB
AX-691500239	chr2_8381864_C_T	chr02	9804267	AB	AB	AB	AB	BB	BB	AB	AA	AA	BB	BB	AB	AA	BB	BB	BB	BB	AB	AB	AB	BB	BB	AB	BB	AB	AA	AB	AB	AB	BB	AB	AB	BB	AB	BB	AB	AB	BB	BB	BB	BB	BB	BB	BB	BB	BB
AX-691505574	chr2_8470895_A_G	chr02	9893298	AB	BB	BB	BB	BB	BB	BB	BB	BB	AB	BB	BB	BB	AA	BB	AA	AA	AB	AB	BB	AB	AB	AB	BB	BB	BB	BB	AB	BB	AB	BB	BB	BB	BB	BB	BB	AB	BB	BB	BB	NC	BB	BB	BB	BB	BB
AX-473623097	chr2_8495860_C_T	chr02	9918266	AB	AB	BB	BB	BB	AB	BB	BB	BB	AB	BB	BB	BB	AA	BB	AA	AA	AB	AB	BB	AB	AB	AB	BB	BB	BB	BB	AB	BB	AB	BB	BB	AB	BB	BB	BB	AB	BB	BB	BB	BB	BB	BB	BB	BB	BB
AX-687044945	FEM_Vitis0036382	chr02	9987188	AB	AB	AB	AB	AB	AA	AB	BB	BB	AA	AA	AB	BB	AA	AA	AA	AA	AB	AB	AB	AA	AA	AB	AA	AA	BB	AB	AB	AB	AA	AB	AB	AA	AB	AA	AB	AB	AA	AA	AA	BB	AA	AA	AA	AA	AA
AX-691511955	FEM_Vitis_Candidate0000113	chr02	10001742	AB	AA	AB	BB	BB	BB	AB	BB	BB	AB	BB	BB	BB	AA	BB	AA	AA	AB	AB	AB	AA	AB	AB	BB	AB	BB	BB	AB	AB	AB	BB	BB	BB	BB	AB	BB	AB	AA	BB	AA	BB	AB	AB	AB	AB	AB
AX-472117965	chr2_8742380_G_T	chr02	10164891	AA	AB	AB	AB	AB	AB	AA	AA	AA	AB	BB	AB	AA	AA	BB	AA	AA	AA	AA	AA	AA	AB	AA	BB	BB	AA	AB	AA	AA	AB	AB	AB	AB	AB	AB	AB	AA	AA	AB	AA	AB	AB	AB	AB	AB	AB
AX-691509211	chr2_8757865_C_T	chr02	10179910	AB	AB	AB	BB	BB	BB	BB	BB	BB	AB	BB	BB	BB	AA	BB	AA	AA	AB	AB	BB	AB	AB	AB	BB	AB	BB	BB	AB	AB	AB	BB	BB	BB	BB	BB	BB	AB	BB	BB	BB	BB	BB	BB	BB	BB	BB
AX-687045044	FEM_Vitis0036495	chr02	10201030	BB	BB	BB	BB	BB	BB	BB	BB	BB	BB	BB	BB	BB	BB	BB	BB	BB	BB	BB	BB	BB	BB	BB	BB	BB	BB	BB	BB	BB	BB	BB	BB	BB	BB	BB	BB	BB	BB	BB	BB	BB	BB	BB	BB	BB	BB
AX-691502113	chr2_9002325_A_C	chr02	10424432	AB	AB	AB	BB	BB	BB	BB	BB	BB	AB	BB	BB	BB	AA	BB	AA	AA	AB	AB	BB	AB	AB	AB	BB	AB	BB	BB	AB	AB	AB	BB	BB	BB	BB	BB	BB	AB	BB	BB	BB	BB	BB	BB	BB	BB	BB
AX-691511426	FEM_Vitis_Candidate0000116	chr02	10435391	AA	AA	AA	AB	AB	AB	AA	AA	AA	AB	BB	AB	AA	AA	BB	AA	AA	AA	AA	AA	AA	AB	AA	BB	AB	AA	AB	AA	AA	AB	AB	AB	AB	AB	AB	AB	AA	AA	AB	AA	AA	AB	AB	AB	AB	AB
AX-687045216	FEM_Vitis0036705	chr02	10476451	AA	AA	AA	AA	AA	AA	AA	AA	AA	AA	AA	AA	AA	AA	AA	AA	AA	AA	AA	AA	AA	AA	AA	AA	AA	AA	AA	AA	AA	AA	AA	AA	AA	AA	AA	AA	AA	AA	AB	AA	AB	AA	AA	AA	AA	AA
AX-687045221	FEM_Vitis0036711	chr02	10492856	AB	AB	AB	AB	AB	BB	AA	AA	AA	BB	BB	AB	AA	BB	BB	BB	BB	AB	AB	AA	AB	BB	AB	BB	BB	AA	AB	AB	AB	BB	AB	AB	BB	AB	AB	AB	AB	AA	AB	AA	BB	AB	AB	AB	AB	AB
AX-686530731	FEM_Vitis0036798	chr02	10561527	AA	AA	AA	AA	AA	AA	AA	AA	AA	AA	AA	AA	AA	AA	AA	AA	AA	AA	AA	AA	AA	AA	AA	AA	AA	AA	AA	AA	AA	AA	AA	AA	AA	AA	AA	AA	AA	AA	AA	AA	AA	AA	AA	AA	AA	AA
AX-691507262	be_T_C_chr2_9145821	chr02	10564258	AA	AA	AA	AA	AA	AA	AA	AA	AA	AA	AA	AA	AA	AA	AA	AA	AA	AA	AA	AA	AA	AA	AA	AA	AA	AA	AA	AA	AA	AA	AA	AA	AA	AA	AA	AA	AA	AA	AA	AA	AA	AA	AA	AA	AA	AA
AX-691505483	ae_C_A_chr2_9146205	chr02	10564642	BB	BB	BB	BB	BB	BB	BB	BB	BB	BB	BB	BB	BB	BB	BB	BB	BB	BB	BB	BB	BB	BB	BB	BB	BB	BB	BB	BB	BB	BB	BB	BB	BB	BB	BB	BB	BB	BB	BB	BB	BB	BB	BB	BB	BB	BB
AX-691511957	FEM_Vitis_Candidate0000118	chr02	10603337	BB	BB	BB	BB	BB	BB	AB	BB	BB	BB	BB	BB	BB	BB	BB	BB	BB	BB	BB	AB	AB	BB	BB	BB	BB	BB	BB	BB	BB	BB	BB	BB	BB	BB	AB	BB	BB	AB	BB	AB	BB	BB	BB	BB	AB	BB
AX-469846271	FEM_Vitis_Candidate0000120	chr02	10641077	BB	BB	BB	BB	BB	BB	AB	BB	BB	BB	BB	BB	BB	BB	BB	BB	BB	BB	BB	BB	AB	BB	BB	BB	BB	BB	BB	BB	BB	BB	BB	BB	BB	BB	AB	BB	BB	AB	BB	AB	BB	BB	BB	BB	AB	BB
AX-687045392	FEM_Vitis0036926	chr02	10710267	AA	AA	AA	AA	AA	AB	AA	AA	AA	AA	AA	AA	AA	AA	AA	AA	AA	AA	AA	AA	AA	AA	AA	AA	AA	AA	AA	AA	AA	AA	AA	AA	AB	AA	AA	AA	AA	AA	AA	AA	AA	AA	AA	AA	AA	AA
AX-686592506	FEM_Vitis0036964	chr02	10780285	AB	BB	AB	AA	AA	AB	AB	AA	AA	AB	AA	AA	AA	BB	AA	BB	BB	AB	AB	AB	BB	AB	AB	AA	AB	AA	AA	AB	AB	AB	AA	AA	AB	AA	NC	AA	AB	AB	AB	AB	BB	AA	AA	AA	AB	AA
AX-691516182	cn_T_G_chr2_9372941	chr02	10788218	AA	AA	AA	AA	AA	AA	AA	AA	AA	AA	AA	AA	AA	AA	AA	AA	AA	AA	AA	AA	AA	AA	AA	AA	AA	AA	AA	AA	AA	AA	AA	AA	AA	AA	AA	AA	AA	AA	AA	AA	AA	AA	AA	AA	AA	AA
AX-691507264	be_C_T_chr2_9637154	chr02	11051490	BB	BB	BB	BB	BB	BB	BB	BB	BB	BB	BB	BB	BB	BB	BB	BB	BB	BB	BB	BB	BB	BB	BB	BB	BB	BB	BB	BB	BB	BB	BB	BB	BB	BB	BB	BB	BB	BB	BB	BB	NC	BB	BB	BB	BB	BB
AX-686592651	FEM_Vitis0037128	chr02	11055126	AA	AA	AA	AA	AA	AA	AA	AA	AA	AA	AA	AA	AA	AA	AA	AA	AA	AA	AA	AA	AA	AA	AA	AA	AA	AA	AA	AA	AA	AA	AA	AA	AA	AA	AA	AA	AA	AA	AA	AA	AA	AA	AA	AA	AA	AA
AX-686592708	FEM_Vitis0037188	chr02	11103660	BB	BB	BB	BB	BB	BB	BB	BB	BB	BB	BB	BB	BB	BB	BB	BB	BB	BB	BB	AB	BB	BB	BB	BB	BB	BB	BB	BB	BB	BB	BB	BB	BB	BB	BB	BB	BB	BB	BB	BB	BB	BB	BB	BB	BB	BB
AX-686593062	FEM_Vitis0037595	chr02	11408674	AA	AA	AA	AA	AA	AA	AA	AA	AA	AA	AA	AA	AA	AA	AA	AA	AA	AA	AA	AA	AA	AA	AA	AA	AA	AA	AA	AA	AA	AA	AA	AA	AA	AA	AA	AA	AA	AA	AA	AA	AA	AA	AA	AA	AA	AA
AX-691508938	cn_G_A_chr2_10084488	chr02	11498498	BB	NC	NC	BB	BB	BB	BB	BB	BB	BB	BB	BB	BB	BB	BB	BB	BB	BB	BB	BB	BB	BB	BB	BB	BB	BB	BB	BB	BB	BB	BB	BB	BB	BB	BB	BB	BB	BB	BB	BB	BB	BB	BB	BB	BB	BB
AX-691507267	be_A_G_chr2_10119189	chr02	11533068	AA	AA	AA	AA	AA	AA	AA	AA	AA	AA	AA	AA	AA	AA	AA	AA	AA	AA	AA	AA	AA	AA	AA	AA	AA	AA	AA	AA	AA	AA	AA	AA	AA	AA	AA	AA	AA	AA	AA	AA	AA	AA	AA	AA	AA	AA
AX-691505485	ae_G_A_chr2_10120362	chr02	11534241	BB	BB	BB	BB	BB	BB	BB	BB	BB	BB	BB	BB	BB	BB	BB	BB	BB	BB	BB	BB	BB	BB	BB	BB	BB	BB	BB	BB	BB	BB	BB	BB	BB	BB	BB	BB	BB	BB	BB	BB	BB	BB	BB	BB	BB	BB
AX-691510622	lb_A_G_chr2_10199684	chr02	11613562	AB	AB	AB	AB	AB	AB	AA	AA	AA	BB	BB	AB	AA	BB	BB	BB	BB	AB	AB	AA	AB	BB	AB	BB	BB	AA	AB	AB	AB	BB	AB	AB	AB	AB	AB	AB	AB	AA	AB	AA	AA	AB	AB	AB	AB	AB
AX-469848151	FEM_Vitis0037826	chr02	11690137	AB	BB	BB	AB	AB	AB	BB	BB	BB	AA	AA	AB	BB	AA	AA	AA	AA	AB	AB	BB	AB	AA	AB	AA	AB	BB	AB	AB	AB	AA	AB	AB	AB	AB	AB	AB	AB	BB	AB	BB	BB	AB	AB	AB	AB	AB
AX-473947507	chr2_10280395_C_T	chr02	11694183	AB	AA	AA	AB	AB	AB	AA	AA	AA	BB	BB	AB	AA	BB	BB	BB	BB	AB	AB	AA	AB	BB	AB	BB	AB	AA	AB	AB	AB	BB	AB	AB	AB	AB	AB	AB	AB	AA	NC	AA	AA	AB	AB	AB	AB	AB
AX-691509218	chr2_10292647_C_T	chr02	11706435	AB	AB	AB	AB	AB	AB	BB	BB	BB	AA	AA	AB	BB	AA	AA	AA	AA	AB	AB	BB	AB	AA	AB	AA	AA	BB	AB	AB	AB	AA	AB	AB	AB	AB	AB	AB	AB	BB	AB	BB	BB	AB	AB	AB	AB	AB
AX-475587238	FEM_Vitis0037881	chr02	11831912	AA	AA	AA	AA	AA	AA	AA	AA	AA	AA	AA	AA	AA	AA	AA	AA	AA	AA	AA	AA	AA	AA	AA	AA	AA	AA	AA	AA	AA	AA	AA	AA	AA	AA	AA	AA	AA	AA	AA	AA	AA	AA	AA	AA	AA	AA
AX-475587287	FEM_Vitis0037886	chr02	11835051	BB	BB	BB	BB	BB	BB	AB	BB	BB	BB	BB	BB	BB	BB	BB	BB	BB	BB	BB	BB	AB	BB	BB	BB	BB	BB	BB	BB	BB	BB	BB	BB	BB	BB	AB	BB	BB	AB	BB	AB	BB	BB	BB	BB	AB	BB
AX-687046220	FEM_Vitis0037911	chr02	11859823	AB	BB	AB	AB	AB	BB	AB	AA	AA	BB	BB	AB	AA	BB	BB	BB	BB	AB	AB	AB	BB	BB	AB	BB	BB	AA	AB	AB	AB	BB	AB	AB	BB	AB	BB	AB	AB	AB	BB	AB	BB	AB	AB	AB	BB	AB
AX-469848889	chr2_10510317_A_G	chr02	11902854	AB	AA	AB	AB	AB	AA	AB	BB	BB	AA	AA	AB	BB	AA	AA	AA	AA	AB	AB	AB	AA	AA	AB	AA	AA	BB	AB	AB	AB	AA	AB	AB	AA	AB	AA	AB	AB	AB	AA	AB	AA	AB	AB	AB	AA	AB
AX-686593392	FEM_Vitis0037980	chr02	11917226	BB	BB	BB	BB	BB	BB	BB	BB	BB	BB	BB	BB	BB	BB	BB	BB	BB	BB	BB	BB	BB	BB	BB	BB	BB	BB	BB	BB	BB	BB	BB	BB	BB	BB	BB	BB	BB	BB	BB	BB	BB	BB	BB	BB	BB	BB
AX-691510624	lb_G_A_chr2_10625047	chr02	12018235	BB	BB	BB	BB	BB	BB	BB	BB	BB	BB	BB	BB	BB	BB	BB	BB	BB	BB	BB	BB	BB	BB	BB	BB	BB	BB	BB	BB	BB	BB	BB	BB	BB	BB	BB	BB	BB	BB	BB	BB	BB	BB	BB	BB	BB	BB
AX-691518278	FEM_Vitis_Candidate0000123	chr02	12045569	AB	AB	AB	AA	AA	AA	AB	AA	AA	AB	AA	AA	AA	BB	AA	BB	BB	AB	AB	AB	BB	AB	AB	AA	AB	AA	AA	AB	AA	AB	AA	AA	AA	AA	AB	AA	AB	AB	AA	AB	AA	AA	AA	AA	AB	AA
AX-686593522	FEM_Vitis0038132	chr02	12054981	AA	AA	AA	AA	AA	AB	AA	AA	AA	AA	AA	AA	AA	AA	AA	AA	AA	AA	AA	AA	AA	AA	AA	AA	AA	AA	AA	AA	AB	AA	AA	AA	AB	AA	AA	AA	AA	AA	AA	AA	AA	AA	AA	AA	AA	AA
AX-687046411	FEM_Vitis0038148	chr02	12068658	BB	BB	BB	BB	BB	BB	AB	BB	BB	BB	BB	BB	BB	BB	BB	BB	BB	BB	BB	BB	AB	BB	BB	BB	BB	BB	BB	BB	BB	BB	BB	BB	BB	BB	AB	BB	BB	AB	BB	AB	BB	BB	BB	BB	AB	BB
AX-475587866	chr2_10699793_A_C	chr02	12086853	AA	AA	AA	AA	AA	AB	AA	AA	AA	AA	AA	AA	AA	AA	AA	AA	AA	AA	AA	AA	AA	AA	AA	AA	AA	AA	AA	AA	AB	AA	AA	AA	AB	AA	AA	AA	AA	AA	AB	AA	BB	AA	AA	AA	AA	AA
AX-686593659	FEM_Vitis0038295	chr02	12280947	AA	AA	AA	AA	AA	AA	AA	AA	AA	AA	AA	AA	AA	AA	AA	AA	AA	AA	AA	AA	AA	AA	AA	AA	AA	AA	AA	AA	AA	AA	AA	AA	AA	AA	AA	AA	AA	AA	AA	AA	AA	AA	AA	AA	AA	AA
AX-691515366	be_T_C_chr2_12563129	chr02	14593998	AA	AA	AA	AA	AA	AA	AA	AA	AA	AA	AA	AA	AA	AA	AA	AA	AA	AA	AA	AA	AA	AA	AA	AA	AA	AA	AA	AA	AA	AA	AA	AA	AA	AA	AA	AA	AA	AA	AA	AA	AA	AA	AA	AA	AA	AA
AX-686596928	FEM_Vitis0041908	chr02	14680008	AA	AA	AA	AA	AA	AA	AA	AA	AA	AA	AA	AA	AA	AA	AA	AA	AA	AA	AA	AA	AA	AA	AA	AA	AA	AA	AA	AA	AA	AA	AA	AA	AA	AA	AA	AA	AA	AA	AA	AA	AA	AA	AA	AA	AA	AA
AX-475590219	FEM_Vitis0041912	chr02	14680820	AB	AA	AB	AB	AB	AB	AB	BB	BB	AA	AA	AB	BB	AA	AA	AA	AA	AB	AB	BB	AA	AA	AB	AA	AA	BB	AB	AB	BB	AA	AB	AB	AB	AB	AA	AB	AB	AB	AB	AB	BB	AB	AB	AB	AA	AB
AX-691502117	chr2_12651672_C_T	chr02	14682543	AB	BB	AB	AB	AB	AB	AB	AA	AA	BB	BB	AB	AA	BB	BB	BB	BB	AB	AB	AA	BB	BB	AB	BB	BB	AA	AB	AB	AA	BB	AB	AB	AB	AB	BB	AB	AB	AB	BB	AB	BB	AB	AB	AB	BB	AB
AX-691502119	FEM_Vitis_Candidate0000127	chr02	14716775	AB	BB	BB	BB	BB	AB	AB	BB	BB	AB	BB	BB	BB	AA	BB	AA	AA	AB	AB	BB	AA	AB	AB	BB	BB	BB	BB	AB	BB	AB	BB	BB	AB	BB	AB	BB	AB	AB	BB	AB	BB	BB	BB	BB	AB	BB
AX-473630751	FEM_Vitis0041983	chr02	14786878	AB	AA	AB	AB	AB	AB	AB	BB	BB	AA	AA	AB	BB	AA	AA	AA	AA	AB	AB	BB	AA	AA	AB	AA	AA	BB	AB	AB	BB	AA	AB	AB	AB	AB	AA	AB	AB	AB	AB	AB	BB	AB	AB	AB	AA	AB
AX-687049591	FEM_Vitis0041991	chr02	14793668	AA	AA	AA	AA	AA	AA	AA	AA	AA	AA	AA	AA	AA	AA	AA	AA	AA	AA	AA	AA	AA	AA	AA	AA	AA	AA	AA	AA	AA	AA	AA	AA	AA	AA	AA	AA	AA	AA	AA	AA	AA	AA	AA	AA	AA	AA
AX-687049745	FEM_Vitis0042192	chr02	14992962	AA	AA	AA	AA	AA	AB	AB	AA	AA	AA	AA	AA	AA	AA	AA	AA	AA	AA	AA	AA	AB	AA	AA	AA	AA	AA	AA	AA	AA	AA	AA	AA	AB	AA	AB	AA	AA	AB	AA	AB	NC	AA	AA	AA	AB	AA
AX-475591223	FEM_Vitis0042221	chr02	15038763	BB	BB	BB	BB	BB	BB	BB	BB	BB	BB	BB	BB	BB	BB	BB	BB	BB	BB	BB	BB	BB	BB	BB	BB	BB	BB	BB	BB	BB	BB	BB	BB	BB	BB	BB	BB	BB	BB	BB	BB	AA	BB	BB	BB	BB	BB
AX-686597176	FEM_Vitis0042224	chr02	15040210	AA	AA	AA	AA	AA	AA	AA	AA	AA	AA	AA	AA	AA	AA	AA	AA	AA	AA	AA	AA	AA	AA	AA	AA	AA	AA	AA	AA	AA	AA	AA	AA	AA	AA	AA	AA	AA	AA	AA	AA	BB	AA	AA	AA	AA	AA
AX-687049772	FEM_Vitis0042226	chr02	15041068	AA	AA	AA	AA	AA	AA	AA	AA	AA	AA	AA	AA	AA	AA	AA	AA	AA	AA	AA	AA	AA	AA	AA	AA	AA	AA	AA	AA	AA	AA	AA	AA	AA	AA	AA	AA	AA	AA	AB	AA	BB	AA	AA	AA	AA	AA
AX-691508948	cn_C_T_chr2_13046370	chr02	15078264	BB	BB	BB	BB	BB	BB	BB	BB	BB	BB	BB	BB	BB	BB	BB	BB	BB	BB	BB	BB	BB	BB	BB	BB	BB	BB	BB	BB	BB	BB	BB	BB	BB	BB	BB	BB	BB	BB	BB	BB	BB	BB	BB	BB	BB	BB
AX-691514517	ae_G_A_chr2_13046659	chr02	15078553	BB	BB	BB	BB	BB	AB	BB	BB	BB	BB	BB	BB	BB	BB	BB	BB	BB	BB	BB	BB	BB	BB	BB	BB	BB	BB	BB	BB	BB	BB	BB	BB	AB	BB	BB	BB	BB	BB	AB	BB	BB	BB	BB	BB	BB	BB
AX-691518283	FEM_Vitis_Candidate0000129	chr02	15083906	AB	AB	AA	AA	AA	AB	AB	AA	AA	AB	AA	AA	AA	BB	AA	BB	BB	AA	AA	AA	BB	AB	AA	AA	AA	AA	AA	AB	AA	AB	AA	AA	AB	AA	AB	AA	AB	AA	AA	AA	AA	AA	AA	AA	AA	AA
AX-687049804	FEM_Vitis0042271	chr02	15100246	AB	BB	AB	AB	AB	BB	AB	AA	AA	BB	BB	AB	AA	BB	BB	BB	BB	AB	AB	AB	BB	BB	AB	BB	BB	AA	AB	AB	AA	BB	AB	AB	BB	AB	BB	AB	AB	AA	BB	AA	NC	AB	AB	AB	AB	AB
AX-686597214	FEM_Vitis0042275	chr02	15103213	AA	AA	AA	AA	AA	AA	AA	AA	AA	AA	AA	AA	AA	AA	AA	AA	AA	AA	AA	AA	AA	AA	AA	AA	AA	AA	AA	AA	AA	AA	AA	AA	AA	AA	AA	AA	AA	AA	AA	AA	AA	AA	AA	AA	AA	AA
AX-691502121	chr2_13076380_C_T	chr02	15108274	AA	AB	AB	AA	AA	AA	AA	AA	AA	AA	AA	AA	AA	AA	AA	AA	AA	AA	AA	AA	AA	AA	AA	AA	AB	AA	AA	AA	AA	AA	AA	AA	AA	AA	AA	AA	AA	AA	AA	AA	AA	AA	AA	AA	AA	AA
AX-686597293	FEM_Vitis0042362	chr02	15143615	BB	AB	BB	BB	BB	BB	BB	BB	BB	BB	BB	BB	BB	BB	BB	BB	BB	BB	BB	BB	BB	BB	BB	BB	BB	BB	BB	BB	BB	BB	BB	BB	BB	BB	BB	BB	BB	BB	BB	BB	BB	BB	BB	BB	BB	BB
AX-469851775	chr2_13131040_C_T	chr02	15160626	AB	BB	BB	AB	AB	AB	AB	BB	BB	AA	AA	AB	BB	AA	AA	AA	AA	AB	AB	AB	AA	AA	AB	AA	AB	BB	AB	AB	BB	AA	AB	AB	AB	AB	AA	AB	AB	BB	AB	BB	BB	AB	AB	AB	AB	AB
AX-473956651	chr2_13395493_A_G	chr02	15425743	AA	BB	AA	AB	AB	AB	AB	AA	AA	AB	BB	AB	AA	AB	BB	AA	AA	AB	AB	AB	AB	BB	AB	BB	BB	AA	AB	AB	AA	AB	AB	AB	AB	AB	BB	AB	AA	AA	BB	AA	BB	AB	AB	AB	AB	AB
AX-686522914	FEM_Vitis0042560	chr02	15426172	AA	AB	AB	AA	AA	AA	AA	AA	AA	AA	AA	AA	AA	AA	AA	AA	AA	AA	AA	AA	AA	AA	AA	AA	AB	AA	AA	AA	AA	AA	AA	AA	AA	AA	AA	AA	AA	AA	AB	AA	AA	AA	AA	AA	AA	AA
AX-691500242	chr2_13397782_A_G	chr02	15428032	BB	NC	BB	BB	BB	BB	AB	BB	BB	BB	BB	BB	BB	BB	BB	BB	BB	BB	BB	BB	AB	BB	BB	BB	BB	BB	BB	BB	BB	BB	BB	BB	BB	BB	AB	BB	BB	BB	BB	BB	AA	BB	BB	BB	BB	BB
AX-686597464	FEM_Vitis0042571	chr02	15450369	BB	BB	BB	BB	BB	BB	BB	BB	BB	BB	BB	BB	BB	BB	BB	BB	BB	BB	BB	BB	BB	BB	BB	BB	BB	BB	BB	BB	BB	BB	BB	BB	BB	BB	BB	BB	BB	BB	BB	BB	AA	BB	BB	BB	BB	BB
AX-691500243	chr2_13423466_A_G	chr02	15453716	AA	BB	AB	AB	AB	AB	AB	AA	AA	AB	BB	AB	AA	AB	BB	AA	AA	AB	AB	AA	AB	BB	AB	BB	BB	AA	AB	AB	AA	AB	AB	AB	AB	AB	BB	AB	AA	AA	BB	AA	AB	AB	AB	AB	AB	AB
AX-471605316	FEM_Vitis0042636	chr02	15526509	AA	AA	AA	AA	AA	AA	AA	AA	AA	AA	AA	AA	AA	AA	AA	AA	AA	AA	AA	AA	AA	AA	AA	AA	AA	AA	AA	AA	AA	AA	AA	AA	AA	AA	AA	AA	AA	AA	AA	AA	AA	AA	AA	AA	AA	AA
AX-686597519	FEM_Vitis0042639	chr02	15528651	AA	AA	AA	AA	AA	AA	AA	AA	AA	AA	AA	AA	AA	AA	AA	AA	AA	AA	AA	AA	AA	AA	AA	AA	AA	AA	AA	AA	AA	AA	AA	AA	AA	AA	AA	AA	AA	AA	AB	AA	BB	AA	AA	AA	AA	AA
AX-691511967	FEM_Vitis_Candidate0000132	chr02	15534101	BB	BB	BB	BB	BB	BB	AB	BB	BB	BB	BB	BB	BB	BB	BB	BB	BB	BB	BB	BB	AB	BB	BB	BB	BB	BB	BB	BB	BB	BB	BB	BB	BB	BB	AB	BB	BB	BB	BB	BB	BB	BB	BB	BB	BB	BB
AX-691516189	cn_C_T_chr2_13570273	chr02	15600518	BB	BB	BB	BB	BB	BB	BB	BB	BB	BB	BB	BB	BB	BB	BB	BB	BB	BB	BB	BB	BB	BB	BB	BB	BB	BB	BB	BB	BB	BB	BB	BB	BB	BB	BB	BB	BB	BB	BB	BB	AB	BB	BB	BB	BB	BB
AX-691505495	ae_A_G_chr2_13600832	chr02	15631077	AA	AA	AA	AA	AA	AA	AA	AA	AA	AA	AA	AA	AA	AA	AA	AA	AA	AA	AA	AA	AA	AA	AA	AA	AA	AA	AA	AA	AA	AA	AA	AA	AA	AA	AA	AA	AA	AA	NC	AA	BB	AA	AA	AA	AA	AA
AX-686597591	FEM_Vitis0042736	chr02	15655896	AA	AA	AA	AA	AA	AA	AA	AA	AA	AA	AA	AA	AA	AA	AA	AA	AA	AA	AA	AA	AA	AA	AA	AA	AA	AA	AA	AA	AA	AA	AA	AA	AA	AA	AA	AA	AA	AA	AA	AA	AA	AA	AA	AA	AA	AA
AX-687050190	FEM_Vitis0042781	chr02	15692934	BB	BB	BB	BB	BB	BB	BB	BB	BB	BB	BB	BB	BB	BB	BB	BB	BB	BB	BB	BB	BB	BB	BB	BB	BB	BB	BB	BB	BB	BB	BB	BB	BB	BB	BB	BB	BB	BB	BB	BB	BB	BB	BB	BB	BB	BB
AX-687050192	FEM_Vitis0042784	chr02	15693626	BB	BB	BB	BB	BB	BB	BB	BB	BB	BB	BB	BB	BB	BB	BB	BB	BB	BB	BB	BB	BB	BB	BB	BB	BB	BB	BB	BB	BB	BB	BB	BB	BB	BB	BB	BB	BB	BB	BB	BB	BB	BB	BB	BB	BB	BB
AX-686597683	FEM_Vitis0042850	chr02	15775692	BB	BB	BB	BB	BB	BB	BB	BB	BB	BB	BB	BB	BB	BB	BB	BB	BB	BB	BB	BB	BB	BB	BB	BB	BB	BB	BB	BB	BB	BB	BB	BB	BB	BB	BB	BB	BB	BB	BB	BB	BB	BB	BB	BB	BB	BB
AX-686597734	FEM_Vitis0042912	chr02	15851009	AA	AA	AA	AA	AA	AA	AB	AA	AA	AA	AA	AA	AA	AA	AA	AA	AA	AA	AA	AA	AB	AA	AA	AA	AA	AA	AA	AA	AA	AA	AA	AA	AA	AA	AB	AA	AA	AA	AB	AA	BB	AA	AA	AA	AA	AA
AX-686597772	FEM_Vitis0042956	chr02	15920183	AA	AA	AA	AA	AA	AA	AA	AA	AA	AA	AA	AA	AA	AA	AA	AA	AA	AA	AA	AA	AA	AA	AA	AA	AA	AA	AA	AA	AA	AA	AA	AA	AA	AA	AA	AA	AA	AA	AB	AA	BB	AA	AA	AA	AA	AA
AX-686597776	FEM_Vitis0042960	chr02	15921759	AA	AA	AA	AA	AA	AA	AA	AA	AA	AA	AA	AA	AA	AA	AA	AA	AA	AA	AA	AA	AA	AA	AA	AA	AA	AA	AA	AA	AA	AA	AA	AA	AA	AA	AA	AA	AA	AA	AA	AA	BB	AA	AA	AA	AA	AA
AX-687050391	FEM_Vitis0043022	chr02	16002175	AA	AA	AA	AA	AA	AA	AA	AA	AA	AA	AA	AA	AA	AA	AA	AA	AA	AA	AA	AA	AA	AA	AA	AA	AA	AA	AA	AA	AA	AA	AA	AA	AA	AA	AA	AA	AA	AA	NC	AA	AB	AA	AA	AA	AA	AB
AX-691511969	FEM_Vitis_Candidate0000134	chr02	16009533	AB	AB	BB	BB	BB	BB	BB	BB	BB	AB	BB	BB	BB	AB	BB	AA	AA	BB	BB	BB	AB	BB	BB	BB	BB	BB	BB	BB	BB	AB	BB	BB	BB	BB	BB	BB	AB	BB	AB	BB	AA	BB	BB	BB	BB	BB
AX-687050400	FEM_Vitis0043031	chr02	16012786	AB	BB	AB	AB	AB	AB	AB	AB	AB	BB	BB	AB	AB	BB	BB	BB	BB	AB	AB	BB	AB	BB	AB	BB	BB	AB	AB	AB	AB	BB	AB	AB	AB	AB	AB	AB	AB	AB	BB	AB	BB	AB	AB	AB	AB	AB
AX-475593289	FEM_Vitis0043059	chr02	16044816	AA	AA	AA	AA	AA	AA	AA	AA	AA	AA	AA	AA	AA	AA	AA	AA	AA	AA	AA	AA	AA	AA	AA	AA	AA	AA	AA	AA	AA	AA	AA	AA	AA	AA	AA	AA	AA	AA	AA	AA	AA	AA	AA	AA	AA	AA
AX-691515369	be_A_C_chr2_14033310	chr02	16063858	AA	AA	AA	AA	AA	AA	AB	AA	AA	AA	AA	AA	AA	AA	AA	AA	AA	AA	AA	AA	AB	AA	AA	AA	AA	AA	AA	AA	AA	AA	AA	AA	AA	AA	AB	AA	AA	AA	AA	AA	AA	AA	AA	AA	AA	AA
AX-691517028	lb_C_T_chr2_14080081	chr02	16110629	BB	BB	BB	BB	BB	BB	BB	BB	BB	BB	BB	BB	BB	BB	BB	BB	BB	BB	BB	BB	BB	BB	BB	BB	BB	BB	BB	BB	BB	BB	BB	BB	BB	BB	BB	BB	BB	BB	BB	BB	AB	BB	BB	BB	BB	BB
AX-691511950*	FEM_Vitis_Candidate0000104	chr02	16210008	AB	BB	AB	AA	AA	AB	AB	AA	AA	BB	AB	AA	AA	AB	AA	BB	BB	AA	AA	AB	BB	AA	AA	AA	AB	AA	AA	AA	AA	AB	AA	AA	AB	AA	AB	AB	AB	AA	AB	AA	BB	AA	AA	AA	AA	AA
AX-691511972	FEM_Vitis_Candidate0000138	chr02	16214093	NC	AA	AB	BB	BB	AB	AB	BB	BB	AA	AB	BB	BB	AB	BB	AA	AA	BB	BB	AB	AA	BB	BB	BB	AB	BB	BB	BB	BB	AB	BB	BB	AB	BB	AB	AB	AB	BB	BB	BB	AA	BB	BB	BB	BB	BB
AX-686598021	FEM_Vitis0043266	chr02	16317920	BB	BB	BB	BB	BB	BB	BB	BB	BB	BB	BB	BB	BB	BB	BB	BB	BB	BB	BB	AB	BB	BB	BB	BB	BB	BB	BB	BB	BB	BB	BB	BB	BB	BB	BB	BB	BB	BB	BB	BB	AB	BB	BB	BB	BB	BB
AX-691511974	FEM_Vitis_Candidate0000140	chr02	16345365	AB	AA	AB	BB	BB	AB	AB	BB	BB	AA	AB	BB	BB	AB	BB	AA	AA	BB	BB	AB	AA	BB	BB	BB	AB	BB	BB	BB	BB	AB	BB	BB	AB	BB	AB	AB	AB	BB	BB	BB	AA	BB	BB	BB	BB	BB
AX-691511975	FEM_Vitis_Candidate0000143	chr02	16579588	AA	AA	AA	AA	AA	AA	AB	AA	AA	AA	AA	AA	AA	AA	AA	AA	AA	AA	AA	AA	AB	AA	AA	AA	AA	AA	AA	AA	AA	AA	AA	AA	AA	AA	AB	AA	AA	AA	AA	AA	AA	AA	AA	AA	AA	AA
AX-691510637	lb_A_C_chr2_14575206	chr02	16588203	AA	AA	AA	AA	AA	AA	AA	AA	AA	AA	AA	AA	AA	AA	AA	AA	AA	AA	AA	AA	AA	AA	AA	AA	AA	AA	AA	AA	AA	AA	AA	AA	AA	AA	AA	AA	AA	AA	AA	AA	AB	AA	AA	AA	AA	AA
AX-691507280	be_T_C_chr2_14602728	chr02	16616633	BB	BB	BB	BB	BB	BB	BB	BB	BB	BB	BB	BB	BB	BB	BB	BB	BB	BB	BB	BB	BB	BB	BB	BB	BB	BB	BB	BB	BB	BB	BB	BB	BB	BB	BB	BB	BB	BB	BB	BB	BB	BB	BB	BB	BB	BB
AX-686598435	FEM_Vitis0043734	chr02	16669435	BB	BB	BB	BB	BB	BB	AB	BB	BB	BB	BB	BB	BB	BB	BB	BB	BB	BB	BB	BB	AB	BB	BB	BB	BB	BB	BB	BB	BB	BB	BB	BB	BB	BB	AB	BB	BB	BB	BB	BB	BB	BB	BB	BB	BB	BB
AX-691511976	FEM_Vitis_Candidate0000144	chr02	16673724	AB	BB	AB	AA	AA	AA	AB	AA	AA	BB	AB	AA	AA	AB	AA	BB	BB	AA	AA	AB	BB	AA	AA	AA	AB	AA	AA	AA	AA	AB	AA	AA	AA	AA	AB	AB	AB	AA	AB	AA	AB	AA	AA	AA	AA	AA
AX-686598500	FEM_Vitis0043803	chr02	16714166	BB	BB	BB	BB	BB	BB	BB	BB	BB	BB	BB	BB	BB	BB	BB	BB	BB	BB	BB	BB	BB	BB	BB	BB	BB	BB	BB	BB	BB	BB	BB	BB	BB	BB	BB	BB	BB	BB	BB	BB	BB	BB	BB	BB	BB	BB
AX-469855094	chr2_14733683_A_G	chr02	16746360	BB	AB	AB	BB	BB	AB	AB	BB	BB	AB	BB	BB	BB	BB	BB	BB	BB	BB	BB	AB	AB	BB	BB	BB	AB	BB	BB	BB	BB	BB	BB	BB	AB	BB	AB	BB	BB	BB	AB	BB	AA	BB	BB	BB	BB	BB
AX-691500248	chr2_14777037_A_C	chr02	16789657	BB	AA	AB	BB	BB	AB	AB	BB	BB	AB	BB	BB	BB	BB	BB	BB	BB	BB	BB	AB	AB	BB	BB	BB	AB	BB	BB	BB	BB	BB	BB	BB	AB	BB	AB	BB	BB	BB	BB	BB	AA	BB	BB	BB	BB	BB
AX-691505589	FEM_Vitis_Candidate0000146	chr02	16835483	AB	AB	AB	AA	AA	AA	AB	AA	AA	AB	AB	AA	AA	AB	AA	BB	BB	AA	AA	AA	BB	AA	AA	AA	AB	AA	AA	AA	AA	AB	AA	AA	AA	AA	AB	AB	AB	AA	AB	AA	BB	AA	AA	AA	AA	AA
AX-691518295	FEM_Vitis_Candidate0000148	chr02	16915186	AB	BB	AA	AA	AA	AB	AA	AA	AA	BB	AB	AA	AA	AB	AA	BB	BB	AA	AA	AB	NC	AA	AA	AA	AA	AA	AA	AA	AA	AB	AA	AA	AA	AA	AA	AB	AB	AA	AB	AA	AB	AA	AA	AA	AA	AA
AX-687051133	FEM_Vitis0043931	chr02	16930815	BB	BB	BB	BB	BB	BB	BB	BB	BB	BB	BB	BB	BB	BB	BB	BB	BB	BB	BB	BB	BB	BB	BB	BB	BB	BB	BB	BB	BB	BB	BB	BB	BB	BB	BB	BB	BB	BB	BB	BB	AB	BB	BB	BB	BB	BB
AX-471611706	chr2_14942522_A_C	chr02	16951525	AB	AA	AB	BB	BB	AB	AB	BB	BB	AA	AB	BB	BB	AB	BB	AA	AA	BB	BB	AB	AA	BB	BB	BB	AB	BB	BB	BB	BB	AB	BB	BB	AB	BB	AB	AB	AB	BB	AB	BB	AA	BB	BB	BB	BB	BB
AX-686598634	FEM_Vitis0043955	chr02	16951712	AA	AA	AA	AA	AA	AA	AA	AA	AA	AA	AA	AA	AA	AA	AA	AA	AA	AA	AA	AA	AA	AA	AA	AA	AA	AA	AA	AA	AA	AA	AA	AA	AA	AA	AA	AA	AA	AA	AA	AA	AA	AA	AA	AA	AA	AA
AX-475595168	FEM_Vitis0043962	chr02	16959314	AB	AA	AA	AA	AA	AB	AB	AA	AA	AB	AA	AA	AA	AA	AA	AA	AA	AA	AA	AB	AB	AA	AA	AA	AA	AA	AA	AA	AA	AA	AA	AA	AB	AA	AB	AA	AA	AA	AA	AA	AA	AA	AA	AA	AA	AA
AX-686598641	FEM_Vitis0043964	chr02	16960448	AA	AA	AA	AA	AA	AA	AA	AA	AA	AA	AA	AA	AA	AA	AA	AA	AA	AA	AA	AA	AA	AA	AA	AA	AA	AA	AA	AA	AA	AA	AA	AA	AA	AA	AA	AA	AA	AA	AA	AA	AA	AA	AA	AA	AA	AA
AX-686598650	FEM_Vitis0043974	chr02	16974297	AB	AA	AA	AA	AA	AB	AB	AA	AA	AB	AA	AA	AA	AA	AA	AA	AA	AA	AA	AB	AB	AA	AA	AA	AA	AA	AA	AA	AA	AA	AA	AA	AB	AA	AB	AA	AA	AA	AA	AA	AA	AA	AA	AA	AA	AA
AX-687051175	FEM_Vitis0043977	chr02	16974931	BB	BB	BB	BB	BB	BB	BB	BB	BB	BB	BB	BB	BB	BB	BB	BB	BB	BB	BB	BB	BB	BB	BB	BB	BB	BB	BB	BB	BB	BB	BB	BB	BB	BB	BB	BB	BB	BB	AB	BB	AB	BB	BB	BB	BB	BB
AX-691500250	chr2_14983912_C_T	chr02	16992932	AB	BB	AB	AA	AA	AB	AB	AA	AA	BB	AB	AA	AA	AB	AA	BB	BB	AA	AA	AB	BB	AA	AA	AA	AB	AA	AA	AA	AA	AB	AA	AA	AB	AA	AB	AB	AB	AA	AA	AA	BB	AA	AA	AA	AA	AA
AX-691517645	lb_T_C_chr2_15069100	chr02	17078216	AA	AA	AA	AA	AA	AA	AA	AA	AA	AA	AA	AA	AA	AA	AA	AA	AA	AA	AA	AA	AA	AA	AA	AA	AA	AA	AA	AA	AA	AA	AA	AA	AA	AA	AA	AA	AA	AA	AA	AA	AB	AA	AA	AA	AA	AA
AX-691518298	FEM_Vitis_Candidate0000152	chr02	17432714	AB	AA	AB	AB	BB	AB	AB	BB	AB	AA	AB	AB	BB	AB	AB	AA	AA	AB	AB	AB	AA	AB	AB	AB	AB	BB	BB	AB	AB	AB	AB	AB	AB	AB	AB	AB	AB	AB	AB	AB	NC	AB	AB	AB	AB	AB
AX-687051419	FEM_Vitis0044272	chr02	17464346	AA	AA	AA	AA	AA	AA	AA	AA	AA	AA	AA	AA	AA	AA	AA	AA	AA	AA	AA	AA	AA	AA	AA	AA	AA	AA	AA	AA	AA	AA	AA	AA	AA	AA	AA	AA	AA	AA	AA	AA	AA	AA	AA	AA	AA	AA
AX-691508953	cn_T_G_chr2_15578416	chr02	17597420	AA	AA	AA	AA	AA	AA	AA	AA	AA	AA	AA	AA	AA	AA	AA	AA	AA	AA	AA	AA	AA	AA	AA	AA	AA	AA	AA	AA	AA	AA	AA	AA	AA	AA	AA	AA	AA	AA	AA	AA	AA	AA	AA	AA	AA	AA
AX-691502122	chr2_15635828_A_G	chr02	17654615	BB	AB	BB	BB	BB	AB	BB	BB	BB	AB	BB	BB	BB	BB	BB	BB	BB	BB	BB	BB	BB	BB	BB	BB	BB	BB	BB	BB	BB	BB	BB	BB	AB	BB	BB	BB	BB	BB	BB	BB	BB	BB	BB	BB	BB	BB
AX-691511985	FEM_Vitis_Candidate0000156	chr02	17850107	AB	AA	AB	BB	BB	BB	AB	BB	BB	AB	AB	BB	BB	AB	BB	AA	AA	BB	BB	AB	AA	BB	BB	BB	AB	BB	BB	BB	BB	AB	BB	BB	BB	BB	AB	AB	AB	BB	AB	BB	AA	BB	BB	BB	BB	BB
AX-686599384	FEM_Vitis0044833	chr02	17860890	AA	AA	AA	AA	AA	AA	AB	AA	AA	AA	AA	AA	AA	AA	AA	AA	AA	AA	AA	AA	AB	AA	AA	AA	AA	AA	AA	AA	AA	AA	AA	AA	AA	AA	AB	AA	AA	AA	AA	AA	AA	AA	AA	AA	AA	AA
AX-686599507	FEM_Vitis0044978	chr02	17994540	AA	AA	AA	AA	AA	AA	AB	AA	AA	AA	AA	AA	AA	AA	AA	AA	AA	AA	AA	AA	AB	AA	AA	AA	AA	AA	AA	AA	AA	AA	AA	AA	AA	AA	AB	AA	AA	AA	AA	AA	AA	AA	AA	AA	AA	AA
AX-691518304	FEM_Vitis_Candidate0000158	chr02	18064021	AB	BB	AB	AA	AA	AA	AB	AA	AA	AB	AB	AA	AA	AB	AA	BB	BB	AA	AA	AA	BB	AA	AA	AA	AB	AA	AA	AA	AA	AB	AA	AA	AA	AA	AB	AB	AB	AA	AB	AA	BB	AA	AA	AA	AA	AA
AX-691511988	FEM_Vitis_Candidate0000159	chr02	18105574	AB	BB	AB	AA	AA	AA	AB	AA	AA	AB	AB	AA	AA	AB	AA	BB	BB	AA	AA	AA	BB	AA	AA	AA	AB	AA	AA	AA	AA	AB	AA	AA	AA	AA	AB	AB	AB	AA	NC	AA	AA	AA	AA	AA	AA	AA
AX-691511989	FEM_Vitis_Candidate0000160	chr02	18149825	AB	AB	AB	BB	BB	BB	BB	BB	BB	AB	AB	BB	BB	AB	BB	AA	AA	BB	BB	BB	AB	BB	BB	BB	AB	BB	BB	BB	BB	AB	BB	BB	BB	BB	BB	AB	AB	BB	BB	BB	BB	BB	BB	BB	BB	BB
AX-687052130	FEM_Vitis0045185	chr02	18342327	BB	BB	BB	BB	BB	BB	BB	BB	BB	BB	BB	BB	BB	BB	BB	BB	BB	BB	BB	BB	BB	BB	BB	BB	BB	BB	BB	BB	BB	BB	BB	BB	BB	BB	BB	BB	BB	BB	BB	BB	BB	BB	BB	BB	BB	BB
AX-472133400	FEM_Vitis_Candidate0000162	chr02	18344014	AB	BB	AB	AA	AA	AB	AB	AA	AA	BB	AB	AA	AA	AB	AA	BB	BB	AA	AA	AB	BB	AA	AA	AA	AB	AA	AA	AB	AA	AB	AB	AB	AB	AA	AB	AB	AB	AA	AB	AA	BB	AA	AA	AA	AA	AA
AX-686523015	FEM_Vitis0045260	chr02	18420181	BB	AA	AB	BB	BB	AB	AB	BB	BB	AB	BB	BB	BB	BB	BB	BB	BB	BB	BB	BB	AB	BB	BB	BB	AB	BB	BB	AB	BB	BB	BB	AB	AB	BB	AB	BB	BB	BB	BB	BB	AA	BB	BB	BB	BB	BB
AX-691511990	FEM_Vitis_Candidate0000163	chr02	18552424	AA	BB	AB	AA	AA	AB	AA	AA	AA	BB	AB	AA	AA	AB	AA	BB	BB	AA	AA	NC	AB	AA	AA	AA	AB	AA	AA	AB	AA	AB	AA	AB	AB	AA	AA	AB	AB	AA	AB	AA	BB	AA	AA	AA	AA	AA
AX-691515374	be_T_C_chr2_16538398	chr02	18552626	AA	AA	AA	AA	AA	AA	AA	AA	AA	AA	AA	AA	AA	AA	AA	AA	AA	AA	AA	AA	AA	AA	AA	AA	AA	AA	AA	AA	AA	AA	AA	AA	AA	AA	AA	AA	AA	AA	AA	AA	AA	AA	AA	AA	AA	AA
AX-691518308	FEM_Vitis_Candidate0000164	chr02	18555060	AB	BB	AB	AA	AA	AB	AA	AA	AA	BB	AB	AA	AA	AB	AA	BB	BB	AA	AA	AA	AB	AA	AA	AA	AB	AA	AA	AB	AA	AB	AB	AB	AB	AA	AA	AB	AB	AA	AB	AA	BB	AA	AA	AA	AA	AA
AX-691504855	mu_s_C_A_chr2_16547578	chr02	18561806	AB	BB	BB	BB	AB	BB	BB	BB	BB	BB	BB	BB	BB	BB	BB	BB	BB	AB	AB	BB	BB	BB	BB	BB	BB	BB	AB	BB	AB	BB	BB	BB	BB	BB	BB	BB	BB	BB	BB	BB	BB	BB	BB	NC	BB	BB
AX-691518309	FEM_Vitis_Candidate0000165	chr02	18562305	AB	BB	AB	AA	AA	AB	AB	AA	AA	BB	AB	AA	AA	AB	AA	BB	BB	AA	AA	AB	BB	AA	AA	AA	AB	AA	AA	AB	AA	AB	AB	AB	AB	AA	AB	AB	AB	AA	AB	AA	BB	AA	AA	AA	AA	AA
AX-687052271	FEM_Vitis0045357	chr02	18564063	AB	AA	AB	BB	BB	AB	AB	BB	BB	AA	AB	BB	BB	AB	BB	AA	AA	BB	BB	AB	AA	BB	BB	BB	AB	BB	BB	AB	BB	AB	AB	AB	AB	BB	AB	AB	AB	BB	AB	BB	AA	BB	BB	BB	BB	BB
AX-473641433	chr2_16619946_C_T	chr02	18634242	BB	AA	AB	BB	BB	AB	AB	BB	BB	AA	AB	BB	BB	AB	BB	AA	AA	BB	BB	BB	AA	BB	BB	BB	AB	BB	BB	AB	BB	AB	BB	AB	AB	BB	AB	AB	AB	BB	BB	BB	BB	BB	BB	BB	BB	BB
AX-475598765	FEM_Vitis0045440	chr02	18636477	BB	BB	BB	BB	BB	BB	BB	BB	BB	BB	BB	BB	BB	BB	BB	BB	BB	BB	BB	AB	BB	BB	BB	BB	BB	BB	BB	BB	BB	BB	BB	BB	BB	BB	BB	BB	BB	BB	AB	BB	AA	BB	BB	BB	BB	BB
AX-687052354	FEM_Vitis0045463	chr02	18643620	BB	BB	BB	BB	BB	BB	BB	BB	BB	BB	BB	BB	BB	BB	BB	BB	BB	BB	BB	AB	BB	BB	BB	BB	BB	BB	BB	BB	BB	BB	BB	BB	BB	BB	BB	BB	BB	BB	AB	BB	BB	BB	BB	BB	BB	BB
AX-691511993	FEM_Vitis_Candidate0000166	chr02	18665185	AB	BB	AB	AA	AA	AB	AB	AA	AA	BB	AB	AA	AA	AB	AA	BB	BB	AA	AA	AB	BB	AA	AA	AA	AB	AA	AA	AB	AA	AB	AA	AB	AB	AA	AB	AB	AB	AA	AA	AA	BB	AA	AA	AA	AA	AA
AX-686523041	FEM_Vitis0045530	chr02	18718023	AA	AA	AA	AA	AA	AA	AA	AA	AA	AA	AA	AA	AA	AA	AA	AA	AA	AA	AA	AA	AA	AA	AA	AA	AA	AA	AA	AA	AA	AA	AA	AA	AA	AA	AA	AA	AA	AA	NC	AA	AA	AA	AA	AA	AA	AA
AX-687052407	FEM_Vitis0045542	chr02	18720567	AB	BB	BB	BB	BB	AB	AB	BB	BB	AA	AB	BB	BB	AB	BB	AA	AA	BB	BB	AB	AA	BB	BB	BB	BB	BB	BB	AB	AB	AB	AB	AB	AB	BB	AB	AB	AB	BB	AB	BB	AA	BB	BB	BB	BB	BB
AX-686600003	FEM_Vitis_Candidate0000167	chr02	18752689	BB	BB	BB	BB	BB	BB	AB	BB	BB	BB	BB	BB	BB	BB	BB	BB	BB	BB	BB	BB	AB	BB	BB	BB	BB	BB	BB	BB	BB	BB	BB	BB	BB	BB	AB	BB	BB	BB	BB	BB	BB	BB	BB	BB	BB	BB
AX-686531279	FEM_Vitis0045679	chr02	18881416	AA	AA	AA	AA	AA	AA	AB	AA	AA	AA	AA	AA	AA	AA	AA	AA	AA	AA	AA	AA	AA	AA	AA	AA	AA	AA	AA	AA	AA	AA	AA	AA	AA	AA	AA	AA	AA	AA	AA	AA	AA	AA	AA	AA	AA	AA
AX-686600091	FEM_Vitis0045696	chr02	18890794	AB	BB	BB	BB	BB	AB	AB	BB	BB	AA	AB	BB	BB	AB	BB	AA	AA	BB	BB	BB	AA	BB	BB	BB	BB	BB	BB	AB	AB	AB	AB	AB	AB	BB	AB	AB	AB	BB	AB	BB	AA	BB	BB	BB	BB	BB
AX-691514006	mu_o_C_T_chr2_16881599	chr02	18895796	BB	BB	BB	BB	BB	BB	BB	BB	BB	AA	AA	BB	BB	AA	BB	AA	AA	BB	BB	BB	AA	BB	BB	BB	BB	BB	BB	BB	BB	AA	AA	BB	BB	BB	BB	AA	AA	BB	BB	BB	BB	BB	BB	BB	BB	BB
AX-686600096	FEM_Vitis0045704	chr02	18904689	BB	BB	BB	BB	BB	BB	BB	BB	BB	BB	BB	BB	BB	BB	BB	BB	BB	BB	BB	BB	BB	BB	BB	BB	BB	BB	BB	BB	BB	BB	BB	BB	BB	BB	BB	BB	BB	BB	BB	BB	BB	BB	BB	BB	BB	BB
AX-686600122	FEM_Vitis0045747	chr02	18947152	AB	AA	AA	AA	AA	AB	AB	AA	AA	AB	AA	AA	AA	AA	AA	AA	AA	AA	AA	AB	AB	AA	AA	AA	AA	AA	AA	AB	AB	AA	AA	AB	AB	AA	AB	AA	AA	AA	AB	AA	NC	AA	AA	AA	AA	AA
AX-687052603	FEM_Vitis0045806	chr02	19002176	BB	BB	BB	BB	BB	AB	BB	BB	BB	BB	BB	BB	BB	BB	BB	BB	BB	BB	BB	BB	BB	BB	BB	BB	BB	BB	BB	AB	BB	BB	BB	AB	NC	BB	BB	BB	BB	AB	BB	BB	BB	AB	AB	AB	AB	BB
AX-686600382	FEM_Vitis0046048	chr02	19263148	BB	BB	BB	BB	BB	BB	BB	BB	BB	BB	BB	BB	BB	BB	BB	BB	BB	BB	BB	BB	BB	BB	BB	BB	BB	BB	BB	BB	BB	BB	BB	BB	BB	BB	BB	BB	BB	BB	BB	BB	BB	BB	BB	BB	BB	BB
AX-686600387	FEM_Vitis0046053	chr02	19274537	AA	AA	AA	AA	AA	AA	AA	AA	AA	AA	AA	AA	AA	AA	AA	AA	AA	AA	AA	AA	AA	AA	AA	AA	AA	AA	AA	AA	AA	AA	AA	AA	AA	AA	AA	AA	AA	AA	AB	AA	BB	AA	AA	AA	AA	AA
AX-691513952	SNP1229_219	chr02	19276556	AB	AA	AA	AA	AA	AB	AA	AA	AA	BB	AB	AA	AA	AB	AA	BB	BB	AA	AA	AB	AB	AA	AA	AA	AA	AA	AA	AB	AB	AB	AB	AB	AB	AA	AA	AB	AB	AA	AA	AA	BB	AA	AA	AA	AA	AA
AX-687052821	FEM_Vitis0046068	chr02	19302361	BB	BB	BB	BB	BB	BB	BB	BB	BB	BB	BB	BB	BB	BB	BB	BB	BB	BB	BB	BB	BB	BB	BB	BB	BB	BB	BB	BB	BB	BB	BB	BB	BB	BB	BB	BB	BB	BB	AB	BB	BB	BB	BB	BB	BB	BB
AX-687052823	FEM_Vitis0046071	chr02	19304081	BB	BB	BB	BB	BB	BB	BB	BB	BB	AB	AB	BB	BB	AB	BB	AA	AA	BB	BB	BB	AB	BB	BB	BB	BB	BB	BB	BB	BB	AB	BB	BB	BB	BB	BB	AB	AB	BB	BB	BB	AA	BB	BB	BB	BB	BB
AX-475601433	FEM_Vitis0046116	chr02	19352778	AA	AA	AA	AA	AA	AA	AA	AA	AA	AA	AA	AA	AA	AA	AA	AA	AA	AA	AA	AA	AA	AA	AA	AA	AA	AA	AA	AA	AA	AA	AA	AA	AA	AA	AA	AA	AA	AA	AA	AA	AA	AA	AA	AA	AA	AA
AX-472136524	FEM_Vitis0046156	chr02	19393610	BB	BB	BB	BB	BB	BB	BB	BB	BB	BB	BB	BB	BB	BB	BB	BB	BB	BB	BB	BB	BB	BB	BB	BB	BB	BB	BB	BB	BB	BB	BB	BB	BB	BB	BB	BB	BB	BB	AB	BB	BB	BB	BB	BB	BB	BB
AX-686531348	FEM_Vitis0046187	chr02	19439608	AA	AA	AA	AA	AA	AA	AA	AA	AA	AA	AA	AA	AA	AA	AA	AA	AA	AA	AA	AA	AA	AA	AA	AA	AA	AA	AA	AA	AA	AA	AA	AA	AA	AA	AA	AA	AA	AA	AB	AA	AA	AA	AA	AA	AA	AA
AX-473646276	chr2_17369631_A_G	chr02	19447236	AB	AB	AB	AA	AB	AA	AA	AA	AA	AB	AB	AA	AA	AB	AA	BB	BB	AA	AA	AB	AB	AA	AA	AA	AB	AA	AB	AA	AA	AB	AA	AA	AA	AA	AA	AB	AB	AA	AA	AA	AA	AA	AA	AA	AA	AA
AX-475602346	FEM_Vitis0046197	chr02	19447785	BB	BB	BB	BB	BB	AB	AB	BB	BB	AB	BB	BB	BB	BB	BB	BB	BB	BB	BB	BB	AB	BB	BB	BB	BB	BB	BB	AB	BB	BB	AB	AB	AB	BB	AB	BB	BB	BB	BB	BB	AA	BB	BB	BB	BB	BB
AX-691502125	chr2_17436725_A_C	chr02	19514331	AB	BB	AB	AA	AB	AB	AB	AA	AA	BB	AB	AA	AA	AB	AA	BB	BB	AA	AA	AB	BB	AA	AA	AA	AB	AA	AB	AB	AB	AB	AB	AB	AB	AA	AB	AB	AB	AA	AB	AA	BB	AA	AA	AA	AA	AA
AX-691517738	FEM_Vitis_Candidate0000168	chr02	19552268	BB	BB	BB	BB	BB	BB	AB	BB	BB	BB	BB	BB	BB	BB	BB	BB	BB	BB	BB	AB	NC	BB	BB	BB	BB	BB	BB	BB	BB	BB	BB	BB	BB	BB	AB	BB	BB	BB	BB	BB	BB	BB	BB	BB	BB	BB
AX-691515376	be_C_A_chr2_17510812	chr02	19588418	BB	BB	BB	BB	BB	BB	BB	BB	BB	BB	BB	BB	BB	BB	BB	BB	BB	BB	BB	BB	BB	BB	BB	BB	BB	BB	BB	BB	BB	BB	BB	BB	BB	BB	BB	BB	BB	BB	BB	BB	BB	BB	BB	BB	BB	BB
AX-691508959	FEM_Vitis_Candidate0000169	chr02	19592864	BB	AB	BB	BB	BB	BB	AB	BB	BB	BB	BB	BB	BB	BB	BB	BB	BB	BB	BB	AB	AB	BB	BB	BB	BB	BB	BB	BB	BB	BB	BB	BB	BB	BB	AB	BB	BB	BB	AB	BB	AA	BB	BB	BB	BB	BB
AX-691517032	lb_T_C_chr2_17518429	chr02	19596035	AA	AA	AA	AA	AA	AA	AA	AA	AA	AA	AA	AA	AA	AA	AA	AA	AA	AA	AA	AA	AA	AA	AA	AA	AA	AA	AA	AA	AA	AA	AA	AA	AA	AA	AA	AA	AA	AA	AA	AA	BB	AA	AA	AA	AA	AA
AX-687053038	FEM_Vitis0046352	chr02	19596193	AA	AA	AA	AA	AA	AA	AA	AA	AA	AA	AA	AA	AA	AA	AA	AA	AA	AA	AA	AA	AA	AA	AA	AA	AA	AA	AA	AA	AA	AA	AA	AA	AA	AA	AA	AA	AA	AA	AA	AA	AA	AA	AA	AA	AA	AA
AX-473647329	ae_A_G_chr2_17519084	chr02	19596690	AA	AA	AA	AA	AA	AA	AA	AA	AA	AA	AA	AA	AA	AA	AA	AA	AA	AA	AA	AA	AA	AA	AA	AA	AA	AA	AA	AA	AA	AA	AA	AA	AA	AA	AA	AA	AA	AA	AA	AA	BB	AA	AA	AA	AA	AA
AX-691505595	chr2_17616602_C_T	chr02	19693890	AB	BB	AB	AA	AB	AB	AB	AA	AA	BB	AB	AA	AA	AB	AA	BB	BB	AA	AA	AB	BB	AA	AA	AA	AB	AA	AB	AB	AB	AB	AB	AB	AB	AA	AB	AB	AB	AA	AB	AA	BB	AA	AA	AA	AA	AA
AX-691500253	chr2_17694758_C_T	chr02	19770974	AA	AB	NC	AA	AB	AA	AA	AA	AA	AA	AA	AA	AA	AA	AA	AA	AA	AA	AA	AB	AA	AA	AA	AA	AB	AA	AB	AA	AB	AA	AA	AA	AA	AA	AA	AA	AA	AA	AA	AA	AA	AA	AA	AA	AA	AA
AX-691518311	FEM_Vitis_Candidate0000170	chr02	19806552	AB	BB	AB	AA	AB	AA	AB	AA	AA	AB	AB	AA	AA	AB	AA	BB	BB	AA	AA	AA	BB	AA	AA	AA	AB	AA	AB	AA	AB	AB	AB	AA	AA	AA	AB	AB	AB	AA	AB	AA	BB	AA	AA	AA	AA	AA
AX-691500254	Vvi_805	chr02	19808625	BB	AB	AB	BB	AB	BB	BB	BB	BB	BB	BB	BB	BB	BB	BB	BB	BB	BB	BB	BB	BB	BB	BB	BB	AB	BB	AB	BB	AB	BB	AB	BB	BB	BB	BB	BB	BB	BB	BB	BB	BB	BB	BB	BB	BB	BB
AX-691505600	chr2_17743000_A_G	chr02	19818495	AB	AB	AB	AA	AB	AB	AA	AA	AA	BB	AB	AA	AA	AB	AA	BB	BB	AA	AA	AB	AB	AA	AA	AA	AB	AA	AB	AB	AB	AB	AB	AB	AB	AA	AA	AB	BB	AA	AB	AA	BB	AA	AA	AA	AA	AA
AX-691505602	chr2_17762787_C_T	chr02	19838092	AB	AB	AB	AA	AB	AB	AA	AA	AA	BB	AB	AA	AA	AB	AA	BB	BB	AA	AA	AB	AB	AA	AA	AA	AB	AA	AB	AB	AB	AB	AB	AB	AB	AA	AA	AB	BB	AA	AB	AA	BB	AA	AA	AA	AA	AA
AX-691505606	chr2_17772139_A_G	chr02	19847444	AA	AA	AA	AA	AA	AB	AA	AA	AA	AB	AA	AA	AA	AA	AA	AA	AA	AA	AA	AA	AA	AA	AA	AA	AA	AA	AA	AB	AA	AA	AA	AB	AB	AA	AA	AA	AB	AA	AA	AA	AA	AA	AA	AA	AA	AA
AX-687053252	FEM_Vitis0046616	chr02	19859396	AA	AA	AA	AA	AA	AA	AB	AA	AA	AA	AA	AA	AA	AA	AA	AA	AA	AA	AA	AA	AB	AA	AA	AA	AA	AA	AA	AA	AA	AA	AA	AA	AA	AA	AB	AA	AA	AA	AA	AA	AA	AA	AA	AA	AA	AA
AX-687053374	FEM_Vitis0046755	chr02	20013441	AA	AA	AA	AA	AA	AA	AA	AA	AA	AA	AA	AA	AA	AA	AA	AA	AA	AA	AA	AA	AA	AA	AA	AA	AA	AA	AA	AA	AA	AA	AA	AA	AA	AA	AA	AA	AA	AA	AA	AA	AA	AA	AA	AA	AA	AA
AX-691502128	chr2_17960025_A_G	chr02	20016036	AB	AA	AB	BB	AB	AB	AB	BB	BB	AA	AA	BB	BB	AB	BB	AA	AA	BB	BB	AB	AA	BB	BB	BB	AB	BB	AB	AB	AB	AB	AB	AB	AB	BB	AB	AB	AA	BB	BB	BB	BB	BB	BB	BB	BB	BB
AX-691502129	chr2_18006607_A_G	chr02	20062618	AB	AB	AB	AA	AB	AA	AA	AA	AA	AB	BB	AA	AA	AB	AA	BB	BB	AA	AA	AA	AB	AA	AA	AA	AB	AA	AB	AA	AB	AB	AB	AA	AA	AA	AA	AB	BB	AA	AA	AA	AA	AA	AA	AA	AA	AA
AX-691515377	be_G_A_chr2_18008989	chr02	20065000	BB	BB	BB	BB	BB	BB	BB	BB	BB	BB	BB	BB	BB	BB	BB	BB	BB	BB	BB	BB	BB	BB	BB	BB	BB	BB	BB	BB	BB	BB	BB	BB	BB	BB	BB	BB	BB	BB	BB	BB	NC	BB	BB	BB	BB	BB
AX-686601007	FEM_Vitis0046829	chr02	20078043	AB	BB	AB	AA	AB	AA	AA	AA	AA	AB	BB	AA	AA	AB	AA	BB	BB	AA	AA	AB	AB	AA	AA	AA	AB	AA	AB	AA	AB	AB	AB	AA	AA	AA	AA	AB	BB	AA	NC	AA	BB	AA	AA	AA	AA	AA
AX-691505505	ae_G_A_chr2_18023306	chr02	20079317	BB	AB	BB	BB	BB	BB	BB	BB	BB	BB	BB	BB	BB	BB	BB	BB	BB	BB	BB	BB	BB	BB	BB	BB	BB	BB	BB	BB	BB	BB	BB	BB	BB	BB	BB	BB	BB	BB	BB	BB	AB	BB	BB	BB	BB	BB
AX-691514523	ae_G_A_chr2_18023306	chr02	20079317	BB	BB	BB	BB	BB	BB	BB	BB	BB	BB	BB	BB	BB	BB	BB	BB	BB	BB	BB	BB	BB	BB	BB	BB	BB	BB	BB	BB	BB	BB	BB	BB	BB	BB	BB	BB	BB	BB	BB	BB	AB	BB	BB	BB	BB	BB
AX-691502130	chr2_18082219_C_T	chr02	20138219	AB	AB	AB	BB	AB	AB	BB	BB	BB	AA	AA	BB	BB	AB	BB	AA	AA	BB	BB	BB	AB	BB	BB	BB	AB	BB	AB	AB	AB	AB	AB	AB	AB	BB	BB	AB	AA	BB	BB	BB	BB	BB	BB	BB	BB	BB
AX-687053435	FEM_Vitis0046851	chr02	20152052	AA	AA	AA	AA	AA	AA	AA	AA	AA	AA	AA	AA	AA	AA	AA	AA	AA	AA	AA	AA	AA	AA	AA	AA	AA	AA	AA	AA	AA	AA	AA	AA	AA	AA	AA	AA	AA	AA	AA	AA	BB	AA	AA	AA	AA	AA
AX-687053450	FEM_Vitis0046870	chr02	20188198	AA	AA	AA	AA	AA	AA	AA	AA	AA	AA	AA	AA	AA	AA	AA	AA	AA	AA	AA	AA	AA	AA	AA	AA	AA	AA	AA	AA	AA	AA	AA	AA	AA	AA	AA	AA	AA	AA	AA	AA	AA	AA	AA	AA	AA	AA
AX-691511627	li_A_C_chr2_18138447	chr02	20194447	AA	AA	AA	AA	AA	AA	AA	AA	AA	AA	AA	AA	AA	AA	AA	AA	AA	AA	AA	AA	AA	AA	AA	AA	AA	AA	AA	AA	AA	AA	AA	AA	AA	AA	AA	AA	AA	AA	AA	AA	AA	AA	AA	AA	AA	AA
AX-475606819	chr2_18305755_C_T	chr02	20361658	BB	AA	AB	BB	AB	AB	AB	BB	BB	AA	AA	BB	BB	AB	BB	AA	AA	BB	BB	AB	AA	BB	BB	BB	AB	BB	AB	AB	AB	AB	BB	AB	AB	BB	AB	AB	AA	BB	BB	BB	AA	BB	BB	BB	BB	BB
AX-687053616	FEM_Vitis0047082	chr02	20369450	AA	AA	AA	AA	AA	AA	AA	AA	AA	AA	AA	AA	AA	AA	AA	AA	AA	AA	AA	AA	AA	AA	AA	AA	AA	AA	AA	AA	AA	AA	AA	AA	AA	AA	AA	AA	AA	AA	AA	AA	AA	AA	AA	AA	AA	AA
AX-473652661	chr2_18336450_A_C	chr02	20392352	BB	AA	AB	BB	AB	BB	AB	BB	BB	AB	AA	BB	BB	AB	BB	AA	AA	BB	BB	BB	AA	BB	BB	BB	AB	BB	AB	BB	AB	AB	BB	BB	BB	BB	AB	AB	AB	BB	BB	BB	BB	BB	BB	BB	BB	BB
AX-686601267	FEM_Vitis0047152	chr02	20408035	BB	BB	BB	BB	BB	BB	BB	BB	BB	BB	BB	BB	BB	BB	BB	BB	BB	BB	BB	BB	BB	BB	BB	BB	BB	BB	BB	BB	BB	BB	BB	BB	BB	BB	BB	BB	BB	BB	AB	BB	AA	BB	BB	BB	BB	BB
AX-475607251	chr2_18360408_A_G	chr02	20416310	BB	AA	AB	BB	AB	AB	AB	BB	BB	AA	AA	BB	BB	AB	BB	AA	AA	BB	BB	BB	AA	BB	BB	BB	AB	BB	AB	AB	AB	AB	BB	AB	AB	BB	AB	AB	AB	BB	BB	BB	BB	BB	BB	BB	BB	BB
AX-691511996	FEM_Vitis_Candidate0000173	chr02	20458376	AB	BB	AB	AA	AB	AB	AB	AA	AA	BB	BB	AA	AA	AB	AA	BB	BB	AA	AA	AB	BB	AA	AA	AA	AB	AA	AB	AB	AB	AB	AB	AB	AB	AA	AB	AB	BB	AA	AA	AA	AA	AA	AA	AA	AA	AA
AX-686601349	FEM_Vitis0047263	chr02	20515576	AB	AA	AA	AA	AA	AA	AA	AA	AA	AB	BB	AA	AA	AB	AA	BB	BB	AA	AA	AA	AB	AA	AA	AA	AA	AA	AA	AA	AB	AB	AB	AA	AA	AA	AA	AB	BB	AA	AA	AA	NC	AA	AA	AA	AA	AA
AX-686601360	FEM_Vitis0047275	chr02	20533836	AB	AA	AA	AA	AA	AA	AA	AA	AA	AB	BB	AA	AA	AB	AA	BB	BB	AA	AA	AA	AB	AA	AA	AA	AA	AA	AA	AA	AB	AB	AB	AA	AA	AA	AA	AB	AB	AA	AA	AA	AA	AA	AA	AA	AA	AA
AX-691517034	lb_G_A_chr2_18528511	chr02	20602118	BB	AB	AB	BB	AB	BB	BB	BB	BB	BB	BB	BB	BB	BB	BB	BB	BB	BB	BB	BB	BB	BB	BB	BB	AB	BB	AB	BB	BB	BB	BB	BB	BB	BB	BB	BB	BB	BB	BB	BB	BB	BB	BB	BB	BB	BB
AX-473654543	FEM_Vitis0047351	chr02	20663608	BB	BB	BB	BB	BB	BB	BB	BB	BB	BB	BB	BB	BB	BB	BB	BB	BB	BB	BB	BB	BB	BB	BB	BB	BB	BB	BB	BB	BB	BB	BB	BB	BB	BB	BB	BB	BB	BB	BB	BB	AA	BB	BB	BB	BB	BB
AX-686588336	FEM_Vitis0031851	chr02_ALT	57766	BB	BB	BB	BB	BB	BB	BB	BB	BB	BB	BB	BB	BB	BB	BB	BB	BB	BB	BB	BB	BB	BB	BB	BB	BB	BB	BB	BB	BB	BB	BB	BB	BB	BB	BB	BB	BB	BB	BB	BB	BB	BB	BB	BB	BB	AB
AX-691508915	cn_T_C_chr2_4633050	chr02_ALT	262942	AA	AA	AA	AA	AA	AA	AA	AA	AA	AA	AA	AA	AA	AA	AA	AA	AA	AA	AA	AA	AA	AA	AA	AA	AA	AA	AA	AA	AA	AA	AA	AA	AA	AA	AA	AA	AA	AA	AA	AA	AA	AA	AA	AA	AA	AA
AX-686588850	FEM_Vitis0032489	chr02_ALT	677243	AA	AA	AA	AA	AB	AA	AB	AA	AA	AA	AB	AA	AA	AA	AB	AB	AA	AA	AA	AA	AA	AA	AB	AA	AB	AB	AB	AA	AA	AA	AA	AA	AA	AA	AB	AB	AB	AB	AA	AB	AA	AB	AB	AB	BB	AA
AX-686588909	FEM_Vitis0032551	chr02_ALT	707333	BB	BB	BB	BB	BB	BB	BB	BB	BB	BB	BB	BB	BB	BB	BB	BB	BB	BB	BB	BB	BB	BB	BB	BB	BB	BB	BB	BB	BB	BB	BB	BB	BB	BB	BB	BB	BB	BB	AB	BB	AB	BB	BB	BB	BB	BB
AX-686588934	FEM_Vitis0032577	chr02_ALT	718988	AA	AA	AB	AA	AA	AA	AA	AA	AB	AA	AA	AB	AB	AB	AA	AA	AA	AA	AA	AB	AA	AB	AA	AB	AA	AA	AA	AB	AA	AB	AA	AA	AA	AB	AA	AA	AA	AA	AA	AA	AA	AA	AA	AA	AA	AA
AX-686589041	FEM_Vitis0032685	chr02_ALT	771572	BB	BB	BB	BB	BB	BB	BB	BB	BB	BB	BB	BB	BB	BB	BB	BB	BB	BB	BB	BB	BB	BB	BB	BB	BB	BB	BB	BB	BB	BB	BB	BB	BB	BB	BB	BB	BB	BB	AB	BB	BB	BB	BB	BB	BB	BB
AX-691516174	cn_G_A_chrUn_15516615	chr02_ALT	1274325	BB	BB	BB	BB	BB	BB	BB	BB	BB	BB	BB	BB	BB	BB	BB	BB	BB	BB	BB	BB	BB	BB	BB	BB	BB	BB	BB	BB	BB	BB	BB	BB	BB	BB	BB	BB	BB	BB	AB	BB	BB	BB	BB	BB	BB	BB
AX-691509191	chrUn_15556806_G_T	chr02_ALT	1315126	AB	BB	BB	AB	BB	BB	BB	AB	AB	AB	AB	AB	AB	AB	AB	AB	AA	AB	AB	AB	AB	BB	AB	AB	BB	BB	BB	BB	AB	AB	BB	AB	BB	AB	BB	BB	AB	BB	BB	BB	BB	BB	BB	BB	BB	BB
AX-686589455	FEM_Vitis0033211	chr02_ALT	1643795	AA	AA	AA	AA	AA	AA	AA	AA	AA	AA	AA	AA	AA	AA	AA	AA	AA	AA	AA	AA	AA	AA	AA	AA	AA	AA	AA	AA	AA	AA	AA	AA	AA	AA	AA	AA	AA	AA	AA	AA	AA	AA	AA	AA	AA	AB
AX-686737568	FEM_Vitis0217245	chr02_ALT	2033343	AA	AA	AA	AA	AA	AA	AA	AA	AA	AA	AA	AA	AA	AA	AA	AA	AA	AA	AA	AA	AA	AA	AA	AA	AA	AA	AA	AA	AA	AA	AA	AA	AA	AA	AA	AA	AA	AA	AA	AA	AA	AA	AA	AA	AA	AA
AX-691517887	lb_T_G_chrUn_12138241	chr02_ALT	2402998	AA	AA	AA	AA	AA	AA	AA	AA	AA	AA	AA	AA	AA	AA	AA	AA	AA	AA	AA	AA	AA	AA	AA	AA	AA	AA	AA	AA	AA	AA	AA	AA	AA	AA	AA	AA	AA	AA	AA	AA	BB	AA	AA	AA	AA	AA
AX-471033281	chrUn_12109052_A_G	chr02_ALT	2431817	AA	AA	AA	AB	AB	AA	BB	AB	AB	AA	AB	AB	AB	AB	AB	AA	AA	AA	AA	AA	AA	BB	AB	AA	AB	AB	AB	BB	AA	AB	AA	AB	AA	AA	AB	AB	AA	AB	AB	AB	AA	AB	AB	AB	BB	AA
AX-691517586	be_C_A_chr2_5646654	chr02_ALT	2720566	BB	BB	BB	BB	BB	BB	BB	BB	BB	BB	BB	BB	BB	BB	BB	BB	BB	BB	BB	BB	BB	BB	BB	BB	BB	BB	BB	BB	BB	BB	BB	BB	BB	BB	BB	BB	BB	BB	BB	BB	NC	BB	BB	BB	BB	AB
AX-691508921	cn_G_A_chr2_5681886	chr02_ALT	2733180	BB	BB	BB	AB	BB	BB	AB	AB	AB	BB	BB	AB	AB	AB	BB	BB	BB	BB	BB	BB	BB	AB	AB	BB	BB	AB	BB	AA	BB	AB	BB	AB	BB	BB	BB	BB	BB	BB	BB	AB	BB	BB	BB	BB	AB	BB
AX-473929829	ae_G_A_chr2_5683137	chr02_ALT	2734431	BB	BB	BB	AB	BB	BB	AB	AB	AB	BB	BB	AB	AB	AB	BB	BB	BB	BB	BB	BB	BB	AB	AB	BB	BB	AB	BB	AA	BB	AB	BB	AB	BB	BB	BB	BB	BB	BB	AB	AB	AA	BB	BB	BB	AB	BB
AX-473976877	chr3_4579_A_G	chr03	12208	AB	AA	AB	BB	AB	AA	AA	BB	AB	AB	AB	AB	AB	AB	BB	AB	BB	AB	AA	AB	AB	BB	AB	AB	AB	AB	AA	AB	BB	AB	BB	AB	AA	AB	AB	AB	AB	AB	AB	AB	BB	AB	BB	BB	AB	BB
AX-691502133	chr3_24923_C_T	chr03	32448	AB	NC	AA	AB	AA	AA	AA	AB	AA	AA	AB	AB	AA	AA	AB	AA	AA	AA	AA	AA	AA	BB	AA	BB	AA	AA	AA	BB	BB	AB	AA	AA	AA	AA	AB	AA	AA	AB	AA	AB	AA	AB	AB	AB	AA	BB
AX-686601648	FEM_Vitis0047619	chr03	56847	BB	BB	AB	BB	BB	BB	BB	AB	BB	AB	BB	BB	AB	BB	BB	AB	AA	AB	BB	BB	AB	BB	BB	BB	AB	NC	BB	BB	BB	BB	BB	BB	BB	BB	BB	BB	AB	BB	BB	BB	BB	BB	AB	AB	AB	BB
AX-472142182	chr3_91970_G_T	chr03	99495	BB	BB	AB	BB	AB	BB	BB	AB	BB	AB	BB	BB	AB	BB	BB	AB	AA	AB	BB	AB	AB	BB	AB	BB	AB	AB	BB	BB	AB	BB	AA	BB	BB	BB	BB	AB	AB	BB	NC	BB	AA	BB	AB	AB	AB	BB
AX-691502134	chr3_118182_C_T	chr03	125707	AA	AA	AA	AA	AA	AA	AA	AA	AA	AA	AA	AA	AA	AA	AA	AA	AA	AA	AA	AA	AA	AA	AA	AA	AA	AA	AA	AA	AA	AA	AA	AA	AA	AA	AA	AA	AA	AA	AA	AA	AA	AA	AA	AA	AA	AA
AX-691509262	chr3_257067_A_G	chr03	265205	AA	BB	BB	AB	BB	AA	AB	AB	AB	AB	AA	AA	AB	AB	AB	AB	BB	BB	AB	AB	AB	AA	BB	AB	AB	AB	AB	AB	AB	AA	BB	BB	AA	BB	AA	AB	AB	AB	BB	AB	AA	AA	AB	AB	AB	AA
AX-687054292	FEM_Vitis0047919	chr03	272844	AA	BB	BB	AB	BB	AA	AB	AB	AB	AB	AA	AA	AB	AB	AB	AB	BB	BB	AB	AB	AB	AA	BB	AB	AB	AB	AB	AB	AB	AA	BB	BB	AA	BB	AA	AB	AB	AA	AB	AA	AA	AA	AB	AB	AB	AA
AX-687054320	chr3_277845_C_T	chr03	285983	BB	AA	AA	AB	AA	BB	AB	AB	AB	AB	BB	BB	AB	AB	AB	AB	AA	AA	AB	AB	AB	BB	AA	AB	AB	AB	AB	AB	AB	BB	AA	AA	BB	AA	BB	AB	AB	AB	AA	AB	AA	BB	AB	AB	AB	BB
AX-687054329	FEM_Vitis0047968	chr03	289734	BB	BB	BB	BB	BB	BB	BB	BB	BB	BB	BB	BB	BB	BB	BB	BB	BB	BB	BB	AB	BB	BB	BB	BB	BB	BB	BB	BB	BB	BB	BB	BB	BB	BB	BB	BB	BB	BB	BB	BB	BB	BB	BB	BB	BB	BB
AX-691509264	chr3_354781_A_C	chr03	362691	BB	BB	BB	AA	AB	BB	BB	AB	AB	BB	AB	AB	BB	AB	AA	BB	BB	BB	BB	AB	BB	BB	BB	AB	BB	BB	BB	BB	BB	AB	AA	AB	BB	AB	BB	AB	BB	BB	AB	BB	BB	AB	AB	AB	BB	AB
AX-686602097	FEM_Vitis0048152	chr03	398928	AA	AA	AA	AA	AA	AA	AA	AA	AA	AA	AA	AA	AA	AA	AA	AA	AA	AA	AA	AA	AA	AA	AA	AA	AA	AA	AA	AA	AA	AA	AA	AA	AA	AA	AA	AA	AA	AB	AA	AB	AA	AA	AA	AA	AA	AA
AX-687054490	FEM_Vitis0048163	chr03	404526	BB	BB	BB	BB	BB	BB	BB	BB	BB	BB	BB	BB	BB	BB	BB	BB	BB	BB	BB	BB	BB	BB	BB	BB	BB	BB	BB	BB	BB	BB	BB	BB	BB	BB	BB	BB	BB	AB	BB	AB	BB	BB	BB	BB	BB	BB
AX-473978568	FEM_Vitis0048217	chr03	442399	AA	AA	AA	AB	AB	AA	AA	AA	AB	AA	AA	AA	AA	AB	AB	AA	AA	AA	AA	AA	AA	AA	AA	AA	AA	AA	AA	AA	AA	AA	BB	AA	AA	AB	AA	AB	AA	AA	AB	AA	AB	AA	AA	AA	AA	AA
AX-691500260	chr3_532608_A_G	chr03	540260	AB	AA	AA	BB	AA	BB	AB	BB	BB	BB	BB	BB	BB	BB	BB	BB	BB	AA	AB	BB	BB	AA	AA	AB	AB	AB	AB	AA	AA	BB	AA	AA	BB	AB	AB	AB	BB	BB	AB	BB	BB	BB	AB	AB	AB	BB
AX-472143901	chr3_542634_G_T	chr03	550286	BB	BB	BB	AB	BB	BB	BB	AB	BB	BB	AB	AB	BB	BB	AB	BB	BB	BB	BB	BB	BB	BB	BB	AB	BB	BB	BB	BB	BB	AB	BB	BB	BB	BB	BB	BB	BB	BB	BB	BB	BB	AB	AB	AB	BB	AB
AX-691505612	chr3_574803_A_G	chr03	582457	AA	BB	BB	AB	BB	BB	BB	BB	AB	BB	BB	BB	BB	AA	AB	BB	BB	BB	BB	BB	BB	AA	BB	BB	BB	AB	BB	AB	AA	AB	BB	BB	BB	AB	AB	BB	BB	AB	BB	AB	BB	BB	BB	BB	BB	AB
AX-471633468	chr3_595713_A_G	chr03	603367	AB	AA	AA	AB	AA	BB	AB	AA	BB	AB	AB	AA	AB	AB	AB	AB	AA	AA	AB	AB	AB	BB	AA	AA	AB	AA	AB	AB	AB	AA	AA	AB	BB	AB	BB	AB	AB	AB	AA	AB	AA	AB	AA	AA	AB	AA
AX-686602373	FEM_Vitis0048500	chr03	620976	BB	BB	BB	AB	BB	BB	BB	BB	AB	BB	BB	BB	BB	AB	AB	BB	BB	BB	BB	BB	BB	BB	BB	BB	BB	BB	BB	BB	BB	BB	BB	BB	BB	AB	BB	BB	BB	BB	BB	BB	NC	BB	BB	BB	BB	BB
AX-475611372	chr3_624754_C_T	chr03	632408	AB	AB	BB	AA	AA	AA	AA	AA	AA	AB	AA	AB	AB	AB	AA	AB	BB	AB	AA	AA	AB	AA	AB	AB	AB	BB	AA	AB	AB	AB	AA	BB	AA	AB	AA	AA	AB	AB	AB	AB	BB	AA	AB	AB	AB	AA
AX-691500262	chr3_635257_G_T	chr03	642911	AA	AA	AA	AA	AA	AA	AA	AA	AA	AA	AA	AA	AA	AA	AA	AA	AA	AA	AA	AB	AA	AA	AA	AA	AA	AA	AA	AA	AA	AA	AA	AA	AA	AA	AA	AA	AA	AA	AB	AA	AA	AA	AA	AA	AA	AA
AX-473979433	li_T_C_chr3_636319	chr03	643973	AA	BB	BB	AA	AB	AA	AB	AA	AA	AB	AA	AB	AB	AA	AA	AB	BB	BB	AB	AA	AB	AA	BB	AB	AB	AB	AB	AB	AB	AA	AA	AB	AA	AB	AA	AA	AB	AB	AB	AB	BB	AA	AB	AB	AB	AA
AX-475611658	FEM_Vitis0048567	chr03	670192	AB	AB	AA	AB	AA	AA	AA	AA	AB	AA	AA	AA	AA	AB	AB	AA	AA	AA	AA	AA	AA	AA	AA	AA	AA	AB	AA	AA	AA	AB	AA	AA	AA	AB	AA	AA	AA	AA	AA	AA	AA	AA	AA	AA	AA	AB
AX-686602426	FEM_Vitis0048572	chr03	674888	AA	AA	AA	AA	AA	AA	AA	AA	AA	AA	AA	AA	AA	AA	AA	AA	AA	AA	AA	AA	AA	AA	AA	AA	AA	AA	AA	AA	AA	AA	AA	AA	AA	AA	AA	AA	AA	AA	AA	AA	AA	AA	AA	AA	AA	AA
AX-687054837	FEM_Vitis0048629	chr03	707836	BB	BB	BB	BB	BB	BB	BB	BB	BB	BB	BB	BB	BB	BB	BB	BB	BB	BB	BB	BB	BB	BB	BB	BB	BB	BB	BB	BB	BB	BB	BB	BB	BB	BB	BB	BB	BB	BB	BB	BB	BB	BB	BB	BB	BB	BB
AX-691515378	be_G_A_chr3_714739	chr03	722393	BB	BB	BB	BB	BB	BB	BB	BB	BB	BB	BB	BB	BB	BB	BB	BB	BB	BB	BB	BB	BB	BB	BB	BB	BB	BB	BB	BB	BB	BB	BB	BB	BB	BB	BB	BB	BB	BB	BB	BB	BB	BB	BB	BB	BB	BB
AX-473659517	chr3_755127_A_G	chr03	762781	BB	BB	BB	BB	AB	BB	BB	BB	BB	BB	BB	BB	BB	BB	BB	BB	BB	AB	BB	BB	BB	BB	AB	BB	BB	AB	BB	BB	AB	BB	AA	AB	BB	BB	BB	AB	BB	BB	BB	BB	BB	BB	BB	BB	BB	BB
AX-687055002	FEM_Vitis0048855	chr03	862767	BB	BB	BB	BB	BB	BB	BB	BB	BB	BB	BB	BB	BB	BB	BB	BB	BB	BB	BB	BB	BB	BB	BB	BB	BB	BB	BB	BB	BB	BB	BB	BB	BB	BB	BB	BB	BB	BB	BB	BB	AB	BB	BB	BB	BB	BB
AX-687055073	FEM_Vitis0048954	chr03	918726	BB	BB	BB	BB	BB	BB	BB	BB	BB	BB	BB	BB	BB	BB	BB	BB	BB	BB	BB	BB	BB	BB	BB	BB	BB	BB	BB	BB	BB	BB	BB	BB	BB	BB	BB	BB	BB	BB	BB	BB	BB	BB	BB	BB	BB	BB
AX-691502139	chr3_921819_A_G	chr03	925553	BB	AB	BB	BB	BB	AA	AB	AB	AB	AB	AB	BB	AB	BB	BB	AB	BB	BB	AB	AA	AB	BB	BB	BB	AB	BB	AB	BB	BB	BB	BB	BB	AA	BB	AB	AB	AB	AB	BB	AB	BB	AB	BB	BB	AB	BB
AX-686602749	chr3_937626_C_T	chr03	941360	AB	BB	AB	AA	BB	BB	BB	AB	AB	BB	AB	AB	BB	AB	AA	BB	BB	AB	BB	BB	BB	BB	AB	AB	AB	AA	BB	BB	BB	AB	BB	BB	BB	AB	BB	BB	BB	AB	BB	AB	BB	AB	AA	AA	AB	AB
AX-686531765	FEM_Vitis0049102	chr03	1007272	BB	BB	BB	BB	BB	BB	BB	BB	BB	BB	BB	BB	BB	BB	BB	BB	BB	BB	BB	BB	BB	BB	BB	BB	BB	BB	BB	BB	BB	BB	BB	BB	BB	BB	BB	BB	BB	BB	BB	BB	BB	BB	BB	BB	BB	BB
AX-475613558	FEM_Vitis0049335	chr03	1166999	AA	AA	AA	AA	AA	AA	AA	AA	AA	AA	AA	AA	AA	AA	AA	AA	AA	AA	AA	AA	AA	AA	AA	AA	AA	AA	AA	AA	AA	AA	AA	AA	AA	AA	AA	AA	AA	AA	AA	AA	AA	AA	AA	AA	AA	AA
AX-691517037	lb_C_T_chr3_1220643	chr03	1211196	BB	BB	BB	BB	BB	BB	BB	BB	BB	BB	BB	BB	BB	BB	BB	BB	BB	BB	BB	BB	BB	BB	BB	BB	BB	BB	BB	BB	BB	BB	BB	BB	BB	BB	BB	BB	BB	BB	AB	BB	AA	BB	BB	BB	BB	BB
AX-691508970	cn_C_A_chr3_1247989	chr03	1238542	BB	BB	BB	BB	BB	BB	BB	BB	BB	BB	BB	BB	BB	BB	BB	BB	BB	BB	BB	BB	BB	BB	BB	BB	BB	BB	BB	BB	BB	BB	BB	BB	BB	BB	BB	BB	BB	BB	BB	BB	AA	BB	BB	BB	BB	BB
AX-686603115	chr3_1271560_C_T	chr03	1262113	AB	AB	AA	AB	AA	BB	BB	BB	AB	AB	BB	AB	AB	AB	AB	AB	AA	AA	BB	AB	AB	BB	AB	AB	AB	AB	AB	AB	AA	AB	AA	AA	BB	AB	BB	AB	AB	BB	AA	BB	AA	AB	AA	AA	AB	AB
AX-691514527	ae_C_T_chr3_1299778	chr03	1290331	BB	BB	BB	BB	BB	BB	BB	BB	BB	BB	BB	BB	BB	BB	BB	BB	BB	BB	BB	BB	BB	BB	BB	BB	BB	BB	BB	BB	BB	BB	BB	NC	BB	BB	BB	BB	BB	BB	AB	BB	AB	BB	BB	BB	BB	BB
AX-691509278	chr3_1335413_A_C	chr03	1325832	BB	AB	BB	BB	BB	AA	AA	AB	AB	AB	AB	BB	AB	AB	BB	AB	BB	AB	AA	AB	AB	AA	AA	BB	AB	AB	AB	AB	BB	BB	AB	BB	AA	BB	AA	AB	AB	AB	BB	AB	BB	AB	BB	BB	AB	BB
AX-691502145	SNP613_315	chr03	1338747	BB	BB	BB	AB	AB	BB	BB	BB	AB	BB	BB	BB	BB	AB	AB	BB	BB	AB	BB	AB	BB	BB	BB	BB	BB	BB	AB	BB	AB	AB	BB	BB	BB	BB	BB	BB	BB	AB	AB	AB	BB	AB	AB	AB	BB	AB
AX-686603331	FEM_Vitis0049733	chr03	1468608	BB	BB	BB	BB	BB	BB	BB	BB	BB	AB	BB	BB	BB	BB	BB	AB	AA	BB	BB	BB	AB	BB	BB	BB	BB	BB	BB	BB	BB	BB	BB	AB	BB	BB	BB	BB	AB	BB	BB	BB	NC	BB	BB	BB	BB	BB
AX-686603332	FEM_Vitis0049734	chr03	1468828	BB	BB	BB	BB	BB	BB	BB	BB	BB	BB	BB	BB	BB	BB	BB	BB	BB	BB	BB	BB	BB	BB	BB	BB	BB	BB	BB	BB	BB	BB	BB	BB	BB	BB	BB	BB	BB	BB	AB	BB	AB	BB	BB	BB	BB	BB
AX-691502147	chr3_1480217_C_T	chr03	1471476	AA	AB	AB	AA	AB	AA	AA	AA	AA	AA	AA	AB	AB	AA	AA	AA	AA	AB	AA	AA	AA	AA	AA	AA	AB	AA	AB	AA	AA	AA	AA	AA	AA	AA	AA	AA	AA	AA	AA	AA	AA	AA	AB	AB	AB	AA
AX-691502148	chr3_1495511_A_G	chr03	1486770	AB	AB	AA	AB	BB	AA	AA	AA	AB	AB	AA	AB	AB	AB	AB	AB	BB	AB	AA	AB	AB	AA	AA	AA	AA	AA	AB	AA	BB	AB	BB	AB	AA	AA	AA	AB	AB	AB	AB	AB	AA	AB	AB	AB	AA	AB
AX-691505621	chr3_1549536_C_T	chr03	1540703	BB	BB	AA	AB	BB	BB	BB	BB	AB	NC	BB	BB	BB	AB	AB	AB	AA	BB	BB	AB	AB	BB	BB	AB	AB	BB	BB	AB	AA	AB	AB	AB	BB	AB	BB	BB	AB	BB	BB	BB	BB	AB	AA	AA	AB	AB
AX-687055771	FEM_Vitis0049856	chr03	1541303	AA	AA	AA	AA	AA	AA	AA	AA	AA	AA	AA	AA	AA	AA	AA	AA	AA	AA	AA	AA	AA	AA	AA	AA	AA	AA	AA	AA	AA	AA	AA	AA	AA	AA	AA	AA	AA	AB	AA	AB	AA	AA	AA	AA	AA	AA
AX-473664152	FEM_Vitis0049906	chr03	1575696	AA	AA	AA	AA	AA	AA	AA	AA	AA	AA	AA	AA	AA	AA	AA	AA	AA	AA	AA	AA	AA	AA	AA	AA	AA	AA	AA	AA	AA	AA	AA	AA	AA	AA	AA	AA	AA	AA	AA	AA	BB	AA	AA	AA	AA	AA
AX-687055821	FEM_Vitis0049929	chr03	1585615	BB	BB	AB	BB	BB	BB	BB	BB	BB	AB	BB	BB	BB	BB	BB	AB	AA	BB	BB	BB	AB	BB	BB	BB	AB	BB	BB	BB	BB	BB	BB	BB	BB	BB	BB	BB	AB	BB	BB	BB	BB	BB	AB	AB	AB	BB
AX-473664476	FEM_Vitis0049986	chr03	1620836	AA	AB	AA	AA	AA	BB	AB	AA	AA	AB	AB	AA	AA	AB	AA	AB	AA	AA	BB	AB	AB	BB	AB	AA	AB	AA	AB	AB	AA	AA	AA	AA	BB	AA	BB	AB	AB	AB	AA	AB	AA	AB	AA	AA	AB	AA
AX-686603555	FEM_Vitis0050029	chr03	1642073	BB	BB	BB	BB	BB	BB	BB	BB	BB	BB	BB	BB	BB	BB	BB	BB	BB	BB	BB	BB	BB	BB	BB	BB	BB	BB	BB	BB	BB	BB	BB	BB	BB	BB	BB	BB	BB	BB	AB	BB	BB	BB	BB	BB	BB	BB
AX-691500267	chr3_1652982_G_T	chr03	1644431	BB	BB	AB	AB	AB	BB	BB	BB	AB	BB	BB	BB	BB	AB	AB	BB	BB	BB	BB	AB	BB	BB	BB	AB	BB	BB	BB	AB	BB	BB	AA	AB	BB	AB	BB	AB	BB	BB	BB	BB	BB	AB	AB	AB	BB	BB
AX-472148565	FEM_Vitis0050035	chr03	1648319	BB	AB	BB	BB	BB	AA	AB	BB	BB	AB	AB	BB	BB	AB	BB	AB	BB	BB	AA	AB	AB	AA	AB	BB	AB	BB	AB	AB	BB	BB	BB	BB	AA	BB	AA	AB	AB	AB	BB	AB	BB	AB	BB	BB	AB	BB
AX-473664856	chr3_1672399_C_T	chr03	1663848	BB	AA	AB	AB	AB	AA	AB	AB	AA	AB	AB	BB	AB	AA	BB	AB	BB	AB	AA	AB	AB	AA	AB	BB	AA	BB	AA	AB	BB	BB	AB	AB	AA	BB	AA	AB	AB	AB	BB	AB	BB	AB	AB	AB	AA	BB
AX-686603586	FEM_Vitis0050068	chr03	1665416	BB	BB	BB	BB	BB	BB	BB	BB	BB	BB	BB	BB	BB	BB	BB	BB	BB	BB	BB	AB	BB	BB	BB	BB	BB	BB	BB	BB	BB	BB	BB	BB	BB	BB	BB	BB	BB	BB	AB	BB	AA	BB	BB	BB	BB	BB
AX-469869975	FEM_Vitis0050069	chr03	1665637	BB	BB	AB	BB	BB	BB	AB	BB	BB	AB	BB	BB	BB	BB	AB	AB	AA	AB	BB	AB	AB	BB	AB	AB	BB	AB	BB	AB	AB	BB	BB	AB	BB	AB	BB	BB	AB	BB	AA	BB	NC	AB	AB	AB	BB	BB
AX-469870018	chr3_1680734_C_T	chr03	1672183	AA	BB	BB	AB	AB	BB	BB	AB	BB	BB	AB	AA	AB	BB	AB	BB	BB	BB	BB	AB	BB	BB	BB	AB	BB	AB	BB	BB	AB	AA	AB	BB	BB	AB	BB	AB	BB	AB	AA	AB	AA	BB	BB	BB	BB	AA
AX-691510657	lb_T_C_chr3_1687731	chr03	1679180	AA	AA	AA	AA	AA	AA	AA	AA	AA	AA	AA	AA	AA	AA	AA	AA	AA	AA	AA	AA	AA	AA	AA	AA	AA	AA	AA	AA	AA	AA	AA	AA	AA	AA	AA	AA	AA	AA	AA	AA	BB	AA	AA	AA	AA	AA
AX-469870115	FEM_Vitis0050112	chr03	1699072	AB	BB	BB	BB	BB	BB	BB	BB	BB	BB	BB	BB	BB	BB	BB	BB	BB	BB	BB	AB	BB	BB	BB	BB	BB	BB	BB	BB	AB	BB	BB	BB	BB	BB	BB	BB	BB	BB	BB	BB	BB	BB	BB	BB	BB	BB
AX-691500268	chr3_1716230_G_T	chr03	1707679	AA	AB	AB	AA	AA	AA	AA	AA	AA	AB	AA	AA	AA	AA	AA	AB	BB	AA	AA	AA	AB	AA	AA	AB	AA	AA	AA	AB	AA	AA	AA	AB	AA	AB	AA	AA	AB	AA	AA	AA	AA	AA	AA	AA	AA	AA
AX-686603647	FEM_Vitis0050148	chr03	1717222	AA	AA	AA	AA	AA	AA	AA	AA	AA	AA	AA	AA	AA	AA	AA	AA	AA	AA	AA	AA	AA	AA	AA	AA	AA	AA	AA	AA	AA	AA	AA	AA	AA	AA	AA	AA	AA	AA	AA	AA	BB	AA	AA	AA	AA	AA
AX-687056004	FEM_Vitis0050166	chr03	1740418	AA	AA	AA	AA	AA	AA	AA	AA	AA	AA	AA	AA	AA	AA	AA	AA	AA	AA	AA	AA	AA	AA	AA	AA	AA	AA	AA	AA	AA	AA	AA	AA	AA	AA	AA	AA	AA	AA	AA	AA	AA	AA	AA	AA	AA	AA
AX-691500270	chr3_1761193_G_T	chr03	1752805	BB	AB	AB	BB	AB	BB	BB	AB	AB	AB	BB	BB	AB	BB	BB	AB	AA	BB	BB	AB	AB	BB	BB	AB	BB	BB	AB	AB	BB	BB	BB	AB	BB	AB	BB	BB	AB	BB	BB	BB	BB	BB	BB	BB	BB	BB
AX-687056023	FEM_Vitis0050192	chr03	1756708	BB	BB	AB	BB	BB	BB	AB	BB	BB	BB	BB	BB	BB	BB	BB	BB	BB	AB	BB	BB	BB	BB	AB	BB	AB	AB	BB	BB	BB	BB	BB	AB	BB	BB	BB	BB	BB	BB	BB	AB	BB	BB	AB	AB	AB	BB
AX-473665508	chr3_1789456_G_T	chr03	1781069	BB	AB	AB	AB	AB	AA	AA	BB	AB	AB	AB	AB	AB	AA	BB	AB	BB	AA	AA	AB	AB	AA	AA	BB	AA	AB	AB	AB	AB	AB	AA	AB	AA	BB	AA	AA	AB	AB	AB	AB	BB	AB	AB	AB	AA	AB
AX-686603759	FEM_Vitis0050291	chr03	1820722	BB	BB	BB	BB	BB	BB	BB	BB	BB	BB	BB	BB	BB	BB	BB	BB	BB	BB	BB	BB	BB	BB	BB	BB	BB	BB	BB	BB	BB	BB	BB	BB	BB	BB	BB	BB	BB	BB	AB	BB	BB	BB	BB	BB	BB	BB
AX-471639109	chr3_1838068_C_T	chr03	1831045	BB	AB	BB	BB	BB	AB	AB	BB	BB	AB	AB	BB	BB	AB	BB	AB	BB	AB	AA	BB	AB	AB	AB	BB	AB	BB	AB	AB	BB	BB	BB	BB	AB	BB	AA	AB	AB	AB	BB	BB	BB	AB	BB	BB	AB	BB
AX-475617114	FEM_Vitis0050331	chr03	1841028	AA	AB	AA	AA	AA	AB	AB	AA	AA	AB	AB	AA	AA	AB	AA	AB	AA	AB	BB	AA	AB	AB	AB	AA	AB	AA	AB	AB	AA	AA	AA	AA	AB	AA	BB	AB	AB	AB	AA	AA	AA	AB	AA	AA	AB	AA
AX-691505633	chr3_1868120_G_T	chr03	1862404	AA	AB	AA	AA	AA	AB	AB	AA	AA	AB	AB	AA	AA	AB	AA	AB	AA	AB	BB	AA	AB	AB	AB	AA	AB	AA	AB	AB	AA	AA	AA	AA	AB	AA	BB	AB	AB	AB	AA	AA	AA	AB	AA	AA	AB	AA
AX-691505634	chr3_1934488_A_G	chr03	1928386	BB	AB	AB	BB	BB	BB	BB	BB	BB	AB	BB	BB	BB	BB	BB	AB	AA	BB	BB	AB	AB	BB	BB	AB	BB	BB	BB	AB	BB	BB	BB	AB	BB	AB	BB	BB	AB	BB	BB	BB	BB	BB	BB	BB	BB	BB
AX-471639510	FEM_Vitis0050450	chr03	1931147	BB	BB	BB	BB	BB	BB	BB	BB	BB	BB	BB	BB	BB	BB	BB	BB	BB	BB	BB	BB	BB	BB	BB	BB	BB	BB	BB	BB	BB	BB	BB	BB	BB	BB	BB	BB	BB	BB	AB	AB	BB	BB	BB	BB	BB	AB
AX-686603884	li_T_G_chr3_1938510	chr03	1932408	AA	AA	AA	AA	AA	AA	AA	AA	AA	AA	AA	AA	AA	AA	AA	AA	AA	AA	AA	AA	AA	AA	AA	AA	AA	AA	AA	AA	AA	AA	AA	AA	AA	AA	AA	AA	AA	AA	AA	AA	AA	AA	AA	AA	AA	AA
AX-473667101	FEM_Vitis0050484	chr03	1948335	BB	AB	AA	AB	AA	BB	AB	AA	AB	AB	AB	AB	AA	BB	AB	AB	AA	AB	BB	AB	AB	BB	AB	AA	AB	AB	AB	AB	AB	AA	AB	AA	BB	AB	BB	AB	AB	BB	AB	AB	BB	AB	AA	AA	AB	AA
AX-469871167	chr3_1973273_C_T	chr03	1967171	AB	AB	BB	BB	BB	AB	AB	BB	BB	AB	AB	AB	BB	AB	AB	AB	BB	AB	AA	BB	AB	AB	AB	BB	AB	AB	AB	AB	BB	BB	BB	BB	AB	AB	AA	AB	AB	AA	AB	AB	AA	AB	BB	BB	AB	BB
AX-475618393	chr3_2024611_A_C	chr03	2016788	AB	AB	BB	AB	AB	AA	AA	AB	AA	AB	AB	AB	AB	AA	AB	AB	BB	AA	AA	AB	AB	AA	AA	BB	AB	AA	AA	AB	BB	BB	AB	AB	AA	AB	AA	AB	AB	AA	AA	AB	AA	AB	BB	BB	AB	BB
AX-473668216	chr3_2079453_A_G	chr03	2071630	AB	AB	AA	AB	AA	BB	AB	AA	AB	AB	AB	AB	AA	BB	AB	AB	AA	AB	BB	AB	AB	BB	AB	AA	AB	AB	AB	AB	AA	AA	AB	AA	BB	AB	BB	AB	AB	AB	AB	AA	AA	AB	AA	AA	AB	AA
AX-691502150	chr3_2105620_A_G	chr03	2097796	AB	AB	AA	AB	AA	BB	AB	AA	AB	AB	AB	AB	AA	BB	AB	AB	AA	AB	BB	AB	AB	BB	AB	AA	AB	AB	AB	AB	AA	AA	AB	AA	BB	AB	BB	AB	AB	BB	AB	AB	AA	AB	AA	AA	AB	AA
AX-687056386	FEM_Vitis0050709	chr03	2113394	BB	BB	BB	BB	BB	BB	BB	BB	BB	BB	BB	BB	BB	BB	BB	BB	BB	BB	BB	BB	BB	BB	BB	BB	BB	BB	BB	BB	BB	BB	AB	BB	BB	BB	BB	BB	BB	BB	AB	BB	NC	BB	BB	BB	BB	BB
AX-691508974	cn_A_C_chr3_2129166	chr03	2121342	AA	AA	AA	AA	AA	AA	AA	AA	AA	AA	AA	AA	AA	AA	AA	AA	AA	AA	AA	AA	AA	AA	AA	AA	AA	AA	AA	AA	AA	AA	AA	AA	AA	AA	AA	AA	AA	AA	AA	AA	AA	AA	AA	AA	AA	AA
AX-691507301	be_G_T_chr3_2129384	chr03	2121560	BB	BB	BB	BB	BB	BB	BB	BB	BB	BB	BB	BB	BB	BB	BB	BB	BB	BB	BB	BB	BB	BB	BB	BB	BB	BB	BB	BB	BB	BB	BB	BB	BB	BB	BB	BB	BB	BB	BB	BB	BB	BB	BB	BB	BB	BB
AX-691509294	chr3_2132458_A_C	chr03	2124634	AB	AB	AA	AB	AA	BB	AB	AA	AB	AB	AB	AB	AA	BB	AB	AB	AA	AB	BB	AB	AB	BB	AB	AA	AB	AB	AB	AB	AA	AA	AB	AA	BB	AB	BB	AB	AB	AB	AA	AA	AA	AB	AA	AA	AB	AA
AX-686604124	FEM_Vitis0050794	chr03	2175395	AA	AB	AA	AB	AA	AB	AB	AA	AB	AB	AB	AB	AA	BB	AB	AB	AA	AA	AB	AA	AB	BB	AB	AA	AB	AA	AA	AB	AA	AA	AA	AA	AB	AB	BB	AB	AB	AA	AA	AA	AA	AA	AA	AA	AA	AA
AX-691505518	ae_G_A_chr3_2196949	chr03	2176636	BB	BB	BB	BB	BB	BB	BB	BB	BB	BB	BB	BB	BB	BB	BB	BB	BB	BB	BB	BB	BB	BB	BB	BB	BB	BB	BB	BB	BB	BB	BB	BB	BB	BB	BB	BB	BB	BB	NC	BB	BB	BB	BB	BB	BB	BB
AX-691512014	FEM_Vitis_Candidate0000191	chr03	2182619	AA	AB	BB	AA	AA	AA	AA	AA	AA	AA	AA	AA	AA	AA	AA	AA	AA	AA	AA	AA	AA	AA	AA	AA	AB	AA	AA	AA	AA	AA	AA	AA	AA	AB	AA	AA	AA	AA	AA	AB	AA	AA	AB	AB	AB	AA
AX-691512013	FEM_Vitis_Candidate0000190	chr03	2182781	BB	AB	AA	BB	BB	BB	BB	BB	BB	BB	BB	BB	BB	BB	BB	BB	BB	BB	BB	BB	BB	BB	BB	BB	AB	BB	BB	BB	BB	BB	BB	BB	BB	AB	BB	BB	BB	BB	AB	AB	AA	BB	AB	AB	AB	BB
AX-691518329*	FEM_Vitis_Candidate0000189	chr03	2182784	AA	AB	BB	AA	AA	AA	AA	AA	AA	AA	AA	AA	AA	AA	AA	AA	AA	AA	AA	AA	AA	AA	AA	AA	AB	AA	AA	AA	AA	AA	AA	AA	AA	AB	AA	AA	AA	AA	AA	AB	AA	AA	AB	AB	AB	AA
AX-691518327	FEM_Vitis_Candidate0000187	chr03	2183864	AA	AB	BB	AA	AA	AA	AA	AA	AA	AA	AA	AA	AA	AA	AA	AA	AA	AA	AA	AA	AA	AA	AA	AA	AB	AA	AA	AA	AA	AA	AA	AA	AA	AB	AA	AA	AA	AA	AA	AB	AA	AA	AB	AB	AB	AA
AX-691518325	FEM_Vitis_Candidate0000185	chr03	2184187	AA	AB	BB	AA	AA	AA	AA	AA	AA	AA	AA	AA	AA	AA	AA	AA	AA	AA	AA	AB	AA	AA	AA	AA	AB	AA	AA	AA	AA	AA	AA	AA	AA	AB	AA	AA	AA	AB	AA	BB	AA	AA	AB	AB	AB	AA
AX-691512007	FEM_Vitis_Candidate0000184	chr03	2184346	AA	AA	BB	AA	AA	AA	AA	AA	AA	AA	AA	AA	AA	AA	AA	AA	AA	AA	AA	AA	AA	AA	AA	AA	AA	AA	AA	AA	AA	AA	AA	AA	AA	AA	AA	AA	AA	AA	AA	AB	AA	AA	AA	AA	AA	AA
AX-691512006	FEM_Vitis_Candidate0000183	chr03	2184385	AA	AB	BB	AA	AA	AA	AA	AA	AA	AA	AA	AA	AA	AA	AA	AA	AA	AA	AA	AB	AA	AA	AA	AA	AB	AA	AA	AA	AA	AA	AA	AA	AA	AB	AA	AA	AA	AB	AB	BB	BB	AA	BB	BB	AB	AA
AX-691518322	FEM_Vitis_Candidate0000182	chr03	2184391	BB	AB	AA	BB	BB	BB	BB	BB	BB	BB	BB	BB	BB	BB	BB	BB	BB	BB	BB	BB	BB	BB	BB	BB	AB	BB	BB	BB	BB	BB	BB	BB	BB	AB	BB	BB	BB	BB	BB	AB	BB	BB	AB	AB	AB	BB
AX-691518321	FEM_Vitis_Candidate0000181	chr03	2184420	BB	AB	AA	AB	BB	BB	BB	AB	BB	BB	AB	BB	BB	BB	AB	BB	BB	BB	BB	AB	BB	BB	BB	AB	AB	BB	BB	BB	AB	AB	BB	BB	BB	AB	BB	BB	BB	AB	AB	AA	AA	AB	AA	AA	AB	AB
AX-691512002	FEM_Vitis_Candidate0000179	chr03	2187434	BB	AB	AA	AB	BB	BB	BB	AB	BB	BB	AB	BB	BB	BB	AB	BB	BB	BB	BB	BB	BB	BB	BB	AB	AB	BB	BB	BB	AB	AB	BB	BB	BB	AB	BB	BB	BB	AB	BB	AA	BB	AB	AA	AA	AB	AB
AX-691512000	FEM_Vitis_Candidate0000177	chr03	2187472	AA	AB	BB	AB	AA	AA	AA	AB	AA	AA	AB	AA	AA	AA	AB	AA	AA	AA	AA	AB	AA	AA	AA	AB	AB	AA	AA	AA	AB	AB	AA	AA	AA	AB	AA	AA	AA	AB	BB	BB	BB	AB	BB	BB	AB	AB
AX-691502153	chr3_2315761_A_C	chr03	2293954	AB	AB	AB	AB	BB	AA	AB	BB	AB	AB	AB	AB	BB	AA	AB	AB	BB	AB	AA	AB	AB	AA	AB	BB	AB	AB	AB	AB	BB	BB	AB	BB	AA	AB	AA	AB	AB	AA	AA	AB	AA	AB	BB	BB	AB	BB
AX-686604251	chr3_2319611_C_T	chr03	2297804	AB	AB	AB	AB	AA	BB	AB	AA	AB	AB	AB	AB	AA	BB	AB	AB	AA	AB	BB	AB	AB	BB	AB	AA	AB	AB	AB	AB	AA	AA	AB	AA	BB	AB	BB	AB	AB	BB	BB	AB	BB	AB	AA	AA	AB	AA
AX-687056618	FEM_Vitis0050985	chr03	2327752	AA	AA	AA	AA	AA	AA	AA	AA	AA	AA	AA	AA	AA	AA	AA	AA	AA	AA	AA	AA	AA	AA	AA	AA	AA	AA	AA	AA	AA	AA	AA	AA	AA	AA	AA	AA	AA	AA	AA	AA	BB	AA	AA	AA	AA	AA
AX-475619754	FEM_Vitis0050987	chr03	2328628	BB	BB	BB	BB	BB	BB	BB	BB	BB	BB	BB	BB	BB	BB	BB	BB	BB	BB	BB	BB	BB	BB	BB	BB	BB	BB	BB	BB	BB	BB	BB	BB	BB	BB	BB	BB	BB	BB	BB	BB	AA	BB	BB	BB	BB	BB
AX-475619802	chr3_2374898_C_T	chr03	2353954	BB	AB	AA	AB	AB	BB	AB	AA	AB	AB	AB	BB	AB	BB	AB	AB	AA	AB	BB	BB	AB	BB	AB	AA	AB	AB	AB	AB	AB	AB	BB	AA	BB	AB	BB	BB	AB	BB	BB	AB	BB	AB	AA	AA	AB	AB
AX-475619806	chr3_2375279_C_T	chr03	2354335	AB	AA	AA	AA	AB	AB	AA	AA	AA	AA	AA	AB	AB	AA	AA	AA	AA	AA	AA	AB	AA	AA	AA	AA	AA	AA	AA	AA	AB	AB	AB	AA	AB	AA	AA	AB	AA	AA	AB	AA	AA	AA	AA	AA	AA	AB
AX-691509297	chr3_2394412_G_T	chr03	2373468	AA	AB	BB	AB	AB	AA	AB	BB	AB	AB	AB	AA	AB	AA	AB	AB	BB	AB	AA	AA	AB	AA	AB	BB	AB	AB	AB	AB	AB	AB	AA	BB	AA	AB	AA	AA	AB	AA	AA	AB	AA	AB	BB	BB	AB	AB
AX-687056675	FEM_Vitis0051068	chr03	2388510	BB	BB	BB	BB	BB	BB	BB	BB	BB	BB	BB	BB	BB	BB	BB	BB	BB	BB	BB	BB	BB	BB	BB	BB	BB	BB	BB	BB	BB	BB	BB	BB	BB	BB	BB	BB	BB	BB	BB	BB	BB	BB	BB	BB	BB	BB
AX-691502156	chr3_2416033_G_T	chr03	2395089	BB	AB	AB	BB	BB	BB	BB	BB	BB	BB	BB	BB	BB	BB	BB	BB	BB	BB	BB	BB	BB	BB	BB	BB	AB	BB	BB	BB	BB	BB	BB	BB	BB	AB	BB	BB	BB	BB	BB	AB	BB	BB	AB	AB	AB	BB
AX-691509303	chr3_2471840_C_T	chr03	2450896	BB	AB	AB	AB	AB	AB	BB	BB	AB	AB	AB	AB	BB	AB	AB	BB	BB	AB	AA	BB	BB	AB	AB	BB	AB	BB	AB	BB	BB	BB	AB	BB	AB	AB	BB	AA	AB	BB	BB	BB	BB	BB	BB	BB	BB	BB
AX-686604418	FEM_Vitis0051181	chr03	2479211	AA	AA	AA	AA	AA	AA	AA	AA	AA	AA	AA	AA	AA	AA	AA	AA	AA	AA	AA	AA	AA	AA	AA	AA	AA	AA	AA	AA	AA	AA	AA	AA	AA	AA	AA	AA	AA	AA	AA	AA	AA	AA	AA	AA	AA	AA
AX-691505639	chr3_2527181_A_G	chr03	2506237	AB	AB	BB	AA	AA	AA	AA	AA	AA	AB	AA	AB	AB	AA	AA	AB	BB	AA	AA	AB	AB	AA	AA	AA	AB	AA	AA	AA	AB	AB	AB	AA	AA	AB	AA	AA	AB	AB	AB	BB	AA	AA	AB	AB	AB	AB
AX-691505641	chr3_2550388_C_T	chr03	2529444	BB	AA	AA	AA	AA	AB	AA	AA	AA	AA	AA	AB	AB	AA	AA	AA	AA	AA	AA	AB	AA	AA	AA	AA	AA	AB	AA	AA	AB	AB	AB	AA	AB	AA	AA	AA	AA	AA	AB	AA	NC	AA	AA	AA	AA	AB
AX-691500278	chr3_2570558_A_G	chr03	2549518	BB	BB	BB	AB	AB	BB	AB	AA	AB	AB	AB	BB	AB	BB	AB	AB	AA	AB	BB	BB	AB	BB	AB	AA	BB	AB	AB	AB	AB	AB	BB	AA	BB	BB	BB	BB	AB	BB	NC	BB	AA	AB	AB	AB	BB	AB
AX-686604488	FEM_Vitis0051281	chr03	2568611	AA	AA	AA	AA	AA	AA	AA	AA	AA	AB	AA	AA	AA	AA	AA	AB	BB	AA	AA	AA	AB	AA	AA	AA	AA	AA	AA	AA	AA	AA	AA	AA	AA	AA	AA	AA	AB	AA	AB	AA	BB	AA	AA	AA	AA	AA
AX-691505645	chr3_2634543_C_T	chr03	2613502	AB	AB	AA	BB	AB	AB	AB	AB	AB	AA	BB	AB	AA	AB	BB	AB	AA	AB	BB	AB	AB	AB	AB	AB	AB	AB	AB	AA	AB	AB	AB	AA	AB	AB	AB	BB	AB	BB	BB	AB	BB	BB	AB	AB	AB	AB
AX-686604541	FEM_Vitis0051357	chr03	2615847	AA	AA	AA	AB	AA	AA	AB	AA	AB	AA	AA	AA	AA	AB	AA	AA	AA	AA	AA	AA	AA	AB	AA	AA	AA	AA	AA	AA	AA	AA	AA	AA	AA	AA	AB	AA	AA	AB	AA	AA	AA	AB	AA	AA	AB	AA
AX-691514530	ae_A_G_chr3_2648300	chr03	2627259	AA	AA	AA	AA	AA	AA	AA	AA	AA	AA	AA	AA	AA	AA	AA	AA	AA	AA	AA	AA	AA	AA	AA	AA	AA	AA	AA	AA	AA	AA	AA	AA	AA	AA	AA	AA	AA	AA	AA	AA	AA	AA	AA	AA	AA	AA
AX-691517041	lb_G_A_chr3_2658023	chr03	2636982	BB	BB	BB	BB	BB	BB	BB	BB	BB	BB	BB	BB	BB	BB	BB	BB	BB	BB	BB	BB	BB	BB	BB	BB	BB	BB	BB	BB	BB	BB	BB	BB	BB	BB	BB	BB	BB	BB	BB	BB	AA	BB	BB	BB	BB	BB
AX-691505646	chr3_2715818_A_G	chr03	2694650	BB	AB	BB	BB	AB	BB	BB	BB	BB	BB	AB	AB	BB	BB	AB	AB	BB	AB	AA	BB	AB	BB	AB	BB	AB	BB	AB	BB	BB	BB	AB	BB	BB	AB	BB	AB	AB	BB	BB	BB	BB	BB	BB	BB	BB	BB
AX-687057046	FEM_Vitis0051592	chr03	2750060	BB	BB	BB	BB	BB	BB	BB	BB	BB	BB	BB	BB	BB	BB	BB	BB	BB	BB	BB	BB	BB	BB	BB	BB	BB	BB	BB	BB	BB	BB	BB	BB	BB	BB	BB	BB	BB	BB	BB	BB	BB	BB	BB	BB	BB	BB
AX-473674462	chr3_2823198_A_C	chr03	2795729	BB	AB	AA	BB	BB	BB	AB	BB	BB	AB	BB	BB	BB	AB	BB	AB	AA	AB	BB	BB	AB	AB	AB	AB	AB	AB	BB	AA	BB	BB	BB	AA	BB	AB	AB	BB	AB	BB	BB	AB	BB	BB	AB	AB	AB	BB
AX-686604772	chr3_2841435_C_T	chr03	2813966	AA	AB	BB	AB	AB	BB	BB	AB	AA	BB	BB	AB	AA	AA	BB	BB	BB	BB	BB	BB	BB	AA	BB	BB	AB	AB	AB	AB	AB	AB	AB	BB	BB	BB	AB	AB	BB	AA	AB	AA	AA	AB	AB	AB	AA	AB
AX-471643230	chr3_2865739_C_T	chr03	2839000	AA	AB	BB	AA	AB	AB	BB	AA	AA	AA	AB	AB	AA	AA	AB	AB	AA	BB	AB	AA	AB	AA	AB	AB	AB	AB	AB	AB	AA	AA	AB	BB	AB	BB	AB	AB	AB	AA	AA	AA	AA	AA	AA	AA	AA	AA
AX-472155209	chr3_2876741_C_T	chr03	2850002	AB	BB	BB	AB	BB	BB	BB	BB	AB	BB	BB	AB	AB	AB	BB	BB	BB	BB	AB	AB	BB	AB	AB	BB	BB	BB	BB	BB	AB	AB	AB	BB	BB	BB	BB	BB	BB	AB	AB	BB	BB	AB	BB	BB	AB	AB
AX-691514011	mu_o_G_T_chr3_2886940	chr03	2860201	BB	BB	BB	BB	BB	BB	BB	BB	BB	BB	BB	BB	BB	BB	BB	BB	BB	BB	BB	BB	BB	BB	BB	BB	BB	BB	BB	BB	BB	BB	BB	BB	BB	BB	BB	BB	BB	BB	BB	BB	BB	BB	BB	BB	BB	BB
AX-475623870	chr3_2897518_C_T	chr03	2870779	BB	AB	AA	AB	AB	AA	AB	AA	AB	AA	AB	BB	AB	AB	AB	AB	AA	AB	BB	BB	AB	AB	AB	AA	AB	AB	AB	AA	AB	AB	BB	AA	AA	AB	AB	AB	AB	BB	BB	AB	BB	AB	AA	AA	AB	AB
AX-686692975	FEM_Vitis0161684	chr03	2873878	BB	BB	BB	BB	BB	BB	BB	BB	BB	BB	BB	BB	BB	BB	BB	BB	BB	BB	BB	BB	BB	BB	BB	BB	BB	BB	BB	BB	BB	BB	BB	BB	BB	BB	BB	BB	BB	BB	BB	BB	AB	BB	BB	BB	BB	BB
AX-475623894	FEM_Vitis0051743	chr03	2874526	BB	AA	AA	AA	AA	AA	AA	AA	AA	AA	AA	AB	AB	AA	AA	AA	AA	AA	AB	AB	AA	AA	AB	AA	AA	AB	AA	AA	AB	AB	AB	AA	AA	AA	AA	AA	AA	AA	AA	AA	AA	AA	AA	AA	AA	AB
AX-686604837	FEM_Vitis0051747	chr03	2879191	AA	AA	AA	AA	AA	AA	AA	AA	AA	AA	AA	AA	AA	AA	AA	AA	AA	AA	AA	AA	AA	AA	AA	AA	AA	AA	AA	AA	AA	AA	AA	AA	AA	AA	AA	AA	AA	AA	AA	AA	NC	AA	AA	AA	AA	AA
AX-686604851	FEM_Vitis0051765	chr03	2894446	BB	AA	AA	AA	AA	AA	AA	AA	AA	AA	AA	AB	AB	AA	AA	AA	AA	AA	AB	AB	AA	AA	AB	AA	AA	AB	AA	AA	AB	AB	AB	AA	AA	AA	AA	AB	AA	AA	AB	AA	NC	AA	AA	AA	AA	AB
AX-471643624	FEM_Vitis0051811	chr03	2921940	BB	AB	AA	BB	AB	AB	AA	BB	BB	AB	AB	AB	BB	AB	AB	AA	AA	AA	AB	BB	AA	AB	AB	AB	AB	AB	AB	AA	BB	BB	AB	AA	AB	AA	AA	AB	AA	BB	BB	BB	BB	BB	BB	BB	BB	BB
AX-471643636	chr3_2949498_C_T	chr03	2922760	AA	AB	AA	AA	AB	AB	AB	AA	AA	AA	AB	AB	AA	AA	AB	AB	AA	AB	AB	AA	AB	AA	AA	AA	AB	AA	AB	AA	AA	AA	AB	AA	AB	AB	AB	AB	AB	AA	AA	AA	AA	AA	AA	AA	AA	AA
AX-686523565	FEM_Vitis0051888	chr03	2967410	AA	AA	AA	AA	AA	AA	AA	AA	AA	AA	AA	AA	AA	AA	AA	AA	AA	AA	AA	AA	AA	AA	AA	AA	AA	AA	AA	AA	AA	AA	AA	AA	AA	AA	AA	AA	AA	AA	AA	AA	AA	AA	AA	AA	AA	AA
AX-469876422	chr3_3070543_A_G	chr03	3043806	AA	AB	BB	AB	AB	AB	AB	BB	AB	BB	AB	AB	BB	AB	AB	AB	BB	AB	AB	AB	AB	AB	BB	BB	AB	AB	AB	BB	AB	BB	AA	BB	AB	AB	AB	AA	AB	BB	AB	BB	BB	BB	BB	BB	BB	BB
AX-691504862	mu_o_G_A_chr3_3078429	chr03	3051692	BB	BB	BB	BB	BB	BB	BB	BB	BB	BB	BB	AB	AB	BB	BB	BB	BB	BB	AB	AB	BB	BB	AB	BB	BB	BB	BB	BB	BB	AB	BB	BB	BB	BB	BB	BB	BB	BB	BB	BB	BB	BB	BB	BB	BB	AB
AX-691516204	cn_A_C_chr3_3078651	chr03	3051914	AA	AA	AA	AA	AA	AA	AA	AA	AA	AA	AA	AA	AA	AA	AA	AA	AA	AA	AA	AA	AA	AA	AA	AA	AA	AA	AA	AA	AA	AA	AA	AA	AA	AA	AA	AA	AA	AA	AA	AA	AA	AA	AA	AA	AA	AA
AX-687057359	chr3_3083557_A_G	chr03	3056820	AA	AA	AB	AA	AB	AB	AB	AB	AB	BB	AA	AB	BB	AB	AA	AB	BB	AB	AB	AA	AB	AB	BB	AB	AA	AB	AB	BB	AA	AB	AA	BB	AB	AA	AB	AA	AB	BB	AB	AB	BB	AB	AA	AA	AB	AB
AX-472156737	FEM_Vitis0052066	chr03	3063347	AB	AB	BB	AB	AB	AB	AB	BB	AB	BB	AB	AB	BB	AB	AB	AB	BB	AB	AB	AB	AB	AB	BB	BB	AB	AB	AB	BB	BB	BB	AB	BB	AB	AB	AB	AB	AB	BB	AB	BB	BB	BB	BB	BB	BB	BB
AX-691505650	chr3_3109307_C_T	chr03	3082572	AA	AB	AB	AB	AA	AB	AB	AB	AA	AB	AB	AB	AB	AA	AB	AA	AA	AB	AB	AA	AA	AA	BB	AB	AB	AB	AA	AA	AB	BB	AA	AA	AB	AB	AA	AB	AA	AB	AB	AB	AA	BB	BB	BB	BB	BB
AX-691507305	be_T_C_chr3_3110337	chr03	3083602	AA	AA	AA	AA	AA	AA	AA	AA	AA	AA	AA	AA	AA	AA	AA	AA	AA	AA	AA	AA	AA	AA	AA	AA	AA	AA	AA	AA	AA	AA	AA	AA	AA	AA	AA	AA	AA	AA	AA	AA	AA	AA	AA	AA	AA	AA
AX-691505522	ae_G_A_chr3_3112645	chr03	3085910	BB	BB	BB	BB	BB	BB	BB	BB	BB	BB	BB	BB	BB	BB	BB	BB	BB	BB	BB	BB	BB	BB	BB	BB	BB	BB	BB	BB	BB	BB	BB	BB	BB	BB	BB	BB	BB	BB	BB	BB	BB	BB	BB	BB	BB	BB
AX-691510663	lb_C_T_chr3_3150734	chr03	3124065	AA	AB	AA	AA	AB	AB	AB	AA	AA	AA	AB	AB	AA	AA	AB	AB	AA	AB	AB	AA	AB	AA	AA	AA	AB	AA	AB	AA	AA	AA	AB	AA	AB	AB	AB	AB	AB	AA	AA	AA	AA	AA	AA	AA	AA	AA
AX-687057407	FEM_Vitis0052113	chr03	3127341	AA	AA	AA	AA	AA	AA	AA	AA	AA	AA	AA	AA	AA	AA	AA	AA	AA	AA	AA	AA	AA	AA	AA	AA	AA	AA	AA	AA	AA	AA	AA	AA	AA	AA	AA	AA	AA	AA	AB	AA	BB	AA	AA	AA	AA	AA
AX-691505652	chr3_3162239_C_T	chr03	3135570	AA	AB	BB	BB	AB	AB	AB	BB	BB	BB	AB	AA	AB	BB	AB	AB	BB	AB	AA	AA	AB	BB	AB	BB	AB	AB	AB	BB	AB	AB	AA	BB	AB	AB	AB	AA	AB	AB	BB	BB	BB	AB	BB	BB	AB	AB
AX-686523606	FEM_Vitis0052187	chr03	3178767	AA	AA	AA	AB	AA	AA	AA	AA	AB	AA	AA	AA	AA	AB	AA	AA	AA	AA	AA	AA	AA	AB	AA	AA	AA	AA	AA	AA	AA	AA	AA	AA	AA	AA	AA	AA	AA	AA	AA	AA	AA	AA	AA	AA	AA	AA
AX-473678259	chr3_3220272_A_G	chr03	3193498	AB	AB	AA	AB	AB	AB	AB	AA	AB	AA	AB	BB	AB	AB	AB	AB	AA	AB	BB	BB	AB	AB	AB	AA	AB	AA	AB	AA	AB	AB	BB	AA	AB	AB	AB	AB	AB	AA	AB	AA	AA	AA	AA	AA	AA	AB
AX-475626382	FEM_Vitis0052228	chr03	3198695	AA	AA	AA	AB	AA	AA	AB	AB	AA	AA	AB	AA	AA	AB	AB	AA	AA	AB	AA	AA	AA	AB	AB	AB	AA	AB	AA	BB	AB	AB	AA	AB	AA	AA	AB	AA	AA	AA	AA	AA	AA	AB	AB	AB	AA	AB
AX-686523618	FEM_Vitis0052287	chr03	3252945	AB	AB	AB	AB	AB	AB	AB	AB	AB	AB	AB	AB	AB	AB	AB	AB	AB	AB	AB	AB	AB	AB	AB	AB	AB	AB	AB	AB	AB	AB	AB	AB	AB	AB	AB	AB	AB	AB	AB	AB	AA	AB	AB	AB	AB	AB
AX-686605247	FEM_Vitis0052343	chr03	3319122	BB	BB	BB	BB	BB	BB	BB	BB	BB	BB	BB	BB	BB	BB	BB	BB	BB	BB	BB	BB	BB	BB	BB	BB	BB	BB	BB	BB	BB	BB	BB	BB	BB	BB	BB	BB	BB	BB	BB	BB	BB	BB	BB	BB	BB	BB
AX-691509307	chr3_3365960_A_G	chr03	3340917	AB	AA	AA	AA	AA	AA	AB	AA	AA	AA	AA	AA	AA	AA	AA	AA	AA	AB	BB	AA	AA	AA	AB	AB	AA	AB	AB	AA	AA	AB	AA	AB	AA	AA	AB	AB	AA	NC	BB	AB	BB	AA	AA	AA	AA	AB
AX-691509308	chr3_3366191_A_G	chr03	3341148	AB	BB	BB	BB	BB	BB	AB	BB	BB	BB	BB	BB	BB	BB	BB	BB	BB	AB	AA	BB	BB	BB	AB	AB	BB	AB	AB	BB	BB	AB	BB	AB	BB	BB	AB	AB	BB	BB	AA	BB	AA	BB	BB	BB	BB	AB
AX-691502161	chr3_3400592_A_G	chr03	3375324	AB	BB	BB	BB	AB	AB	BB	BB	BB	BB	BB	AA	AB	BB	AB	AB	BB	AB	AA	AA	AB	BB	AB	BB	BB	AB	AB	BB	BB	AB	AB	BB	AB	AB	BB	AB	BB	BB	AB	BB	BB	BB	BB	BB	BB	AB
AX-475627322	chr3_3428350_A_G	chr03	3403082	AB	AB	AA	AA	AA	AA	AA	AA	AA	AA	AB	AA	AA	AA	AA	AA	AA	AA	AB	AA	AA	AA	AB	AB	AB	AB	AA	AA	AA	AB	AA	AB	AA	AA	AA	BB	AB	AB	AB	AB	BB	AA	AA	AA	AA	AB
AX-475627410	chr3_3460123_A_G	chr03	3434856	BB	AA	AA	AB	AA	AA	AA	AA	AB	AA	AA	AA	AA	AB	AA	AA	AA	AA	AB	AB	AA	AB	AB	AA	AA	AB	AA	AA	AB	AB	AA	AA	AA	AA	AA	AB	AA	AA	AA	AA	AA	AA	AA	AA	AA	AB
AX-687057678	FEM_Vitis0052463	chr03	3438570	BB	AB	AA	AB	AB	BB	AB	AA	AB	AB	AB	BB	AB	AB	AB	AB	AA	AB	BB	BB	AB	AB	AB	AB	AB	AB	AB	AA	AB	AB	AB	AB	BB	AB	AB	BB	AB	AA	BB	AA	AA	AA	AA	AA	AA	AB
AX-473679938	FEM_Vitis0052499	chr03	3461833	BB	BB	BB	BB	BB	BB	BB	BB	BB	BB	BB	BB	BB	AB	BB	BB	BB	BB	BB	BB	BB	AB	BB	AB	BB	BB	BB	AA	BB	BB	BB	AA	BB	BB	AB	BB	BB	BB	BB	BB	BB	BB	BB	BB	BB	BB
AX-691505655	chr3_3500588_A_G	chr03	3475634	BB	AB	BB	BB	BB	BB	BB	BB	BB	BB	AB	BB	BB	BB	BB	BB	BB	AB	AB	BB	BB	BB	BB	BB	AB	BB	AB	BB	BB	BB	BB	BB	BB	BB	BB	AB	AB	BB	BB	BB	BB	BB	BB	BB	BB	BB
AX-691500286	chr3_5917111_A_G	chr03	3501933	BB	AB	BB	AB	AB	AB	BB	BB	AB	BB	AB	AA	AB	AB	AB	AB	BB	AB	AB	AB	AB	AB	BB	BB	AB	BB	AB	BB	BB	BB	AB	BB	AB	AB	BB	AB	AB	BB	AB	BB	BB	BB	BB	BB	BB	BB
AX-691500287	chr3_5914662_C_T	chr03	3504379	BB	AB	BB	BB	AB	AB	BB	BB	BB	BB	AB	AB	BB	BB	AB	AB	BB	AB	AB	AB	AB	BB	BB	BB	AB	BB	AB	BB	BB	BB	AB	BB	AB	AB	BB	AB	AB	BB	AB	BB	BB	BB	BB	BB	BB	BB
AX-691516206	cn_G_A_chr3_5907905	chr03	3511116	BB	BB	BB	BB	BB	BB	BB	BB	BB	BB	BB	BB	BB	BB	BB	BB	BB	BB	BB	BB	BB	BB	BB	BB	BB	BB	BB	BB	BB	BB	BB	BB	BB	BB	BB	BB	BB	BB	BB	BB	BB	BB	BB	BB	BB	BB
AX-686607599	FEM_Vitis0055327	chr03	3575315	AA	AA	AA	AA	AA	AA	AA	AA	AA	AA	AA	AA	AA	AA	AA	AA	AA	AA	AA	AA	AA	AA	AA	AA	AA	AA	AA	AA	AA	AA	AA	AA	AA	AA	AA	AA	AA	AA	AB	AA	AA	AA	AA	AA	AA	AA
AX-471654939	chr3_5808599_A_G	chr03	3610822	AB	AB	AA	AA	AA	AA	AB	AA	AA	AA	AB	BB	AB	AA	AB	AB	AA	BB	BB	BB	AB	AA	BB	AA	AA	AB	AB	AA	AB	AB	AB	AA	AA	AB	AA	BB	AB	BB	BB	AB	BB	AB	AA	AA	AB	AA
AX-691511629	li_T_C_chr3_5801744	chr03	3617657	AA	AA	AA	AA	AA	AA	AA	AA	AA	AA	AA	AA	AA	AA	AA	AA	AA	AA	AA	AA	AA	AA	AA	AA	AA	AA	AA	AA	AA	AA	AA	AA	AA	AA	AA	AA	AA	AA	AA	AA	AA	AA	AA	AA	AA	AA
AX-691500290	chr3_5766112_A_G	chr03	3653309	BB	BB	BB	AB	AB	AB	BB	BB	AB	BB	BB	BB	BB	AB	BB	BB	BB	BB	BB	BB	BB	AB	BB	BB	BB	BB	BB	BB	BB	BB	AB	BB	AB	BB	BB	BB	BB	BB	BB	BB	BB	BB	BB	BB	BB	BB
AX-686607525	FEM_Vitis0055226	chr03	3658281	BB	BB	BB	BB	BB	BB	BB	BB	BB	BB	BB	BB	BB	BB	BB	BB	BB	BB	BB	BB	BB	BB	BB	BB	BB	BB	BB	BB	BB	BB	BB	BB	BB	BB	BB	BB	BB	BB	BB	BB	BB	BB	BB	BB	BB	BB
AX-472171701	FEM_Vitis0055211	chr03	3675729	BB	AB	BB	BB	BB	BB	BB	BB	BB	BB	AB	AB	BB	BB	AB	BB	BB	BB	BB	AB	BB	BB	BB	BB	BB	BB	BB	BB	BB	BB	BB	BB	BB	AB	BB	AB	BB	BB	BB	BB	BB	BB	BB	BB	BB	BB
AX-687059805	FEM_Vitis0055207	chr03	3677216	BB	BB	BB	BB	BB	BB	BB	BB	BB	BB	BB	BB	BB	BB	BB	BB	BB	BB	BB	BB	BB	BB	BB	BB	BB	BB	BB	BB	BB	BB	BB	BB	BB	BB	BB	BB	BB	BB	BB	BB	BB	BB	BB	BB	BB	BB
AX-686607420	FEM_Vitis0055113	chr03	3738529	BB	BB	BB	BB	BB	BB	BB	BB	BB	BB	BB	BB	BB	BB	BB	BB	BB	BB	BB	BB	BB	BB	BB	BB	BB	BB	BB	BB	BB	BB	BB	BB	BB	BB	BB	BB	BB	BB	BB	BB	BB	BB	BB	BB	BB	BB
AX-473996464	chr3_5677935_C_T	chr03	3741486	AA	AA	AA	AB	AB	AB	AA	AA	AB	AA	AA	AA	AA	AB	AA	AA	AA	AA	AA	AA	AA	AB	AA	AA	AA	AA	AA	AA	AA	AA	AB	AA	AB	AA	AA	AA	AA	AA	AA	AA	AA	AA	AA	AA	AA	AA
AX-686607382	FEM_Vitis0055062	chr03	3766929	AA	AA	AA	AA	AA	AA	AA	AA	AA	AA	AA	AA	AA	AA	AA	AA	AA	AA	AA	AA	AA	AA	AA	AA	AA	AA	AA	AA	AA	AA	AA	AA	AA	AA	AA	AA	AA	AB	AA	AB	AA	AA	AA	AA	AA	AA
AX-691502164	chr3_5555880_C_T	chr03	3863541	AB	AA	AA	AA	AA	AA	AA	AA	AA	AA	AB	AA	AA	AA	AA	AB	AA	AA	AB	AA	AB	AA	AB	AA	AA	AA	AA	AA	AB	AB	AB	AA	AA	AA	AA	AA	AB	AB	AA	AA	AA	AB	AA	AA	AB	AA
AX-469888154	FEM_Vitis_Candidate0000194	chr03	3877217	BB	BB	BB	BB	BB	AB	AB	BB	BB	AB	BB	BB	BB	BB	BB	BB	BB	BB	BB	BB	BB	BB	BB	BB	BB	BB	BB	BB	BB	BB	BB	BB	AB	BB	AB	BB	BB	BB	AB	BB	BB	BB	BB	BB	BB	AB
AX-686607264	FEM_Vitis0054920	chr03	3884953	AB	AB	AA	AA	AA	AB	AB	AA	AA	AB	AB	AB	AB	AA	AA	AA	AA	AB	AB	AB	AA	AA	AA	AA	AA	AB	AB	AA	AA	AA	AA	AA	AB	AA	AB	AB	AA	AA	AB	AA	AA	AA	AA	AA	AA	AB
AX-475636694	chr3_5519531_A_G	chr03	3899890	AA	BB	BB	BB	BB	BB	AB	BB	BB	BB	AB	BB	BB	BB	BB	AB	BB	BB	AB	BB	AB	BB	AB	BB	BB	AB	BB	BB	AB	AB	AB	BB	BB	BB	AB	BB	AB	NC	BB	BB	BB	AB	BB	BB	AB	AB
AX-473691956	SNP553_98	chr03	3929874	AB	AB	AA	AA	AB	AA	AA	AA	AA	AA	AA	BB	AB	AA	AB	AA	AA	AA	AA	BB	AA	AA	AA	AA	BB	AB	AA	AB	AA	AA	AA	AB	AA	AB	AA	AB	AA	AA	AB	AB	AA	AA	AB	AB	AB	AA
AX-475636227	be_C_A_chr3_5463929	chr03	3955472	AB	BB	BB	AB	AB	AB	BB	BB	AB	BB	AB	AB	BB	AB	AB	AB	BB	AB	AB	AA	AB	AB	BB	BB	BB	AB	AB	BB	BB	AB	AA	BB	AB	AB	BB	AB	AB	AB	AB	BB	BB	AB	BB	BB	AB	BB
AX-686523808	FEM_Vitis0054770	chr03	4012256	BB	BB	BB	BB	BB	BB	BB	BB	BB	BB	BB	BB	BB	BB	BB	BB	BB	BB	BB	BB	BB	BB	BB	BB	BB	BB	BB	BB	BB	BB	BB	BB	BB	BB	BB	BB	BB	BB	BB	BB	BB	BB	BB	BB	BB	BB
AX-475635963	FEM_Vitis0054764	chr03	4015374	AB	BB	BB	BB	AB	BB	AB	BB	BB	BB	AB	NC	NC	BB	BB	AB	BB	AB	BB	AB	AB	BB	AB	BB	BB	NC	BB	BB	AB	AB	AB	BB	BB	BB	BB	AB	AB	AB	AB	AB	AA	AB	BB	BB	AB	BB
AX-469887506	FEM_Vitis0054751	chr03	4053512	AB	AA	AA	AA	AA	AA	AA	AA	AA	AA	AA	AB	AA	AA	AB	AA	AA	AA	AA	AB	AA	AA	AA	AA	AA	AB	AA	AA	AA	AA	AA	AA	AA	AB	AA	AA	AA	AA	AA	AA	AA	AA	AA	AA	AA	AA
AX-473691304	FEM_Vitis0054739	chr03	4059330	BB	BB	BB	BB	BB	AB	AB	BB	BB	AB	AB	AB	AB	BB	BB	AB	BB	AA	AB	BB	AB	BB	AB	BB	BB	AB	AB	BB	BB	AB	AB	BB	AB	BB	BB	BB	AB	AB	AB	BB	AA	AB	BB	BB	AB	BB
AX-686607103	FEM_Vitis0054682	chr03	4109197	AA	AB	AA	AA	AB	AA	AB	AA	AA	AA	BB	AA	AA	AA	AA	AB	AA	AA	AA	AB	AB	AA	AA	AA	AA	AA	AA	AA	AA	AB	AB	AA	AA	AA	AB	BB	AB	AB	AA	AA	AA	AB	AA	AA	AB	AB
AX-686523794	FEM_Vitis0054648	chr03	4131751	AA	AA	AA	AA	AA	AA	AA	AA	AA	AA	AA	AA	AA	AA	AA	AA	AA	AA	AA	AA	AA	AA	AA	AA	AA	AA	AA	AA	AA	AA	AA	AA	AA	AA	AA	AA	AA	AA	AA	AA	AB	AA	AA	AA	AA	AA
AX-473690504	chr3_5280555_A_G	chr03	4139581	AA	AB	AB	AB	BB	AA	AB	BB	AB	AA	AA	AB	BB	AA	AB	AA	AA	AB	AA	AB	AA	AA	AB	AB	BB	AB	AB	AB	AB	AB	AA	AB	AA	AA	AA	AB	AA	AB	AA	AB	AA	AB	BB	BB	AB	AB
AX-473690353	FEM_Vitis0054627	chr03	4149297	AA	AA	AA	AA	AA	AA	AA	AA	AA	AA	AA	AA	AA	AA	AA	AA	AA	AA	AA	AA	AA	AA	AA	AA	AA	AA	AA	AA	AA	AA	AA	AA	AA	AA	AA	AA	AA	AA	AA	AB	AA	AA	AA	AA	AA	AA
AX-691509325	chr3_5267545_A_C	chr03	4152591	AA	AB	AB	AB	BB	AA	AB	BB	AB	AA	AA	AB	BB	AA	AB	AA	AA	AB	AA	AB	AA	AA	AB	AB	BB	AB	AB	AB	AB	AB	AA	AB	AA	AA	AA	AB	AA	AB	AA	AB	AA	AB	BB	BB	AB	AB
AX-687059330	FEM_Vitis0054583	chr03	4198544	BB	BB	BB	BB	BB	BB	BB	BB	BB	BB	BB	BB	BB	BB	BB	BB	BB	BB	BB	BB	BB	BB	BB	BB	BB	BB	BB	BB	BB	BB	BB	BB	BB	BB	BB	BB	BB	BB	BB	BB	BB	BB	BB	BB	BB	BB
AX-469886718	chr3_5218171_A_G	chr03	4201965	AA	BB	AB	AA	AA	AA	AA	AA	AA	AA	AB	AA	AA	AA	AA	AA	AA	AB	AB	AA	AA	AA	AA	AA	BB	AA	AB	AA	AA	AA	AA	AA	AA	AA	AA	AB	AA	AA	AA	AB	AA	AA	AB	AB	AB	AA
AX-691502169	chr3_5202339_A_G	chr03	4217797	AA	AB	BB	AB	BB	AA	AB	BB	AB	AB	AB	AB	BB	BB	AB	BB	BB	AB	AB	AB	BB	AB	BB	BB	BB	AB	AB	BB	AB	BB	AB	BB	AA	AB	AB	AB	BB	BB	AA	AB	AA	BB	BB	BB	BB	AB
AX-691502170	chr3_5121011_G_T	chr03	4299278	AA	AA	AB	AA	AB	AA	AA	AB	AB	AB	AB	AA	AB	AB	AA	AB	BB	AA	AB	AA	AB	AB	AB	AB	AA	AA	AB	AB	AA	AB	AA	AB	AA	AB	AB	AA	AB	AA	AA	AA	BB	AA	AA	AA	AA	AA
AX-475634109	chr3_5072023_G_T	chr03	4348220	AA	BB	AB	BB	BB	AB	AA	BB	BB	AA	AB	AA	AB	AB	AB	AA	AA	AA	AA	AA	AA	AB	AA	AB	BB	AA	AB	AB	AB	AB	BB	AB	AB	AA	AA	BB	AB	BB	BB	BB	BB	BB	BB	BB	BB	AB
AX-691509330	chr3_5053543_A_G	chr03	4366212	BB	BB	BB	AB	AB	AB	BB	BB	AB	BB	BB	BB	BB	BB	BB	BB	BB	BB	BB	BB	BB	AB	BB	BB	BB	BB	BB	BB	BB	BB	AB	BB	AB	BB	BB	AB	BB	BB	BB	BB	NC	BB	BB	BB	BB	BB
AX-691502172	chr3_4929549_A_G	chr03	4493938	BB	AB	AB	BB	AB	BB	AB	AB	AB	BB	BB	BB	AB	BB	BB	AB	BB	AB	BB	BB	AB	BB	AB	BB	AA	AB	AB	BB	BB	BB	AB	BB	BB	BB	BB	BB	AB	AB	AB	AA	BB	AB	AB	AB	AA	BB
AX-687058984	FEM_Vitis0054166	chr03	4509256	BB	AB	BB	BB	BB	BB	BB	BB	BB	BB	AB	BB	BB	BB	BB	BB	BB	BB	BB	BB	BB	BB	BB	BB	BB	BB	BB	BB	BB	BB	BB	BB	BB	BB	BB	AB	BB	BB	BB	BB	BB	BB	BB	BB	BB	BB
AX-471651177	chr3_4914028_A_C	chr03	4509459	BB	AB	BB	AB	AA	AA	BB	BB	AA	AB	AB	BB	BB	BB	BB	BB	BB	BB	BB	BB	BB	AB	BB	BB	BB	BB	BB	BB	BB	BB	AA	BB	AA	BB	BB	AA	AB	AB	AA	BB	BB	AB	BB	BB	AB	BB
AX-686606653	FEM_Vitis0054130	chr03	4540100	BB	BB	BB	BB	BB	BB	BB	BB	BB	BB	BB	BB	BB	BB	BB	BB	BB	BB	BB	BB	BB	BB	BB	BB	BB	BB	BB	BB	BB	BB	BB	BB	BB	BB	BB	BB	BB	BB	BB	AB	BB	BB	BB	BB	BB	BB
AX-475633329	chr3_4869008_A_C	chr03	4554479	AA	AB	AA	AB	AA	AB	AB	AA	AB	AA	AB	AA	AA	AB	AA	AA	AA	BB	AB	AA	AA	AB	AB	AA	AA	AB	AB	AB	AA	AA	AB	AB	AB	AA	AA	AB	AA	AA	AA	AA	NC	AA	AA	AA	AA	AB
AX-472167318	FEM_Vitis0054102	chr03	4566847	AA	AB	AA	AB	AA	AB	AA	AA	AB	AA	AB	AA	AA	AA	AA	AA	AA	AA	AA	AA	AA	AB	AA	AA	AA	AA	AA	AA	AA	AA	AB	AA	AB	AA	AA	AB	AA	AA	AA	AA	AA	AA	AA	AA	AA	AA
AX-686606634	FEM_Vitis0054099	chr03	4575570	AA	AB	BB	AB	AB	AB	AA	BB	AB	BB	BB	AA	AB	AB	AB	AB	BB	AB	BB	AA	AB	AB	AB	BB	AA	AA	BB	AB	AB	BB	AB	AB	AB	AB	AB	AB	BB	BB	BB	AB	BB	BB	AB	AB	AB	BB
AX-475633142	chr3_4831550_C_T	chr03	4591937	BB	AA	AB	AB	AA	AB	AB	AA	AB	AB	AB	BB	AB	AB	AB	AB	BB	AB	BB	BB	AB	BB	AB	AB	AA	AB	AB	AB	AB	AB	AB	AB	AB	BB	BB	AA	AB	AA	AA	AA	AA	AA	AA	AA	AA	AB
AX-473686885	FEM_Vitis0053829	chr03	4829463	BB	BB	BB	BB	BB	BB	BB	BB	BB	BB	BB	BB	BB	BB	BB	BB	BB	BB	BB	BB	BB	BB	BB	BB	BB	BB	BB	BB	BB	BB	BB	BB	BB	BB	BB	BB	BB	BB	BB	BB	BB	BB	BB	BB	BB	BB
AX-686606385	FEM_Vitis0053794	chr03	4839846	BB	AB	AB	AB	AB	BB	BB	AA	AB	AB	AB	BB	AB	AA	AB	AA	AA	BB	AB	BB	AA	AB	AB	AA	AA	BB	AB	AA	AB	AA	BB	AA	BB	AB	AB	BB	AB	AB	BB	AB	BB	AB	AA	AA	AB	AB
AX-691507309	be_C_T_chr3_4524379	chr03	4921335	BB	BB	BB	BB	BB	BB	BB	BB	BB	BB	BB	BB	BB	BB	BB	BB	BB	BB	BB	BB	BB	BB	BB	BB	BB	BB	BB	BB	BB	BB	BB	BB	BB	BB	BB	BB	BB	BB	BB	BB	BB	BB	BB	BB	BB	BB
AX-469883886	chr3_4466725_C_T	chr03	4979093	BB	AB	BB	AB	BB	AB	AB	BB	AB	AB	AB	BB	BB	BB	BB	BB	BB	AA	AB	BB	BB	AB	AB	BB	BB	AB	AB	BB	BB	BB	AB	BB	AB	BB	BB	AB	AB	AB	AA	AB	AA	AB	BB	BB	AB	AB
AX-473686053	chr3_4460021_C_T	chr03	4985797	AA	AB	BB	BB	AB	AB	AB	BB	BB	BB	AB	AA	AB	BB	AB	BB	BB	AB	AB	AA	BB	BB	BB	BB	BB	AB	AA	BB	AB	BB	AB	BB	AB	AB	AB	AB	BB	BB	BB	BB	BB	BB	BB	BB	BB	AB
AX-687058536	FEM_Vitis0053586	chr03	4990531	BB	BB	BB	BB	BB	BB	BB	BB	BB	BB	BB	BB	BB	BB	BB	BB	BB	BB	BB	BB	BB	BB	BB	BB	BB	BB	BB	BB	BB	BB	BB	BB	BB	BB	BB	BB	BB	BB	AB	BB	NC	BB	BB	BB	BB	BB
AX-472165047	chr3_4377894_C_T	chr03	5066468	BB	BB	BB	AB	BB	BB	AB	BB	AB	BB	BB	BB	BB	BB	BB	BB	BB	AB	BB	BB	BB	AB	AB	BB	BB	AB	BB	BB	BB	BB	AB	BB	BB	BB	BB	BB	AB	AB	AB	BB	BB	AB	BB	BB	AB	BB
AX-472164850	FEM_Vitis0053480	chr03	5077784	BB	BB	BB	AB	BB	BB	AB	BB	AB	BB	BB	BB	BB	BB	BB	BB	BB	AB	BB	BB	BB	AB	AB	BB	BB	AB	BB	BB	BB	BB	AB	BB	BB	BB	BB	BB	AB	AB	AB	BB	BB	AB	BB	BB	AB	BB
AX-691500294	chr3_4354008_A_G	chr03	5090354	AA	AA	BB	AA	AB	AA	AA	AA	AA	AA	AA	AA	AA	AB	AA	AA	AA	AB	BB	AA	AA	AB	AB	AB	AA	AA	AB	AB	AB	AA	AB	AB	AA	AB	AB	AB	AA	AB	BB	AA	BB	AB	AA	AA	AB	AB
AX-686532607	FEM_Vitis0053457	chr03	5093646	BB	BB	AA	BB	AB	BB	BB	BB	BB	BB	BB	BB	BB	AB	BB	BB	BB	BB	AB	BB	BB	AB	AB	AB	BB	BB	BB	AB	BB	BB	BB	AB	BB	AB	AB	AB	BB	BB	BB	BB	BB	BB	BB	BB	BB	BB
AX-687058424	FEM_Vitis0053422	chr03	5109700	BB	BB	AA	BB	AB	BB	AB	BB	BB	BB	BB	BB	BB	AB	BB	BB	BB	AA	AA	BB	BB	AB	AA	AB	BB	AB	AB	AB	AB	BB	AB	AB	BB	AB	AB	AB	AB	AB	AB	BB	BB	AB	BB	BB	AB	AB
AX-687058403	FEM_Vitis0053396	chr03	5133106	AA	AA	AA	AA	AA	AA	AA	AA	AA	AA	AA	AA	AA	AA	AA	AA	AA	AA	AA	AA	AA	AA	AA	AA	AA	AA	AA	AA	AA	AA	AA	AA	AA	AA	AA	AA	AA	AA	AA	AA	AA	AA	AA	AA	AA	AA
AX-475631184	chr3_4301377_A_G	chr03	5142985	AA	AA	AA	AA	AA	AA	AB	AA	AA	AA	AA	AA	AA	AA	AA	AA	AA	AB	AA	AA	AA	AA	AB	AA	AA	AB	AA	AA	AA	AA	AA	AA	AA	AA	AA	AA	AB	AA	AB	AB	BB	AA	AA	AA	AA	AA
AX-687058372	FEM_Vitis0053354	chr03	5170691	BB	BB	BB	BB	BB	BB	BB	BB	BB	BB	BB	BB	BB	BB	BB	BB	BB	BB	BB	BB	BB	BB	BB	BB	BB	BB	BB	BB	BB	BB	BB	BB	BB	BB	BB	BB	BB	BB	BB	BB	BB	BB	BB	BB	BB	BB
AX-686606056	FEM_Vitis0053352	chr03	5176334	BB	BB	BB	BB	BB	BB	BB	BB	BB	BB	BB	BB	BB	BB	BB	BB	BB	BB	BB	BB	BB	BB	BB	BB	BB	BB	BB	BB	BB	BB	BB	BB	BB	BB	BB	BB	BB	BB	BB	BB	BB	BB	BB	BB	BB	BB
AX-686606001	FEM_Vitis0053283	chr03	5221441	BB	BB	BB	BB	BB	BB	BB	BB	BB	BB	BB	BB	BB	BB	BB	BB	BB	BB	BB	BB	BB	BB	BB	BB	BB	BB	BB	BB	BB	BB	BB	BB	BB	BB	BB	BB	BB	BB	BB	BB	BB	BB	BB	BB	BB	BB
AX-472163682	chr3_4218968_C_T	chr03	5225359	AA	BB	AB	AB	AB	AA	BB	BB	AB	AB	BB	AB	BB	BB	AB	BB	BB	BB	BB	AB	BB	AB	BB	BB	BB	AB	AB	BB	AB	BB	AA	BB	AA	AB	BB	BB	BB	AB	AB	BB	BB	AB	BB	BB	AB	BB
AX-686605992	FEM_Vitis0053271	chr03	5225578	AA	BB	AB	AB	AB	AA	BB	BB	AB	AB	BB	AB	BB	BB	AB	BB	BB	BB	BB	AB	BB	AB	BB	BB	BB	AB	AB	BB	AB	BB	AA	BB	AA	AB	BB	BB	BB	AB	AA	AB	AA	AB	BB	BB	AB	BB
AX-469882114	chr3_4196090_A_C	chr03	5248239	BB	AA	AB	AB	AB	AB	AB	AA	AB	AA	AA	AB	AA	AA	AB	AA	AA	AB	AA	AB	AA	AB	AB	AA	AA	BB	AB	AA	AB	AA	AB	AA	AB	AB	AA	AA	AB	AA	AB	AA	AA	AA	AA	AA	AA	AA
AX-691500296	chr3_4173854_C_T	chr03	5270399	AA	AB	AB	AB	AB	AA	AA	BB	AB	AB	AB	AA	AB	BB	AB	BB	BB	AA	AB	AA	BB	AB	AB	BB	BB	AA	AA	BB	AB	BB	AB	BB	AA	AB	AB	AB	AB	BB	AA	AB	AA	BB	BB	BB	BB	AB
AX-472163248	chr3_4166954_C_T	chr03	5277299	AA	BB	AB	AB	AB	AA	AA	BB	AB	AB	BB	AA	AB	BB	AB	BB	BB	AA	AB	AA	BB	AB	AB	BB	BB	AA	AA	BB	AB	BB	AB	BB	AA	AB	AB	BB	AB	BB	AB	BB	BB	BB	BB	BB	BB	AB
AX-691505677	chr3_4141326_G_T	chr03	5302579	AA	AB	AB	AB	AB	AA	AB	BB	AB	AB	AB	AA	AB	BB	AB	BB	BB	AB	AB	AB	BB	AB	BB	BB	BB	AB	AA	BB	AB	BB	AB	BB	AA	AB	AB	AB	BB	BB	AB	BB	BB	BB	BB	BB	BB	AB
AX-691517046	lb_T_C_chr3_4104515	chr03	5339370	BB	AB	AB	AB	AB	AB	AA	AA	AB	AA	AB	AB	AA	AA	AB	AA	AA	AB	AB	BB	AA	AB	AA	AA	AA	AB	BB	AA	AB	AA	BB	AA	AB	AB	AA	AB	AA	AB	AB	AA	AA	AB	AA	AA	AB	AB
AX-472162260	FEM_Vitis0053108	chr03	5386245	BB	AB	BB	AB	BB	AB	AB	BB	AB	AB	AB	AB	AB	BB	BB	BB	BB	AB	AB	AB	BB	AB	BB	BB	BB	BB	AB	BB	BB	BB	BB	BB	AB	BB	AB	AB	BB	BB	BB	BB	BB	BB	BB	BB	BB	AB
AX-472162120	chr3_4036840_C_T	chr03	5407254	BB	AA	AB	AA	AB	AB	AA	AB	AB	AA	AA	AB	AB	AA	AB	AA	AA	AA	AB	AB	AA	AA	AB	AA	AA	AB	AB	AA	BB	AA	BB	AA	AB	AB	AA	AA	AA	AB	AB	AA	AA	AB	AA	AA	AB	AA
AX-469880293	chr3_3918094_A_G	chr03	5525857	AA	BB	AB	BB	AB	AB	AA	BB	BB	BB	BB	AA	AB	BB	AB	BB	BB	AA	AB	AB	BB	BB	BB	BB	BB	AA	AA	BB	AB	BB	AB	BB	AB	AB	AB	BB	BB	BB	AA	AB	AA	BB	BB	BB	BB	AB
AX-691505683	chr3_3903384_C_T	chr03	5540567	AA	BB	AB	BB	AB	AB	BB	BB	BB	BB	BB	AB	BB	BB	AB	BB	BB	BB	BB	AB	BB	BB	BB	BB	BB	AB	AB	BB	AB	BB	AB	BB	AB	AB	BB	BB	BB	BB	AB	BB	BB	BB	BB	BB	BB	BB
AX-687058036	FEM_Vitis0052928	chr03	5541112	AA	AA	AA	AA	AA	AA	AA	AA	AA	AA	AA	AA	AA	AA	AA	AA	AA	AA	AA	AA	AA	AA	AA	AA	AA	AA	AA	AA	AA	AA	AA	AA	AA	AA	AA	AA	AA	AA	AA	AB	AA	AA	AA	AA	AA	AA
AX-473682351	FEM_Vitis0052926	chr03	5541355	BB	AB	AB	AB	AB	BB	BB	AA	AB	AB	AB	BB	AB	AA	AB	AA	AA	BB	AB	BB	AA	AB	AB	AA	AA	BB	BB	AA	AB	AA	AB	AA	BB	AB	AB	AB	AB	AA	BB	AB	BB	AA	AA	AA	AA	AB
AX-691505685	chr3_3877259_A_G	chr03	5566241	BB	BB	BB	AB	BB	BB	AA	BB	AB	BB	BB	AB	AB	BB	BB	BB	BB	AA	AB	AB	BB	AB	AB	BB	BB	AB	AB	BB	BB	BB	BB	BB	BB	BB	AB	BB	AB	BB	BB	BB	BB	BB	BB	BB	BB	AB
AX-686605684	FEM_Vitis0052875	chr03	5585708	AA	BB	AB	AB	AB	AA	AA	BB	AB	AB	BB	AA	AB	BB	AB	BB	BB	AA	AB	AA	BB	AB	AB	BB	BB	AA	AA	BB	AB	BB	AA	BB	AA	AB	AB	BB	AB	AB	AA	AB	AA	AB	BB	BB	AB	AB
AX-473682039	chr3_3855262_A_G	chr03	5588238	BB	AA	AB	AA	AB	BB	AB	AA	AA	AB	AA	BB	AB	AA	AB	AA	AA	AB	AB	BB	AA	AA	AA	AA	AA	AB	BB	AA	AB	AA	AB	AA	BB	AB	AB	AA	AA	AA	BB	AB	BB	AA	AA	AA	AA	AB
AX-691505689	chr3_3823434_A_G	chr03	5620066	BB	AB	AB	AB	AB	AB	AB	AA	AB	AA	AA	BB	AB	AA	AB	AA	AA	AB	AB	BB	AA	AB	AA	AA	BB	AB	BB	AA	AB	AA	AB	AA	AB	AB	AB	AA	AA	AA	BB	AB	BB	AA	AB	AB	AB	AB
AX-686532480	FEM_Vitis0052818	chr03	5620218	BB	BB	BB	BB	BB	BB	BB	BB	BB	BB	BB	BB	BB	BB	BB	BB	BB	BB	BB	BB	BB	BB	BB	BB	BB	BB	BB	BB	BB	BB	BB	BB	BB	BB	BB	BB	BB	BB	BB	BB	BB	BB	BB	BB	BB	BB
AX-472160466	chr3_3798186_C_T	chr03	5645314	BB	AA	AB	AA	AB	AB	AA	AA	AA	AA	AA	AB	AA	AA	AB	AA	AA	AA	AA	AB	AA	AA	AA	AA	AA	AB	AB	AA	AB	AA	AB	AA	AB	AB	AA	AA	AA	AA	AB	AA	AA	AA	AA	AA	AA	AA
AX-687057950	FEM_Vitis0052784	chr03	5656826	BB	BB	BB	BB	BB	BB	BB	BB	BB	BB	BB	BB	BB	BB	BB	BB	BB	BB	BB	BB	BB	BB	BB	BB	BB	BB	BB	BB	BB	BB	AB	BB	BB	BB	BB	BB	BB	AB	BB	BB	BB	AB	BB	BB	AB	BB
AX-691505691	chr3_3770709_C_T	chr03	5672791	AA	BB	AB	BB	AB	AB	AB	BB	BB	BB	BB	AB	BB	BB	AB	BB	BB	AB	BB	AB	BB	BB	AB	BB	BB	AA	AB	BB	AB	BB	AB	BB	AB	AB	BB	BB	AB	BB	AB	BB	BB	BB	BB	BB	BB	BB
AX-691509335	chr3_3770531_C_T	chr03	5672969	AA	BB	AB	BB	AB	AA	AB	BB	BB	AB	BB	AB	BB	BB	AB	BB	BB	AB	BB	AB	BB	BB	AB	BB	BB	AA	AB	BB	AB	BB	AB	BB	AA	AB	BB	BB	AB	BB	AA	BB	AA	BB	BB	BB	BB	BB
AX-691513953	SNP425_205	chr03	5755116	AA	AB	AB	AA	AA	AA	BB	AA	AA	AA	AA	AA	AA	AA	AA	AA	AA	AA	AA	AA	AA	AA	AA	AA	BB	AA	AA	AA	AA	AA	AA	AA	AA	AB	AB	AA	AA	AA	AA	AB	AA	AA	AB	AB	AB	AA
AX-691505694	chr3_3666831_A_G	chr03	5764305	BB	AA	AB	AA	AB	AB	AB	AA	AA	AA	AA	AB	AA	AA	AB	AA	AA	AB	AB	BB	AA	AA	BB	AA	AA	BB	AB	AA	AB	AA	AB	AA	AB	AB	AA	AA	AB	AA	BB	AB	AA	AA	AA	AA	AA	AA
AX-691505695	chr3_3665847_C_T	chr03	5765289	BB	AB	AB	BB	BB	BB	AB	BB	BB	BB	BB	BB	BB	BB	BB	BB	BB	BB	BB	BB	BB	BB	BB	BB	AA	BB	BB	BB	BB	BB	BB	BB	BB	AB	AB	BB	BB	BB	BB	AB	BB	BB	AB	AB	AB	BB
AX-691505697	chr3_3639855_C_T	chr03	5791281	AA	BB	AB	BB	AB	AB	BB	BB	BB	BB	BB	AB	BB	BB	AB	BB	BB	BB	AB	AB	BB	BB	AB	BB	BB	AB	AB	BB	AB	BB	AA	BB	AB	AB	BB	BB	BB	AB	AB	BB	BB	AB	BB	BB	AB	BB
AX-687057797	FEM_Vitis0052606	chr03	5808450	BB	AB	AB	AB	AB	BB	AB	AA	AB	AB	AB	BB	AB	AA	AB	AA	AA	BB	BB	BB	AA	AB	BB	AA	AA	BB	BB	AA	BB	AA	BB	AA	BB	AB	AA	AB	AB	AB	BB	AB	BB	AB	AA	AA	AB	AB
AX-472159509	lb_T_C_chr3_3622164	chr03	5808952	AA	AA	AA	AA	AA	AA	AA	AA	AA	AA	AA	AA	AA	AA	AA	AA	AA	AA	AA	AA	AA	AA	AA	AA	AA	AA	AA	AA	AA	AA	AA	AA	AA	AA	AA	AA	AA	AA	AA	AA	BB	AA	AA	AA	AA	AA
AX-686605427	FEM_Vitis0052553	chr03	5862444	AA	AA	AB	AB	AA	AA	AA	AA	AB	AA	AA	AB	AB	AB	AA	AA	AA	AB	AB	AB	AA	AB	AA	AB	AA	AA	AB	AB	AA	AA	AA	AB	AA	AA	AA	AA	AA	AA	AB	AB	BB	AA	AA	AA	AA	AB
AX-691509337	chr3_3532524_C_T	chr03	5898613	BB	AA	AB	AB	BB	AB	AB	AB	AA	AA	AA	BB	AB	AB	BB	AB	AA	AB	AB	AB	AB	AB	BB	AB	AA	BB	AB	AB	AB	AB	BB	AB	AB	AB	AB	AB	AB	BB	BB	AA	BB	BB	AB	AB	AB	BB
AX-686607749	FEM_Vitis0055525	chr03	6014186	AA	AA	AA	AB	AB	AA	AA	AB	AA	AA	AA	AA	AA	BB	AB	AB	AA	AA	AA	AA	AB	AB	AA	BB	AA	AA	AA	BB	AA	AB	AA	BB	AA	AA	AB	AB	AA	AB	AB	AB	BB	AB	AB	AB	AA	AB
AX-687060054	FEM_Vitis0055551	chr03	6027102	AA	AA	AA	AA	AA	AA	AA	AA	AA	AA	AA	AA	AA	AA	AA	AA	AA	AA	AA	AA	AA	AA	AA	AA	AA	AA	AA	AA	AA	AA	AA	AA	AA	AA	AA	AA	AA	AA	AA	AA	BB	AA	AA	AA	AA	AA
AX-691509351	chr3_6117585_A_G	chr03	6093563	AB	BB	AB	AB	BB	AB	AB	BB	AB	BB	BB	AB	BB	BB	AB	BB	BB	AA	AA	AA	BB	AB	AA	BB	BB	AB	AB	BB	AB	BB	AB	BB	AB	AB	BB	BB	AB	BB	AA	AB	AA	BB	BB	BB	BB	AB
AX-691502183	chr3_6208949_A_G	chr03	6184780	AB	AB	AB	AB	AA	AB	AB	AB	BB	AA	AB	BB	BB	AA	AB	AA	AA	BB	BB	NC	AA	AB	BB	AA	AA	AB	AB	AA	AB	AA	BB	AA	AB	AB	AA	AB	AB	AB	BB	AA	AB	AB	AA	AA	AB	AB
AX-473696791	FEM_Vitis0055726	chr03	6198075	AA	AA	AA	AB	AA	AA	AB	AA	BB	AA	AA	BB	BB	AA	AA	AA	AA	BB	BB	BB	AA	AB	BB	AA	AA	AB	AB	AA	AA	AA	BB	AA	AA	AA	AA	AA	AB	AA	AA	AA	AA	AA	AA	AA	AA	AB
AX-475639924	chr3_6232647_C_T	chr03	6207806	AB	AB	AB	AB	AA	AB	AB	AB	BB	AA	AB	BB	BB	AB	AB	AA	AA	BB	BB	AB	AA	AB	BB	AB	AA	AB	AB	AA	AB	AA	BB	AB	AB	AB	AA	AB	AB	AB	BB	AB	BB	AB	AA	AA	AB	AB
AX-686608061	FEM_Vitis0055901	chr03	6333325	AB	BB	AB	AB	BB	AB	BB	BB	AB	BB	BB	AB	BB	BB	AB	BB	BB	AB	AB	AB	BB	AB	BB	BB	BB	BB	AB	BB	AB	BB	BB	BB	AB	AB	BB	BB	BB	BB	AB	BB	BB	BB	BB	BB	BB	BB
AX-691516210	cn_A_G_chr3_6361027	chr03	6334525	AA	AA	AA	AA	AA	AA	AA	AA	AA	AA	AA	AA	AA	AA	AA	AA	AA	AA	AA	AA	AA	AA	AA	AA	AA	AA	AA	AA	AA	AA	AA	AA	AA	AA	AA	AA	AA	AA	AB	AA	BB	AA	AA	AA	AA	AA
AX-686523903	chr3_6361577_A_C	chr03	6335075	AB	AA	AB	AB	AA	AB	AA	AA	AB	AA	AA	AB	AA	AA	AB	AA	AA	AB	AB	AB	AA	AB	AA	AA	AA	AA	AB	AA	AB	AA	AA	AA	AB	AB	AA	AA	AA	AA	BB	AB	BB	AA	AA	AA	AA	AA
AX-475640104	chr3_6364472_C_T	chr03	6337970	AB	AB	AA	AA	AB	AA	AB	AB	AB	AA	AB	AB	BB	AA	AA	AA	AA	AB	AA	AA	AA	AA	AB	AA	AA	BB	AB	AA	AB	AA	BB	AA	AA	AA	AA	AB	AB	AB	AA	AB	AA	AB	AA	AA	AB	AB
AX-686608072	FEM_Vitis0055926	chr03	6357112	AA	AA	AA	AA	AA	AA	AA	AA	AA	AA	AA	AA	AA	AA	AA	AA	AA	AA	AA	AA	AA	AA	AA	AA	AA	AA	AA	AA	AA	AA	AA	AA	AA	AA	AA	AA	AA	AA	AA	AA	AA	AA	AA	AA	AA	AA
AX-691509362	chr3_6406788_C_T	chr03	6378245	AA	AB	AB	AB	AB	AB	BB	AB	AA	BB	AB	AA	AA	BB	AB	BB	BB	AB	AA	AB	BB	AB	AB	BB	BB	AB	AA	BB	AA	BB	AA	BB	AB	AB	BB	AB	BB	AB	AA	AA	AA	AB	BB	BB	AB	AB
AX-691502187	chr3_6425122_A_C	chr03	6396579	AB	BB	AB	AB	BB	AB	BB	BB	AB	BB	BB	AB	BB	BB	AB	BB	BB	AB	AA	AB	BB	AB	AB	BB	BB	BB	AB	BB	AB	BB	BB	BB	AB	AB	BB	BB	BB	BB	AB	BB	BB	BB	BB	BB	BB	BB
AX-691507317	be_G_A_chr3_6437878	chr03	6409335	BB	BB	BB	BB	BB	BB	BB	BB	BB	BB	BB	BB	BB	BB	BB	BB	BB	BB	BB	BB	BB	BB	BB	BB	BB	BB	BB	BB	BB	BB	BB	BB	BB	BB	BB	BB	BB	BB	BB	BB	AB	BB	BB	BB	BB	BB
AX-687060396	FEM_Vitis0055994	chr03	6421009	AA	AA	AA	AA	AA	AA	AA	AA	AA	AA	AA	AA	AA	AA	AA	AA	AA	AA	AA	AA	AA	AA	AA	AA	AA	AA	AA	AA	AA	AA	AA	AA	AA	AA	AA	AA	AA	AA	AA	AA	AA	AA	AA	AA	AA	AA
AX-687060427	FEM_Vitis0056031	chr03	6451630	AA	AA	AA	AA	AA	AA	AA	AA	AA	AA	AA	AA	AA	AA	AA	AA	AA	AA	AA	AA	AA	AA	AA	AA	AA	AA	AA	AA	AA	AA	AA	AA	AA	AA	AA	AA	AA	AA	AA	AA	AA	AA	AA	AA	AA	AA
AX-473697491	FEM_Vitis0056053	chr03	6463110	BB	BB	BB	BB	BB	BB	BB	BB	BB	BB	BB	BB	BB	BB	BB	BB	BB	BB	BB	BB	BB	BB	BB	BB	BB	BB	BB	BB	BB	BB	BB	BB	BB	BB	BB	BB	BB	BB	BB	AB	AA	BB	BB	BB	BB	BB
AX-687060451	FEM_Vitis0056066	chr03	6466427	BB	BB	BB	BB	BB	BB	BB	BB	BB	BB	BB	BB	BB	BB	BB	BB	BB	BB	BB	BB	BB	BB	BB	BB	BB	BB	BB	BB	BB	BB	BB	BB	BB	BB	BB	BB	BB	BB	BB	AB	AA	BB	BB	BB	BB	BB
AX-691509366	chr3_6498521_C_T	chr03	6467731	AA	AB	AA	AA	AA	AA	AA	AA	AA	AB	AB	AA	AA	AA	AA	AB	BB	AA	AA	AA	AB	AA	AA	AA	BB	AA	AA	AA	AA	AB	AA	AA	AA	AB	AA	AA	AB	AA	AA	AA	AA	AA	AB	AB	AB	AA
AX-686608196	FEM_Vitis0056077	chr03	6468896	BB	BB	BB	BB	BB	BB	BB	BB	BB	BB	BB	BB	BB	BB	BB	BB	BB	BB	BB	BB	BB	BB	BB	BB	BB	BB	BB	BB	BB	BB	BB	BB	BB	BB	BB	BB	BB	BB	BB	AB	AA	BB	BB	BB	BB	BB
AX-473697597	FEM_Vitis0056087	chr03	6471112	AA	AA	AA	AA	AA	AA	AA	AA	AA	AA	AA	AA	AA	AA	AA	AA	AA	AA	AA	AA	AA	AA	AA	AA	AA	AA	AA	AA	AA	AA	AA	AA	AA	AA	AA	AA	AA	AA	AA	AB	BB	AA	AA	AA	AA	AA
AX-691505535	ae_A_G_chr3_6502774	chr03	6471984	AA	AA	AA	AA	AA	AA	AA	AA	AA	AA	AA	AA	AA	AA	AA	AA	AA	AA	AA	AA	AA	AA	AA	AA	AA	AA	AA	AA	AA	AA	AA	AA	AA	AA	AA	AA	AA	AA	AA	AA	BB	AA	AA	AA	AA	AA
AX-475640560	FEM_Vitis0056098	chr03	6478542	BB	BB	BB	BB	BB	AB	BB	BB	BB	AB	BB	BB	BB	BB	BB	BB	BB	BB	BB	BB	BB	BB	BB	BB	BB	BB	BB	BB	BB	BB	BB	BB	AB	BB	BB	BB	BB	BB	BB	AB	BB	BB	BB	BB	BB	BB
AX-691510673	lb_T_C_chr3_6512219	chr03	6481429	AA	AA	AA	AA	AA	AA	AA	AA	AA	AA	AA	AA	AA	AA	AA	AA	AA	AA	AA	AA	AA	AA	AA	AA	AA	AA	AA	AA	AA	AA	AA	AA	AA	AA	AA	AA	AA	AA	AA	AA	BB	AA	AA	AA	AA	AA
AX-687060520	FEM_Vitis0056150	chr03	6505353	AA	AB	AB	AB	AB	AB	BB	AB	AA	BB	AB	AA	AA	AB	AB	BB	BB	AB	AA	AA	BB	AA	AB	BB	BB	AB	AA	AB	AA	BB	AA	BB	AB	AB	AB	AB	BB	AB	AB	AA	BB	AB	BB	BB	AB	AB
AX-691509368	chr3_6567365_C_T	chr03	6535069	BB	BB	AB	AB	NC	AB	AB	AB	BB	BB	BB	BB	BB	BB	AB	AB	BB	BB	BB	BB	AB	BB	BB	AB	BB	BB	BB	AB	BB	AB	BB	AB	AB	BB	AB	AB	BB	AB	BB	AB	BB	AB	AB	AB	BB	BB
AX-686608396	FEM_Vitis0056317	chr03	6659787	BB	BB	BB	BB	BB	BB	BB	BB	BB	BB	BB	BB	BB	BB	BB	BB	BB	BB	BB	BB	BB	BB	BB	BB	BB	BB	BB	BB	BB	BB	BB	BB	BB	BB	BB	BB	BB	BB	BB	BB	BB	BB	BB	BB	BB	BB
AX-691502190	chr3_6704749_C_T	chr03	6672255	BB	BB	AB	BB	BB	BB	AB	BB	BB	BB	BB	BB	BB	BB	BB	BB	BB	BB	BB	BB	BB	BB	BB	BB	BB	BB	BB	BB	BB	BB	BB	BB	BB	BB	AB	BB	BB	BB	BB	BB	BB	BB	BB	BB	BB	BB
AX-686533046	FEM_Vitis0056357	chr03	6706718	AA	AA	AA	AA	AA	AA	AA	AA	AA	AA	AA	AA	AA	AA	AA	AA	AA	AA	AA	AA	AA	AA	AA	AA	AA	AA	AA	AA	AA	AA	AA	AA	AA	AA	AA	AA	AA	AA	AA	AA	AA	AA	AA	AA	AA	AA
AX-686608447	FEM_Vitis0056375	chr03	6712122	BB	BB	BB	BB	BB	BB	BB	BB	BB	BB	BB	BB	BB	BB	BB	BB	BB	BB	BB	BB	BB	BB	BB	BB	BB	BB	BB	BB	BB	BB	BB	BB	BB	BB	BB	BB	BB	BB	BB	AB	BB	BB	BB	BB	BB	BB
AX-687060747	FEM_Vitis0056430	chr03	6768412	BB	BB	BB	BB	BB	BB	BB	BB	BB	BB	BB	BB	BB	BB	BB	BB	BB	BB	BB	BB	BB	BB	BB	BB	BB	BB	BB	BB	BB	BB	BB	BB	BB	BB	BB	BB	BB	BB	BB	BB	BB	BB	BB	BB	BB	BB
AX-691516199	cn_T_C_chr3_6847417	chr03	6815639	AA	AA	AA	AA	AA	AA	AA	AA	AA	AA	AA	AA	AA	AA	AA	AA	AA	AA	AA	AA	AA	AA	AA	AA	AA	AA	AA	AA	AA	AA	AA	AA	AA	AA	AA	AA	AA	AA	AA	AA	AA	AA	AA	AA	AA	AA
AX-691502191	chr3_6857515_G_T	chr03	6825737	AB	AA	AB	AB	BB	AB	BB	AB	AA	BB	BB	BB	AB	AA	BB	BB	BB	NC	AB	BB	BB	AA	BB	AB	BB	BB	AB	AB	AB	BB	AB	AB	AB	AB	AB	BB	BB	BB	NC	BB	BB	BB	BB	BB	BB	BB
AX-686608548	FEM_Vitis0056500	chr03	6875831	AA	AA	AA	AA	AA	AA	AA	AA	AA	AA	AA	AA	AA	AA	AA	AA	AA	AA	AA	AA	AA	AA	AA	AA	AA	AA	AA	AA	AA	AA	AA	AA	AA	AA	AA	AA	AA	AA	AB	AB	BB	AA	AA	AA	AA	AA
AX-686608549	chr3_6907296_A_G	chr03	6876155	AA	AA	AA	AA	AA	AA	AA	AA	AA	AA	AB	AA	AA	AA	AA	AA	AA	AA	AA	AA	AA	AA	AA	AA	BB	AA	AA	AA	AA	AB	AA	AA	AA	AA	AA	AA	AB	AA	AA	AA	AA	AA	AB	AB	AB	AB
AX-691509373	chr3_6987820_A_G	chr03	6992506	AB	AA	AA	AA	AA	AA	AA	AA	AA	AA	AB	AA	AA	AA	AA	AA	AA	AA	AA	BB	AA	AA	AA	AA	BB	AA	AA	AA	AB	AB	AA	AA	AA	AA	AA	AA	AA	AA	AB	AA	AA	AA	AB	AB	AB	AB
AX-691510675	lb_C_T_chr3_7002253	chr03	7006939	BB	BB	BB	BB	BB	BB	BB	BB	BB	BB	BB	BB	BB	BB	BB	BB	BB	BB	BB	BB	BB	BB	BB	BB	BB	BB	BB	BB	BB	BB	BB	BB	BB	BB	BB	BB	BB	BB	BB	BB	BB	BB	BB	BB	BB	BB
AX-691502193	chr3_7003964_C_T	chr03	7008650	AA	AB	AB	AB	AA	AB	AB	AA	AB	AA	AA	AA	AA	AA	AA	AA	AA	AB	BB	AB	AA	AB	AB	AA	AA	AA	AB	AA	AA	AA	BB	AA	AB	AA	AB	AA	AA	AB	AA	AB	AA	AB	AA	AA	AB	AA
AX-691502194	chr3_7056491_C_T	chr03	7063699	AA	AA	AA	AB	AA	AA	AA	AB	AA	AA	AA	AA	AA	AA	AB	AA	AA	AA	AA	AA	AA	AA	AA	AB	AA	AA	AA	AB	AA	AB	AA	AB	AA	AA	AA	AA	AA	AB	AA	AA	AA	AB	AB	AB	AA	AA
AX-691511630	li_T_C_chr3_7077185	chr03	7084394	AA	AA	AA	AA	AA	AA	AA	AA	AA	AA	AA	AA	AA	AA	AA	AA	AA	AA	AA	AA	AA	AA	AA	AA	AA	AA	AA	AA	AA	AA	AA	AA	AA	AA	AA	AA	AA	AA	AA	AA	AA	AA	AA	AA	AA	AA
AX-691509380	chr3_7077998_A_G	chr03	7085207	AB	AA	AB	AB	AB	AB	AB	AB	BB	AB	AA	AB	AB	AB	AB	AA	AA	AB	BB	BB	AA	BB	AB	AA	AA	AB	BB	AB	BB	AA	AB	AA	AB	AB	BB	AA	AA	AB	AB	BB	AA	AB	AA	AA	AB	AA
AX-687060987	FEM_Vitis0056715	chr03	7091707	BB	BB	AB	AA	AB	AB	BB	AA	AA	AB	BB	AB	AB	AB	AA	BB	BB	AB	AB	AB	BB	AA	BB	AB	BB	AB	AA	AA	AB	AB	BB	AB	AB	AB	AB	BB	BB	AB	BB	BB	BB	AB	AB	AB	BB	BB
AX-691509382	chr3_7105466_A_C	chr03	7112675	AA	BB	BB	BB	BB	BB	AB	BB	BB	BB	BB	BB	BB	BB	BB	BB	BB	AB	BB	BB	BB	BB	AB	BB	AA	AB	BB	BB	AB	BB	BB	BB	BB	BB	BB	BB	AB	BB	AB	BB	BB	BB	AB	AB	AB	BB
AX-691502197	chr3_7114900_C_T	chr03	7122109	BB	BB	BB	AB	BB	BB	BB	AB	BB	BB	BB	BB	BB	BB	AB	BB	BB	BB	BB	BB	BB	BB	BB	AB	BB	BB	BB	AB	BB	AB	AB	AB	BB	BB	BB	BB	BB	AA	BB	AB	BB	AA	AB	AB	AB	BB
AX-691509386	chr3_7129347_C_T	chr03	7136556	AA	BB	AB	AA	AA	AB	AB	AA	AA	AB	BB	AB	AB	AA	AA	BB	BB	AA	AA	AA	BB	AA	AA	AA	AA	AA	AA	AA	AA	AB	AB	AA	AB	AB	AB	AB	AB	AA	AA	AA	AA	AA	AA	AA	AA	AB
AX-686608779	FEM_Vitis0056771	chr03	7146259	AA	AA	AA	AA	AA	AA	AA	AA	AA	AA	AA	AA	AA	AA	AA	AA	AA	AA	AA	AA	AA	AA	AA	AA	AA	AA	AA	AA	AA	AA	AA	AA	AA	AA	AA	AA	AA	AA	AA	AB	NC	AA	AA	AA	AA	AA
AX-473700083	chr3_7157449_A_G	chr03	7164660	BB	BB	AB	AA	AB	AB	BB	AB	AB	AB	BB	AB	BB	AB	AA	BB	BB	AB	AB	AB	BB	AB	BB	AB	BB	AB	AA	AB	AB	AB	BB	AB	AB	AB	BB	BB	BB	AB	AB	BB	AA	AB	AB	AB	BB	BB
AX-691509388	chr3_7169249_A_G	chr03	7176460	AA	AB	BB	AB	AB	AB	AA	AB	AA	AB	AA	AB	AA	AB	BB	AA	AA	AA	AA	AA	AA	AA	AA	AB	AA	AB	AB	AB	AB	AB	AB	AB	AB	AB	AA	AA	AB	AB	AA	AA	BB	AB	AB	AB	AA	AA
AX-687061112	FEM_Vitis0056864	chr03	7226836	BB	BB	BB	BB	BB	BB	BB	BB	BB	BB	BB	BB	BB	BB	BB	BB	BB	BB	BB	BB	BB	BB	BB	BB	BB	BB	BB	BB	BB	BB	BB	BB	BB	BB	BB	BB	BB	BB	AB	BB	AA	BB	BB	BB	BB	BB
AX-691502200	chr3_7223431_A_G	chr03	7230301	AB	AB	AB	BB	AA	AB	AB	BB	BB	AB	AA	AB	AB	AA	BB	AA	AA	BB	BB	BB	AA	BB	BB	AB	AA	AB	AB	BB	AA	AB	AB	AB	AB	AB	AB	AA	AB	BB	AB	BB	BB	BB	AB	AB	AB	AB
AX-691509391	chr3_7223618_C_T	chr03	7230488	BB	BB	BB	AB	BB	BB	BB	BB	AB	BB	BB	BB	BB	BB	BB	BB	BB	AB	AB	BB	BB	AB	BB	BB	BB	BB	AB	BB	BB	BB	BB	BB	BB	BB	BB	BB	AB	BB	AB	AB	AA	BB	BB	BB	BB	BB
AX-473700534	chr3_7295874_C_T	chr03	7302744	AB	AB	BB	AB	AB	BB	BB	AA	AB	BB	BB	BB	AB	AB	AB	AB	BB	BB	BB	AA	AB	AB	BB	AB	BB	AB	AB	AA	AA	AB	AB	AB	BB	BB	AB	BB	BB	AA	BB	AB	BB	AA	AB	AB	AB	AB
AX-686608971	FEM_Vitis0057002	chr03	7303890	AB	AB	AA	AB	AB	AA	AA	BB	AB	AA	AA	AA	AB	AB	AB	AB	AA	AA	AA	BB	AB	AB	AA	AB	AA	AB	AB	BB	BB	AB	AB	AB	AA	AA	AB	AA	AA	BB	AA	AB	NC	BB	AB	AB	AB	AB
AX-687061220	FEM_Vitis0057021	chr03	7311437	AA	AB	AB	AA	AA	AB	AB	AA	AA	AB	BB	AB	AB	AA	AA	AB	BB	AA	AA	AA	AB	AA	AA	AA	AA	AA	AA	AA	AA	AB	AB	AA	AB	AB	AB	AB	BB	AA	AA	AA	AA	AA	AA	AA	AA	AB
AX-691509397	chr3_7321251_A_G	chr03	7328033	AB	AB	AB	AA	AB	AB	BB	AB	AB	AB	BB	AB	BB	AB	AA	AB	BB	AB	AB	AB	AB	AB	BB	AB	BB	AB	AA	AB	AA	AB	AB	AB	AB	AB	BB	BB	BB	AA	AA	AA	AA	AA	AB	AB	AB	AB
AX-691502206	chr3_7344716_A_G	chr03	7351387	AA	AB	AB	AA	AA	AB	AB	AA	AA	AB	BB	AB	AB	AB	AA	AB	BB	AA	AA	AA	AB	AA	AA	AB	AA	AA	AA	AA	AA	AB	AB	AB	AB	AB	AB	AB	BB	AA	AA	AA	AA	AA	AA	AA	AA	AB
AX-691502208	chr3_7387881_A_C	chr03	7394552	AA	AA	AA	AB	AA	AA	AA	AB	AA	AA	AA	AA	AA	AA	AB	AA	AA	AA	AA	AA	AA	AA	AA	AB	AA	AA	AA	AB	AA	AB	AA	AB	AA	AA	AA	AA	AA	AB	AA	AA	AA	AB	AB	AB	AA	AA
AX-691515391	be_G_A_chr3_7388965	chr03	7395636	BB	BB	BB	BB	BB	BB	BB	BB	BB	BB	BB	BB	BB	BB	BB	BB	BB	BB	BB	BB	BB	BB	BB	BB	BB	BB	BB	BB	BB	BB	BB	BB	BB	BB	BB	BB	BB	BB	BB	BB	BB	BB	BB	BB	BB	BB
AX-691502209	chr3_7441660_A_G	chr03	7448331	BB	BB	BB	BB	BB	BB	AB	BB	BB	BB	BB	AB	AB	AB	BB	BB	BB	BB	BB	AB	BB	BB	BB	AB	BB	BB	BB	BB	BB	BB	BB	AB	BB	AB	AB	BB	AB	BB	AB	AB	AA	BB	BB	BB	BB	BB
AX-686609133	FEM_Vitis0057203	chr03	7471035	BB	BB	BB	BB	BB	BB	BB	BB	BB	BB	BB	BB	BB	BB	BB	BB	BB	BB	BB	BB	BB	BB	BB	BB	BB	BB	BB	BB	BB	BB	BB	BB	BB	BB	BB	BB	BB	BB	BB	BB	AA	BB	BB	BB	BB	BB
AX-475643238	chr3_7472539_C_T	chr03	7479210	BB	AA	AB	AB	BB	AB	AB	AB	BB	BB	BB	BB	BB	BB	AB	BB	BB	BB	BB	BB	BB	BB	BB	AB	BB	BB	BB	AB	BB	AB	AB	AB	AB	BB	AB	BB	BB	AB	BB	BB	BB	AB	AB	AB	BB	BB
AX-471661616	lb_T_C_chr3_7486446	chr03	7492767	AA	AA	AA	AA	AA	AA	AA	AA	AA	AA	AA	AA	AA	AA	AA	AA	AA	AA	AA	AA	AA	AA	AA	AA	AA	AA	AA	AA	AA	AA	AA	AA	AA	AA	AA	AA	AA	AA	AA	AA	BB	AA	AA	AA	AA	AA
AX-472179302	FEM_Vitis0057302	chr03	7555178	BB	BB	BB	BB	BB	BB	BB	BB	BB	BB	BB	BB	BB	BB	BB	BB	BB	BB	BB	AB	BB	BB	BB	BB	BB	BB	BB	BB	BB	BB	BB	BB	BB	BB	BB	BB	BB	BB	BB	BB	BB	BB	BB	BB	BB	BB
AX-687061459	FEM_Vitis0057315	chr03	7564106	AA	AA	AA	AA	AA	AA	AA	AA	AA	AA	AA	AA	AA	AA	AA	AA	AA	AA	AA	AB	AA	AA	AA	AA	AA	AA	AA	AA	AA	AA	AA	AA	AA	AA	AA	AA	AA	AA	AB	AA	BB	AA	AA	AA	AA	AA
AX-691509409	chr3_7564141_A_G	chr03	7569337	AA	BB	AB	AA	AA	AA	AB	AA	AA	AB	AB	AB	AB	AA	AA	AB	BB	AA	AB	AA	AB	AA	AB	AA	AA	AA	AA	AA	AA	AA	AB	AA	AA	AA	AB	AB	BB	AA	AA	AA	AA	AA	AA	AA	AA	AA
AX-472179862	chr3_7699740_C_T	chr03	7704778	AB	AA	AB	AB	AA	AB	AB	AA	AB	AB	AA	AB	AA	AA	AB	AA	AA	BB	AB	AA	AA	AB	AB	AA	AA	AB	AB	AA	AA	AA	AA	AA	AB	AB	AA	AA	AA	AA	AB	AA	AA	AA	AA	AA	AA	AB
AX-686609291	FEM_Vitis0057406	chr03	7710318	AA	AA	AA	AA	AA	AA	AA	AA	AA	AA	AA	AA	AA	AA	AA	AA	AA	AA	AA	AA	AA	AA	AA	AA	AA	AA	AA	AA	AA	AA	AA	AA	AA	AA	AA	AA	AA	AA	AA	AA	AA	AA	AA	AA	AA	AA
AX-687061605	FEM_Vitis0057501	chr03	7836178	AA	AA	AB	AA	AA	AB	AA	AA	AA	AB	AA	AB	AA	AA	AB	AA	AA	AA	AB	AA	AA	AA	AB	AA	AA	AA	AA	AA	AA	AA	AB	AA	AB	AB	AA	AA	AA	AB	BB	BB	BB	AB	AA	AA	AB	AA
AX-686609376	FEM_Vitis0057509	chr03	7839888	BB	BB	BB	BB	BB	BB	BB	BB	BB	BB	BB	BB	BB	BB	BB	BB	BB	BB	BB	BB	BB	BB	BB	BB	BB	BB	BB	BB	BB	BB	BB	BB	BB	BB	BB	BB	BB	BB	BB	BB	BB	BB	BB	BB	BB	BB
AX-686609389	FEM_Vitis0057523	chr03	7853489	AA	BB	BB	BB	AA	BB	AA	AB	AB	BB	BB	BB	AB	AB	BB	BB	BB	AB	AB	AB	BB	AB	AA	BB	BB	AA	AB	AB	AA	BB	BB	BB	BB	BB	AA	AB	BB	BB	BB	BB	BB	BB	BB	BB	BB	BB
AX-686609396	FEM_Vitis0057536	chr03	7860088	BB	AB	AB	BB	BB	AB	BB	BB	BB	AB	BB	AB	BB	BB	AB	BB	BB	BB	BB	AA	BB	BB	BB	BB	BB	BB	BB	BB	BB	BB	BB	BB	AB	AB	BB	BB	BB	BB	AB	BB	BB	BB	BB	BB	BB	BB
AX-687061676	FEM_Vitis0057589	chr03	7931176	BB	BB	BB	BB	BB	BB	BB	BB	BB	BB	BB	BB	BB	BB	BB	BB	BB	BB	BB	BB	BB	BB	BB	BB	BB	BB	BB	BB	BB	BB	BB	BB	BB	BB	BB	BB	BB	BB	BB	BB	NC	BB	BB	BB	BB	BB
AX-687061680	FEM_Vitis0057593	chr03	7940590	AA	AA	AA	AA	AA	AA	AA	AA	AA	AA	AA	AA	AA	AA	AA	AA	AA	AA	AA	AA	AA	AA	AA	AA	AA	AA	AA	AA	AA	AA	AA	AA	AA	AA	AA	AA	AA	AA	AA	AA	AA	AA	AA	AA	AA	AA
AX-691508994	cn_C_A_chr3_8345287	chr03	8364691	AA	AB	AA	BB	AA	AA	AA	BB	BB	AA	BB	AB	BB	AA	AB	AB	BB	AB	BB	BB	AB	BB	AB	AB	BB	AA	AB	BB	AA	BB	AA	AB	AA	AB	AB	AB	AB	AB	AB	AB	BB	AB	BB	BB	AB	AB
AX-691505582	ae_C_T_chr3_8428695	chr03	8451092	BB	BB	BB	BB	BB	BB	BB	BB	BB	BB	BB	BB	BB	BB	BB	BB	BB	AB	AB	AB	BB	BB	BB	BB	BB	BB	AB	BB	BB	BB	AB	BB	BB	BB	BB	BB	BB	AB	AB	AB	AA	AB	BB	BB	AB	BB
AX-687062111	FEM_Vitis0058113	chr03	8454714	BB	BB	BB	BB	BB	BB	BB	AB	AB	BB	BB	BB	AB	BB	BB	BB	BB	AB	AB	AB	BB	AB	BB	BB	BB	BB	AB	AB	BB	BB	BB	BB	BB	BB	AB	BB	BB	BB	BB	BB	BB	BB	BB	BB	BB	BB
AX-691510679	lb_G_T_chr3_8464433	chr03	8486830	BB	BB	BB	BB	BB	BB	BB	BB	BB	BB	BB	BB	BB	BB	BB	BB	BB	BB	BB	BB	BB	BB	BB	BB	BB	BB	BB	BB	BB	BB	BB	BB	BB	BB	BB	BB	BB	BB	BB	BB	AB	BB	BB	BB	BB	BB
AX-473703647	FEM_Vitis_Candidate0000199	chr03	8510072	BB	AB	BB	BB	BB	BB	BB	BB	BB	BB	BB	BB	BB	BB	BB	BB	BB	AB	AA	AA	BB	BB	AB	BB	BB	BB	AB	BB	BB	BB	AB	BB	BB	BB	BB	BB	BB	AB	AA	AA	AA	AB	BB	BB	AB	BB
AX-475645970	FEM_Vitis0058304	chr03	8581591	BB	AB	BB	BB	BB	BB	BB	BB	BB	BB	BB	BB	BB	BB	BB	BB	BB	AB	AA	AA	BB	BB	AB	BB	BB	BB	AB	BB	BB	BB	AB	BB	BB	BB	BB	BB	BB	AB	AA	AA	AA	AB	BB	BB	AB	BB
AX-473705614	chr3_8653220_C_T	chr03	8672858	AB	BB	AB	AA	AA	AA	AB	AB	AB	AA	AA	AA	AB	AA	AA	AB	AA	BB	BB	BB	AB	AB	BB	AA	AA	AB	AB	AB	AA	AA	BB	AA	AA	AA	AB	AA	AA	AB	BB	BB	BB	AB	AA	AA	AB	AA
AX-472183438	FEM_Vitis0058410	chr03	8693620	AA	AA	AA	AA	AA	AA	AA	AA	AA	AA	AA	AA	AA	AA	AA	AA	AA	AA	AA	AA	AA	AA	AA	AA	AA	AA	AA	AA	AA	AA	AA	AA	AA	AA	AA	AA	AA	AA	AB	AA	AA	AA	AA	AA	AA	AA
AX-686610218	FEM_Vitis0058499	chr03	8779055	BB	BB	BB	BB	BB	BB	BB	BB	BB	BB	BB	BB	BB	BB	BB	BB	BB	BB	BB	BB	BB	BB	BB	BB	BB	BB	BB	BB	BB	BB	BB	BB	BB	BB	BB	BB	BB	BB	BB	BB	BB	BB	BB	BB	BB	BB
AX-691509417	chr3_8827121_A_G	chr03	8852682	AA	AA	AB	BB	AA	AB	AA	AB	AB	BB	AB	BB	AB	AA	BB	AB	BB	AA	AA	AA	AB	AB	AA	AB	BB	AA	AA	AB	AA	BB	AA	AB	AB	BB	AA	AB	BB	AB	AA	AA	AA	AB	BB	BB	AB	AB
AX-691507325	be_T_C_chr3_8876215	chr03	8901777	AA	AA	AA	AA	AA	AA	AA	AA	AA	AA	AA	AA	AA	AA	AA	AA	AA	AA	AA	AA	AA	AA	AA	AA	AA	AA	AA	AA	AA	AA	AA	AA	AA	AA	AA	AA	AA	AA	AB	AA	AB	AA	AA	AA	AA	AA
AX-687062530	FEM_Vitis0058649	chr03	8938342	BB	BB	BB	BB	BB	BB	BB	BB	BB	BB	BB	BB	BB	BB	BB	BB	BB	BB	BB	BB	BB	BB	BB	BB	BB	BB	BB	BB	BB	BB	BB	BB	BB	BB	BB	BB	BB	BB	BB	BB	BB	BB	BB	BB	BB	BB
AX-686610517	FEM_Vitis0058832	chr03	9156934	BB	AB	BB	BB	BB	BB	BB	AB	AB	BB	BB	BB	AB	BB	BB	BB	BB	AB	AB	BB	BB	AB	BB	BB	BB	BB	AB	AB	BB	BB	BB	BB	BB	BB	AB	BB	BB	BB	BB	BB	BB	BB	BB	BB	BB	BB
AX-691509420	chr3_9120595_A_G	chr03	9158001	AB	AA	AA	AA	AB	AA	AA	AB	AB	AA	AA	AA	AB	BB	AA	AA	AA	AA	AA	AA	AA	AB	AA	AB	AA	AB	AB	AB	BB	AA	AB	AB	AA	AA	AB	AA	AA	AB	AA	AB	AA	AB	AA	AA	AB	AB
AX-691502218	chr3_9218016_A_G	chr03	9252718	BB	BB	AB	BB	BB	AB	BB	BB	BB	AA	BB	AB	BB	BB	AB	BB	BB	BB	BB	BB	BB	BB	BB	BB	BB	BB	BB	BB	BB	BB	BB	BB	AB	AB	BB	BB	AB	BB	BB	BB	BB	BB	BB	BB	BB	BB
AX-687062784	FEM_Vitis0058940	chr03	9258667	BB	BB	BB	BB	BB	AB	BB	AB	AB	BB	BB	BB	AB	BB	BB	BB	BB	BB	BB	BB	BB	AB	BB	BB	BB	BB	BB	AB	BB	BB	BB	BB	AB	BB	AB	BB	BB	BB	AB	BB	BB	BB	BB	BB	BB	BB
AX-472184864	chr3_9311802_A_G	chr03	9346504	BB	BB	BB	AA	BB	BB	BB	AB	AB	BB	AB	AB	AB	BB	AB	BB	BB	BB	BB	BB	BB	AB	BB	AB	BB	BB	BB	AB	BB	AA	BB	AB	BB	BB	BB	BB	BB	AB	BB	BB	BB	AB	AB	AB	BB	AB
AX-686610738	FEM_Vitis0059079	chr03	9362315	AB	BB	BB	BB	AB	BB	BB	BB	BB	BB	BB	BB	BB	AB	BB	BB	BB	AB	AB	BB	BB	BB	BB	BB	BB	AB	AA	BB	AA	BB	BB	BB	BB	BB	BB	BB	BB	BB	BB	BB	BB	BB	BB	BB	BB	BB
AX-691507326	be_T_C_chr3_9340434	chr03	9375165	AA	AA	AA	AA	AA	AA	AA	AA	AA	AA	AA	AA	AA	AA	AA	AA	AA	AA	AA	AA	AA	AA	AA	AA	AA	AA	AA	AA	AA	AA	AA	AA	AA	AA	AA	AA	AA	AA	AA	AA	AA	AA	AA	AA	AA	AA
AX-691514542	ae_A_G_chr3_9412258	chr03	9446989	AA	AA	AA	AA	AA	AA	AA	AA	AA	AA	AA	AA	AA	AA	AA	AA	AA	AA	AA	AA	AA	AA	AA	AA	AA	AA	AA	AA	AA	AA	AA	AA	AA	AA	AA	AA	AA	AA	AA	AA	BB	AA	AA	AA	AA	AA
AX-691502219	chr3_9430388_A_C	chr03	9465119	AA	AA	AA	AB	AA	AB	AB	AA	AA	AB	AA	AB	AB	AA	AB	AB	BB	AB	AB	AA	AB	AA	AA	AB	AB	AA	AB	AB	AA	AB	AA	AB	AB	AB	AB	AB	BB	AB	AB	AA	AA	AB	BB	BB	AB	AA
AX-686610839	FEM_Vitis0059193	chr03	9467483	AA	AA	AA	AA	AA	AA	AA	AA	AA	AA	AA	AA	AA	AA	AA	AA	AA	AA	AA	AA	AA	AA	AA	AA	AA	AA	AA	AA	AA	AA	AA	AA	AA	AA	AA	AA	AA	AA	AA	AA	AA	AA	AA	AA	AA	AA
AX-686610919	FEM_Vitis0059285	chr03	9488815	BB	BB	BB	BB	BB	BB	BB	BB	BB	BB	BB	BB	BB	BB	BB	BB	BB	BB	BB	BB	BB	BB	BB	BB	BB	BB	BB	BB	BB	BB	BB	BB	BB	BB	BB	BB	BB	BB	AB	BB	AA	BB	BB	BB	BB	BB
AX-691502221	chr3_9524678_G_T	chr03	9505915	AA	AB	AB	AA	AA	AA	AB	AA	AA	AA	AA	AB	AB	AA	AA	AB	AA	AA	AA	AA	AB	AA	AA	AA	AB	AA	AA	AA	AA	AA	AB	AA	AA	AA	AB	AA	AA	AA	AA	AA	AA	AA	AB	AB	AB	AA
AX-471670099	FEM_Vitis0059314	chr03	9526829	AA	AA	AB	BB	AB	AB	AA	BB	BB	AB	BB	AB	AB	AB	BB	AB	BB	AA	AB	AB	AB	BB	AB	BB	AB	AA	AA	BB	AA	BB	AA	BB	AB	AB	AB	BB	AB	AB	AA	AA	AA	AB	AB	AB	AA	AB
AX-691502222	chr3_9561036_G_T	chr03	9542075	BB	AB	AB	BB	BB	AB	AB	BB	BB	AB	BB	AB	AB	BB	BB	AB	BB	BB	BB	BB	AB	BB	BB	BB	AB	BB	BB	BB	BB	BB	AA	BB	AB	AB	AB	BB	AB	AB	AB	AB	BB	AB	AB	AB	AA	BB
AX-691502223	chrUn_21131247_A_G	chr03	9693410	AA	AB	AB	AA	AA	AA	AB	AA	AA	AA	AA	AB	AB	AA	AA	AB	AA	AA	AA	AB	AB	AA	AA	AA	AA	AA	AA	AA	AA	AA	AB	AA	AA	AA	AB	AA	AA	AA	AB	AB	AA	AA	AA	AA	AA	AA
AX-691516120	be_A_G_chrUn_42776322	chr03	9734505	AA	AA	AA	AA	AA	AB	AA	AB	AB	AA	AA	AA	AB	AA	AA	AA	AA	AB	AB	AB	AA	AB	AA	AA	AA	AA	AB	AB	AA	AA	AA	AA	AB	AA	AB	AA	AA	AA	BB	AB	BB	AA	AA	AA	AA	AA
AX-471057958	chrUn_21074173_A_G	chr03	9752346	AA	AA	AA	AA	AA	AB	AA	AB	AB	AA	AA	AA	AB	AA	AA	AA	AA	AB	AB	AB	AA	AB	AA	AA	AA	AA	AB	AB	AA	AA	AA	AA	AB	AA	AB	AA	AA	AA	BB	AA	BB	AA	AA	AA	AA	AA
AX-469903778	chr3_11292294_G_T	chr03	9834061	AA	AA	AB	AA	AA	AB	AA	AA	AA	AB	AA	AB	AA	AA	AB	AA	AA	AA	AB	AA	AA	AA	AB	AA	AB	AA	AA	AA	AA	AA	AA	AA	AB	AB	AA	AA	AA	AA	AA	AA	AA	AA	AA	AA	AA	AA
AX-473710486	FEM_Vitis0060818	chr03	9905438	BB	BB	BB	BB	BB	BB	BB	BB	BB	BB	BB	BB	BB	BB	BB	BB	BB	BB	BB	BB	BB	BB	BB	BB	BB	BB	BB	BB	BB	BB	BB	BB	BB	BB	BB	BB	BB	BB	BB	AB	AA	BB	BB	BB	BB	BB
AX-686612275	FEM_Vitis0060807	chr03	9909334	AA	BB	AB	BB	BB	AB	AB	BB	BB	AB	BB	AB	BB	BB	AB	BB	BB	AB	AB	BB	BB	BB	AA	BB	AB	AB	BB	BB	AB	BB	BB	BB	AB	AB	BB	BB	BB	BB	BB	BB	BB	BB	BB	BB	BB	BB
AX-473709943	chr3_11182998_A_G	chr03	9942443	BB	AB	BB	AA	AB	BB	BB	AA	AA	BB	AB	BB	AB	AA	AB	BB	BB	BB	BB	AB	BB	AA	BB	AA	BB	AB	AB	AA	AB	AA	BB	AA	BB	BB	AB	BB	BB	AB	AB	AB	AA	AB	AB	AB	BB	AA
AX-686524102	FEM_Vitis0060737	chr03	9966207	BB	BB	BB	BB	BB	AA	BB	BB	BB	BB	BB	BB	BB	BB	BB	BB	BB	AB	AA	BB	BB	BB	BB	BB	BB	BB	AB	BB	BB	BB	BB	BB	AA	BB	BB	BB	BB	BB	AB	BB	BB	BB	BB	BB	BB	BB
AX-691505724	chr3_11151860_A_G	chr03	9973581	AA	AA	AA	BB	AA	AA	AA	AB	AB	AA	AB	AA	AA	AB	AB	AA	AA	AA	AA	AB	AA	AB	AA	BB	AA	AA	AA	AB	AA	BB	AA	BB	AA	AA	AA	AA	AA	AB	AA	AA	AA	AB	AB	AB	AA	AB
AX-472188804	chr3_11140085_C_T	chr03	9985356	AB	AB	AB	BB	BB	BB	AA	BB	BB	BB	BB	AB	AB	BB	BB	AB	BB	AB	BB	BB	AB	BB	AB	BB	BB	AB	BB	BB	BB	BB	AA	BB	BB	BB	AB	BB	BB	AB	BB	AB	BB	AB	BB	BB	AB	BB
AX-472188660	FEM_Vitis0060676	chr03	10009395	AB	BB	BB	BB	BB	BB	BB	AB	AB	AB	BB	BB	AB	BB	BB	AB	AA	BB	BB	AB	AB	AB	BB	BB	AB	BB	BB	AB	AB	BB	BB	BB	BB	AB	AB	AB	AA	BB	BB	BB	BB	BB	AB	AB	AB	BB
AX-687064282	FEM_Vitis0060671	chr03	10010523	AB	AA	AA	AA	AA	AA	AA	AB	AB	AB	AA	AA	AB	AA	AA	AB	BB	AA	AA	AB	AB	AB	AA	AA	AB	AA	AA	AB	AB	AA	AA	AA	AA	AB	AB	AB	BB	AA	AA	AA	AA	AA	AB	AB	AB	AA
AX-472188285	chr3_10998147_C_T	chr03	10115232	AB	AB	BB	AA	AB	AB	BB	AA	AA	BB	AB	BB	AB	AA	AB	BB	BB	AB	AB	AB	BB	AA	BB	AA	AB	AB	AA	AB	AA	AA	BB	AB	AB	BB	AB	BB	BB	AB	AA	AB	AA	AB	AA	AA	AB	AA
AX-469902222	chr3_10962318_C_T	chr03	10151061	AB	AB	AB	BB	AB	BB	AB	BB	BB	BB	AB	AB	AB	BB	BB	AB	BB	BB	BB	BB	AB	BB	BB	BB	BB	BB	BB	BB	AB	BB	AB	BB	BB	BB	AB	AB	BB	BB	BB	BB	BB	BB	BB	BB	BB	BB
AX-475649220	chr3_10903864_A_G	chr03	10209515	AB	BB	AB	AB	AB	AA	AB	AB	AB	AB	BB	AB	BB	BB	AA	BB	BB	AA	AA	AA	BB	AB	AA	AA	AA	AA	AA	AB	AB	AB	BB	AA	AA	AB	BB	BB	BB	AB	AA	AB	BB	AB	AA	AA	AB	AB
AX-691510704	lb_T_C_chr3_10867226	chr03	10246781	AA	AA	AA	AA	AA	AA	AA	AB	AB	AA	AA	AA	AB	AA	AA	AA	AA	AA	AA	AA	AA	AB	AA	AA	AA	AA	AA	AB	AA	AA	AA	AA	AA	AA	AB	AA	AA	AA	AA	AA	AA	AA	AA	AA	AA	AA
AX-473709022	mu_o_T_C_chr3_10826181	chr03	10287846	AA	AB	AB	AA	AA	AB	AA	AA	AA	AB	AA	AB	AA	AA	AB	AB	AA	AA	AB	AA	AB	AA	AB	AA	AB	AA	AA	AB	AA	AA	AB	AB	AB	AB	AA	AA	AA	AA	AA	AA	AA	AA	AB	AB	AB	AA
AX-691505719	chr3_10784037_G_T	chr03	10321630	AA	AB	BB	AB	AA	AB	AB	AA	AA	BB	AB	BB	AB	AB	AB	BB	BB	AA	AB	AA	BB	AA	AB	AA	AB	AA	AA	AB	AA	AB	BB	AB	AB	AB	AB	AB	BB	AB	AA	AB	AA	AB	AA	AA	AB	AB
AX-687064115	FEM_Vitis0060477	chr03	10323023	AA	AA	AA	AA	AA	AA	AA	AA	AA	AA	AA	AA	AA	AA	AA	AA	AA	AA	AA	AA	AA	AA	AA	AA	AA	AA	AA	AA	AA	AA	AA	AA	AA	AA	AA	AA	AA	AA	AA	AB	AA	AA	AA	AA	AA	AA
AX-474013018	chr3_10781461_A_G	chr03	10324206	AB	AB	AA	AB	BB	AA	AA	AB	AB	AA	AB	AA	AA	AB	AB	AA	AA	AA	AA	AB	AA	AB	AA	BB	AB	AB	AB	AA	BB	AB	AA	AB	AA	AB	AA	AB	AA	AB	AA	AA	AA	AB	BB	BB	AB	AA
AX-686611960	FEM_Vitis0060426	chr03	10393045	AA	AA	AA	AA	AA	AA	AA	AA	AA	AA	AA	AA	AA	AA	AA	AA	AA	AA	AA	AA	AA	AA	AA	AA	AA	AA	AA	AA	AA	AA	AA	AA	AA	AA	AA	AA	AA	AA	AA	AA	AA	AA	AA	AA	AA	AA
AX-687063694	FEM_Vitis0060012	chr03	10885456	BB	BB	BB	BB	BB	AB	BB	BB	BB	BB	BB	BB	BB	BB	BB	BB	BB	BB	BB	BB	BB	BB	BB	BB	BB	BB	BB	BB	BB	BB	BB	BB	AB	BB	BB	BB	BB	BB	AB	BB	BB	BB	BB	BB	BB	BB
AX-691509441	chr3_10044379_C_T	chr03	11058109	AA	AA	AB	AA	AA	AB	AA	AA	AA	AB	AA	AB	AA	AA	AB	AA	AA	AA	AB	AA	AA	AA	AB	AA	AB	AA	AA	AB	AA	AA	AA	AB	AB	AB	AA	AA	AA	AA	AA	AA	AA	AA	AA	AA	AA	AA
AX-472186855	FEM_Vitis0059792	chr03	11062983	BB	BB	BB	BB	BB	BB	BB	BB	BB	BB	BB	BB	BB	BB	BB	BB	BB	BB	BB	BB	BB	BB	BB	BB	BB	BB	BB	BB	BB	BB	BB	BB	BB	BB	BB	BB	BB	BB	BB	AB	BB	BB	BB	BB	BB	BB
AX-686611355	FEM_Vitis0059784	chr03	11073278	BB	BB	BB	BB	BB	BB	BB	BB	BB	BB	BB	BB	BB	BB	BB	BB	BB	BB	BB	BB	BB	BB	BB	BB	BB	BB	BB	BB	BB	BB	BB	BB	BB	BB	BB	BB	BB	BB	BB	BB	AB	BB	BB	BB	BB	BB
AX-691509439	chr3_10009802_A_G	chr03	11092452	AB	BB	BB	AB	AB	BB	AB	AB	AB	BB	AB	AB	AB	BB	AB	BB	BB	BB	BB	AB	BB	AB	BB	AA	BB	BB	BB	BB	AB	AB	BB	AB	BB	AB	AB	AB	BB	AB	BB	BB	AA	AB	AB	AB	BB	BB
AX-691509002	cn_T_C_chr3_10007428	chr03	11094806	AA	AA	AA	AA	AA	AA	AA	AA	AA	AA	AA	AA	AA	AA	AA	AA	AA	AA	AA	AA	AA	AA	AA	AA	AA	AA	AA	AA	AA	AA	AA	AA	AA	AA	AA	AA	AA	AA	AB	AA	AA	AA	AA	AA	AA	AA
AX-686611326	FEM_Vitis0059749	chr03	11115733	BB	BB	BB	BB	BB	BB	BB	BB	BB	AB	BB	BB	BB	BB	BB	AB	AA	BB	BB	AB	AB	BB	BB	BB	AB	BB	BB	BB	BB	BB	BB	BB	BB	BB	BB	AB	AA	BB	BB	BB	BB	BB	AB	AB	AB	BB
AX-687065195	FEM_Vitis0061815	chr03	11782647	AA	AA	AA	AA	AA	AA	AA	AA	AA	AA	AA	AA	AA	AA	AA	AA	AA	AA	AA	AA	AA	AA	AA	AA	AA	AA	AA	AA	AA	AA	AA	AA	AA	AA	AA	AA	AA	AA	AA	AA	AA	AA	AA	AA	AA	AA
AX-686613145	FEM_Vitis0061810	chr03	11784331	AA	AA	AA	AA	AA	AA	AA	AA	AA	AA	AA	AA	AA	AA	AA	AA	AA	AA	AA	AA	AA	AA	AA	AA	AA	AA	AA	AA	AA	AA	AA	AA	AA	AA	AA	AA	AA	AA	AA	AA	AA	AA	AA	AA	AA	AA
AX-691515397	be_C_T_chr3_11739288	chr03	12300699	BB	BB	BB	BB	BB	BB	BB	BB	BB	BB	BB	BB	BB	BB	BB	BB	BB	BB	BB	BB	BB	BB	BB	BB	BB	BB	BB	BB	BB	BB	BB	BB	BB	BB	BB	BB	BB	BB	AB	BB	AB	BB	BB	BB	BB	BB
AX-687064836	FEM_Vitis0061358	chr03	12333693	AB	AB	AA	BB	BB	AA	BB	AB	AB	BB	BB	BB	AB	BB	BB	AB	BB	AB	AA	AA	AB	AB	BB	BB	BB	BB	AB	AA	AB	BB	AB	BB	AA	BB	AB	BB	BB	BB	AB	BB	BB	BB	BB	BB	BB	BB
AX-472190844	chr3_11703031_C_T	chr03	12337161	AA	AB	AB	AA	AA	AA	AA	AB	AB	AA	AA	AA	AB	AA	AA	AA	AA	AA	AA	AB	AA	AB	AA	AA	AA	AA	AA	AB	AA	AA	AB	AA	AA	AA	AB	AA	AA	AA	AA	AB	AA	AA	AA	AA	AA	AA
AX-475650928	FEM_Vitis0061352	chr03	12337371	BB	AB	BB	AA	AB	BB	BB	AB	AB	BB	AA	AB	AB	AA	BB	AB	AA	BB	BB	BB	AB	AB	BB	AB	AB	BB	BB	BB	BB	AB	BB	AB	BB	BB	BB	AA	AB	BB	AB	AB	AA	BB	AB	AB	AB	AB
AX-471678562	chr3_11702596_A_G	chr03	12337596	BB	AB	BB	AA	AB	BB	BB	AB	AB	BB	AA	AB	AB	AA	BB	AB	AA	BB	BB	BB	AB	AB	BB	AB	AB	BB	BB	BB	BB	AB	BB	AB	BB	BB	BB	AA	AB	BB	AB	AB	AA	BB	AB	AB	AB	AB
AX-686612699	FEM_Vitis0061307	chr03	12365252	BB	BB	BB	BB	AB	BB	BB	BB	BB	BB	BB	BB	BB	BB	BB	BB	BB	BB	BB	BB	BB	BB	BB	BB	BB	AB	AB	BB	AB	BB	BB	BB	BB	BB	BB	BB	BB	BB	BB	BB	NC	BB	BB	BB	BB	BB
AX-472190556	chr3_11672220_A_C	chr03	12367972	AB	AB	AB	BB	BB	AB	BB	AB	AB	BB	BB	BB	AB	BB	BB	AB	BB	AB	AB	AA	AB	AB	BB	BB	BB	BB	AB	AB	AB	BB	AB	BB	AB	BB	AB	BB	BB	BB	AB	BB	NC	BB	BB	BB	BB	BB
AX-475650789	FEM_Vitis0061297	chr03	12372936	AB	BB	BB	BB	BB	BB	AB	BB	BB	BB	BB	BB	BB	BB	BB	BB	BB	AB	BB	BB	BB	BB	AB	BB	BB	AB	BB	BB	BB	BB	BB	BB	BB	BB	BB	BB	BB	BB	BB	BB	AA	BB	BB	BB	BB	BB
AX-691505728	chr3_11666874_C_T	chr03	12373318	BB	BB	BB	AB	BB	BB	BB	AB	AB	BB	BB	AB	AB	BB	BB	AB	AA	BB	BB	BB	AB	AB	BB	AB	AB	BB	BB	BB	BB	BB	BB	AB	BB	BB	BB	AB	AB	BB	BB	BB	BB	BB	AB	AB	AB	BB
AX-686612635	FEM_Vitis0061235	chr03	12435775	BB	BB	AB	BB	BB	AB	BB	BB	BB	AB	BB	AB	BB	BB	AB	BB	BB	BB	AB	BB	BB	BB	AB	BB	AB	BB	BB	AB	BB	BB	BB	AB	AB	AB	BB	BB	BB	BB	BB	BB	BB	BB	BB	BB	BB	AB
AX-691502238	chr3_random_967237_A_G	chr03	13065084	AB	AB	BB	BB	AB	BB	BB	BB	BB	BB	BB	BB	BB	AB	BB	BB	BB	AB	AB	BB	BB	BB	BB	BB	BB	AB	AA	BB	AA	BB	BB	BB	BB	BB	BB	BB	BB	BB	BB	BB	AB	BB	BB	BB	BB	AB
AX-691510697	lb_A_C_chr3_random_961680	chr03	13070621	BB	AA	AB	AB	AB	BB	AB	AB	AB	BB	BB	AB	AB	AB	AB	AB	AA	AB	AB	AB	AB	AB	BB	AB	AB	AB	AA	BB	AB	AB	AB	AB	BB	BB	AB	AB	AB	AB	AB	AB	AA	AB	AA	AA	AB	AB
AX-691502236	chr3_random_908211_A_G	chr03	13122311	AB	BB	AB	AA	AB	AB	AA	AB	AB	AA	AA	AA	AB	AB	AA	AA	AA	AB	AB	BB	AA	AB	AA	AA	AA	AB	BB	AB	BB	AA	BB	AA	AB	AA	AB	AA	AA	AB	BB	BB	BB	AB	AA	AA	AB	AB
AX-691516225	cn_A_G_chr3_random_907595	chr03	13122907	AA	AA	AA	AA	AA	AA	AA	AA	AA	AA	AA	AA	AA	AA	AA	AA	AA	AA	AA	AA	AA	AA	AA	AA	AA	AA	AA	AA	AA	AA	AA	AA	AA	AA	AA	AA	AA	AA	AB	AA	AA	AA	AA	AA	AA	AA
AX-691505739	chr3_random_902922_C_T	chr03	13127600	AB	BB	AB	AA	AB	AB	AA	AB	AB	AA	AA	AA	AB	AB	AA	AA	AA	AB	AB	AB	AA	AB	AA	AA	AA	AB	BB	AB	BB	AA	BB	AA	AB	AA	AB	AA	AA	AB	BB	BB	BB	AB	AA	AA	AB	AB
AX-691500328	chr3_random_777423_C_T	chr03	13233421	BB	BB	AB	AB	AB	AB	AB	AB	AB	AB	AB	AA	AB	BB	AA	AB	AA	BB	AB	BB	AB	AB	AB	AB	AA	BB	BB	AB	BB	AB	BB	AA	AB	AA	AB	AA	AB	AB	BB	BB	BB	AB	AA	AA	AB	BB
AX-691500327	chr3_random_763263_A_G	chr03	13247581	BB	BB	AB	AB	AB	AB	AB	AB	AB	AB	AB	AA	AB	BB	AA	AB	AA	BB	AB	BB	AB	AB	AB	AB	AA	BB	BB	AB	BB	AB	BB	AA	AB	AA	AB	AA	AB	AB	BB	BB	BB	AB	AA	AA	AB	BB
AX-691509453	chr3_random_699760_A_C	chr03	13311084	AB	BB	BB	AB	AB	BB	BB	BB	BB	AB	AB	BB	BB	AB	BB	AB	BB	AB	AB	BB	AB	BB	BB	AB	BB	AB	AA	BB	AA	AB	BB	BB	BB	BB	BB	BB	AB	BB	BB	BB	BB	BB	BB	BB	BB	AB
AX-691509450	chr3_random_681043_A_C	chr03	13329801	AB	AB	AB	AA	AB	AA	AA	AA	AA	AA	AA	AA	AA	AA	AA	AA	AA	AB	AB	BB	AA	AA	AA	AA	AA	AB	BB	AA	BB	AA	AB	AA	AA	AA	AA	AA	AA	AA	AB	AA	BB	AA	AA	AA	AA	AB
AX-691502230	chr3_random_674759_A_C	chr03	13336085	BB	AB	AB	BB	AB	BB	BB	AB	AB	BB	BB	BB	AB	BB	BB	BB	BB	BB	BB	AA	BB	AB	BB	BB	BB	AB	AB	AB	AB	BB	AA	BB	BB	BB	AB	BB	BB	AB	BB	AA	BB	AB	BB	BB	AB	BB
AX-691507340	be_G_A_chr3_random_559331	chr03	13451493	BB	BB	BB	BB	BB	BB	BB	BB	BB	BB	BB	BB	BB	BB	BB	BB	BB	BB	BB	AB	BB	BB	BB	BB	BB	BB	BB	BB	BB	BB	BB	BB	BB	BB	BB	BB	BB	BB	BB	BB	BB	BB	BB	BB	BB	BB
AX-691509446	chr3_random_536297_C_T	chr03	13473024	BB	BB	AB	AB	AB	AB	AB	AB	AB	AA	AB	AA	AB	BB	AA	AA	AA	BB	AB	BB	AA	AB	AB	AB	AA	BB	BB	AB	BB	AB	BB	AA	AB	AA	AB	AA	AA	AB	BB	BB	BB	AB	AA	AA	AB	BB
AX-691509019	cn_G_A_chr3_random_533776	chr03	13475525	BB	BB	BB	BB	BB	BB	BB	BB	BB	BB	BB	BB	BB	BB	BB	BB	BB	BB	BB	BB	BB	BB	BB	BB	BB	BB	BB	BB	BB	BB	BB	BB	BB	BB	BB	BB	BB	BB	BB	BB	BB	BB	BB	BB	BB	BB
AX-691514551	ae_G_T_chr3_random_526900	chr03	13482401	BB	BB	BB	BB	BB	BB	BB	BB	BB	BB	BB	BB	BB	BB	BB	BB	BB	BB	BB	AB	BB	BB	BB	BB	BB	BB	BB	BB	BB	BB	BB	BB	BB	BB	BB	BB	BB	BB	BB	AB	BB	BB	BB	BB	BB	AB
AX-691515398	be_G_A_chr3_13237910	chr03	14949058	BB	BB	BB	BB	BB	BB	BB	BB	BB	BB	BB	BB	BB	BB	BB	BB	BB	BB	BB	BB	BB	BB	BB	BB	BB	BB	NC	BB	BB	BB	BB	BB	BB	BB	BB	BB	BB	BB	BB	BB	BB	BB	BB	BB	BB	BB
AX-687065915	FEM_Vitis0062684	chr03	15023632	AB	AB	AB	AA	AB	AA	AB	AB	AB	AA	AB	AA	AB	AB	AA	AB	AA	AB	AB	AB	AB	AB	AB	AA	AA	AB	AB	AB	AB	AA	AB	AA	AA	AB	AB	AB	AA	AA	AA	AA	AA	AA	AA	AA	AA	AA
AX-687067160	FEM_Vitis0064229	chr03	16361660	BB	BB	BB	BB	AB	BB	BB	BB	BB	BB	BB	BB	BB	BB	BB	BB	BB	BB	BB	BB	BB	BB	BB	BB	BB	AB	AB	BB	AA	BB	BB	BB	BB	BB	BB	BB	BB	BB	BB	BB	BB	BB	BB	BB	BB	BB
AX-473712726	chr3_14573785_A_G	chr03	16577619	BB	BB	AB	AA	AB	AB	AB	AB	AB	AA	AA	AA	AB	AB	AA	AA	AA	BB	AB	BB	AA	AB	AB	AA	AA	BB	BB	BB	BB	AA	AB	AB	AB	AA	AB	AA	AA	AA	BB	AB	BB	AA	AA	AA	AA	AA
AX-686615484	FEM_Vitis0064437	chr03	16581313	AA	AA	AA	AA	AA	AA	AA	AA	AA	AA	AA	AA	AA	AA	AA	AA	AA	AA	AA	AA	AA	AA	AA	AA	AA	AA	AA	AA	AA	AA	AA	AA	AA	AA	AA	AA	AA	AA	AA	AB	AA	AA	AA	AA	AA	AA
AX-691517061	lb_A_G_chr3_14705508	chr03	16708777	AA	AA	AA	AA	AA	AA	AA	AA	AA	AA	AA	AA	AA	AA	AA	AA	AA	AA	AA	AA	AA	AA	AA	AA	AA	AA	AA	AA	AA	AA	AA	AA	AA	AA	AA	AA	AA	AA	NC	AA	AB	AA	AA	AA	AA	AB
AX-687067475	FEM_Vitis0064590	chr03	16778343	AB	AA	AA	AA	AA	AB	AB	AA	AA	AA	AA	AA	AA	AA	AA	AA	AA	AB	AA	AB	AA	AA	AB	AA	AA	AB	AA	AA	AB	AA	AA	AA	AB	AA	AA	AA	AA	AA	AB	AA	AA	AA	AA	AA	AA	AA
AX-691516228	cn_A_G_chr3_14879924	chr03	16880123	AA	AA	AB	AB	AA	AB	AA	AB	AB	AB	AB	AB	AA	AB	AB	AB	AB	AA	AB	AA	AB	AB	AB	AB	AB	AA	AA	AA	AA	AB	AB	AB	AB	AB	AA	AB	AB	AB	AB	AB	AA	AB	AA	AA	AB	AB
AX-687067619	FEM_Vitis0064745	chr03	16980499	AA	AA	AA	AA	AA	AA	AA	AA	AA	AA	AA	AA	AA	AA	AA	AA	AA	AA	AA	AA	AA	AA	AA	AA	AA	AA	AA	AA	AA	AA	AA	AA	AA	AA	AA	AA	AA	AA	AA	AA	AA	AA	AA	AA	AA	AA
AX-473713306	FEM_Vitis0064791	chr03	17023065	BB	BB	BB	BB	AB	BB	AB	BB	BB	AB	AB	BB	BB	BB	AB	BB	BB	BB	BB	BB	BB	BB	BB	BB	BB	BB	BB	BB	BB	AB	BB	BB	BB	BB	AB	AB	AB	AB	BB	AB	BB	AB	AB	AB	BB	BB
AX-687067664	FEM_Vitis0064804	chr03	17030652	AA	AA	AA	AA	AA	AA	AA	AA	AA	AA	AA	AA	AA	AA	AA	AA	AA	AA	AA	AA	AA	AA	AA	AA	AA	AA	AA	AA	AA	AA	AA	AA	AA	AA	AA	AA	AA	AA	AA	AA	AA	AA	AA	AA	AA	AA
AX-687067723	FEM_Vitis0064882	chr03	17119225	BB	BB	BB	BB	BB	BB	BB	BB	BB	BB	BB	BB	BB	BB	BB	BB	BB	BB	BB	BB	BB	BB	BB	BB	BB	BB	BB	BB	BB	BB	BB	BB	BB	BB	BB	BB	BB	BB	BB	BB	NC	BB	BB	BB	BB	BB
AX-691514555	ae_T_C_chr3_15121970	chr03	17121134	AA	AA	AA	AA	AA	AA	AA	AA	AA	AA	AA	AA	AA	AA	AA	AA	AA	AA	AA	AA	AA	AA	AA	AA	AA	AA	AA	AA	AA	AA	AA	AA	AA	AA	AA	AA	AA	AA	AA	AA	AA	AA	AA	AA	AA	AA
AX-473713947	FEM_Vitis0064957	chr03	17199925	AB	AA	AA	AA	AA	AA	AA	AA	AA	AA	AA	AA	AA	AA	AA	AA	AA	AA	AA	AA	AA	AA	AA	AA	AA	AA	AA	AA	AB	AA	AB	AA	AA	AA	AA	AA	AA	AB	AA	AB	AA	AB	AA	AA	AB	AA
AX-687067777	FEM_Vitis0064960	chr03	17200730	AB	BB	BB	BB	AA	AB	AA	AB	AB	AB	AB	BB	AB	BB	AB	AB	BB	AA	AB	AB	AB	AB	AB	BB	AB	AA	AA	AA	AB	AB	BB	AB	AB	BB	AA	AB	AB	AB	AB	BB	BB	AB	AA	AA	AB	BB
AX-686615945	FEM_Vitis0064962	chr03	17200829	BB	BB	BB	BB	BB	BB	BB	BB	BB	BB	BB	BB	BB	BB	BB	BB	BB	BB	BB	BB	BB	BB	BB	BB	BB	BB	BB	BB	BB	BB	BB	BB	BB	BB	BB	BB	BB	BB	BB	BB	BB	BB	BB	BB	BB	AB
AX-686615992	FEM_Vitis0065013	chr03	17263161	AA	AA	AA	AA	AA	AA	AA	AA	AA	AA	AA	AA	AA	AA	AA	AA	AA	AA	AA	AA	AA	AA	AA	AA	AA	AA	AA	AA	AA	AA	AA	AA	AA	AA	AA	AA	AA	AA	AA	AA	AA	AA	AA	AA	AA	AA
AX-686615998	FEM_Vitis0065019	chr03	17287393	BB	BB	BB	BB	BB	BB	BB	BB	BB	BB	BB	BB	BB	BB	BB	BB	BB	BB	BB	BB	BB	BB	BB	BB	BB	BB	BB	BB	BB	BB	BB	BB	BB	BB	BB	BB	BB	BB	BB	BB	NC	BB	BB	BB	BB	BB
AX-691511999	FEM_Vitis_Candidate0000176	chr03	18023577	BB	BB	BB	AB	BB	AB	BB	BB	BB	AB	AB	BB	BB	AB	AB	BB	BB	BB	BB	BB	BB	BB	BB	AB	BB	BB	BB	BB	BB	AA	BB	BB	AB	BB	BB	BB	BB	AB	BB	BB	BB	AB	AB	AB	BB	AB
AX-691510707	lb_G_T_chr3_16133045	chr03	18126694	BB	BB	BB	BB	BB	BB	BB	BB	BB	BB	BB	BB	BB	BB	BB	BB	BB	BB	BB	BB	BB	BB	BB	BB	BB	BB	BB	BB	BB	BB	BB	BB	BB	BB	BB	BB	BB	BB	AB	BB	AA	BB	BB	BB	BB	AB
AX-687068496	FEM_Vitis0065854	chr03	18153051	BB	BB	BB	BB	BB	BB	BB	BB	BB	BB	BB	BB	BB	BB	BB	BB	BB	BB	BB	BB	BB	BB	BB	BB	BB	BB	BB	BB	BB	BB	BB	BB	BB	BB	BB	BB	BB	BB	BB	AB	BB	BB	BB	BB	BB	BB
AX-691514557	ae_T_C_chr3_16164211	chr03	18158294	AA	AA	AA	AA	AA	AA	AA	AA	AA	AA	AA	AA	AA	AA	AA	AA	AA	AA	AA	AA	AA	AA	AA	AA	AA	NC	AA	AA	AA	AA	AA	AA	AA	AA	AA	AA	AA	AA	AA	AA	BB	AA	AA	AA	AA	AB
AX-691516230	cn_C_T_chr3_16229046	chr03	18224094	BB	BB	BB	BB	BB	BB	BB	BB	BB	BB	BB	BB	BB	BB	BB	BB	BB	BB	BB	BB	BB	BB	BB	BB	BB	BB	BB	BB	BB	BB	BB	BB	BB	BB	BB	BB	BB	BB	NC	BB	BB	BB	BB	BB	BB	BB
AX-473714754	chr3_16344837_A_G	chr03	18339885	AB	BB	AB	AB	AA	BB	AA	AA	AA	AB	AB	AB	AB	BB	AB	AB	BB	AB	BB	BB	AB	AA	AB	AB	AB	AA	AB	AB	AB	BB	BB	AB	BB	AA	AA	AB	AB	AB	BB	AB	BB	AB	AB	AB	AA	BB
AX-474030798	chr3_16378142_A_G	chr03	18373190	AB	AB	AB	AA	AA	AB	AB	AB	AB	AA	AA	AA	AB	AA	AA	AB	AA	AB	AA	AB	AB	AB	AB	AA	AA	AB	AA	AB	AA	AA	BB	AA	AB	AA	AB	AA	AA	AA	AB	AA	AA	AA	AA	AA	AA	AA
AX-686617023	FEM_Vitis0066200	chr03	18422901	AA	AA	AA	AA	AA	AA	AA	AA	AA	AA	AA	AA	AA	AA	AA	AA	AA	AA	AA	AB	AA	AA	AA	AA	AA	AA	AA	AA	AA	AA	AA	AA	AA	AA	AA	AA	AA	AA	AA	AA	AA	AA	AA	AA	AA	AA
AX-691509481	chr3_16582885_A_G	chr03	18572204	AB	AA	AA	BB	AA	AB	AB	AB	AB	BB	AB	AA	AA	AB	AB	AB	AA	AA	AA	AA	AB	AB	AA	BB	AB	AB	AA	AA	AA	BB	AA	AB	AB	AB	AB	AA	AB	AB	AA	AA	AA	AB	BB	BB	AB	AB
AX-691509483	chr3_16593567_A_G	chr03	18582886	AB	AB	AB	BB	BB	BB	BB	BB	BB	BB	BB	BB	BB	BB	BB	BB	BB	AB	AB	BB	BB	BB	BB	BB	BB	BB	AB	AB	AB	BB	AA	AB	BB	BB	BB	BB	BB	BB	BB	BB	BB	BB	BB	BB	BB	BB
AX-469910064	FEM_Vitis0066353	chr03	18630114	BB	BB	BB	BB	AB	BB	BB	BB	BB	BB	AB	BB	BB	BB	BB	BB	BB	BB	BB	BB	BB	BB	BB	BB	BB	BB	BB	BB	BB	BB	BB	BB	BB	BB	BB	AB	BB	BB	BB	BB	BB	BB	BB	BB	BB	BB
AX-691502249	chr3_16863619_A_G	chr03	18853170	BB	BB	AB	BB	AB	BB	AA	BB	BB	AB	BB	AB	BB	BB	AB	AB	AA	AB	AB	BB	AB	BB	AA	BB	AA	AB	AB	BB	AB	BB	BB	BB	BB	AB	AB	AB	AA	BB	BB	BB	BB	BB	AB	AB	AB	BB
AX-691510719	lb_G_T_chr3_17142621	chr03	19132348	BB	BB	BB	BB	BB	BB	BB	BB	BB	BB	BB	BB	BB	BB	BB	BB	BB	BB	BB	AB	BB	BB	BB	BB	BB	BB	BB	BB	BB	BB	BB	BB	BB	BB	BB	BB	BB	BB	BB	BB	BB	BB	BB	BB	BB	BB
AX-687069330	cn_C_A_chr3_17215564	chr03	19205291	BB	AB	AB	BB	BB	AB	BB	BB	BB	AB	BB	BB	BB	BB	AB	BB	BB	BB	BB	BB	BB	BB	BB	BB	BB	BB	BB	BB	BB	AB	AB	BB	AB	BB	BB	BB	BB	AB	BB	BB	BB	AB	AB	AB	BB	BB
AX-691509493	chr3_17217402_G_T	chr03	19207129	AB	AB	BB	BB	AB	AB	AB	BB	BB	BB	BB	AB	AB	AB	BB	BB	BB	AB	BB	BB	BB	AB	AB	BB	BB	AB	AB	AA	AA	BB	BB	AB	AB	BB	AB	BB	BB	BB	AB	BB	BB	BB	BB	BB	BB	BB
AX-687069336	FEM_Vitis0066837	chr03	19208717	AB	AA	AA	AA	AA	AA	AA	AA	AA	AA	AA	AA	AA	AA	AA	AB	AA	AA	AA	AA	AB	AA	AA	AA	AA	AB	AA	AA	AA	AA	AA	AA	AA	AA	AA	AA	AA	AA	AA	AB	AA	AA	AA	AA	AA	AA
AX-687069383	chr3_17273727_A_G	chr03	19262319	AB	AA	AB	BB	AA	AB	AA	AB	AB	AB	AB	AB	AA	AB	BB	BB	BB	AA	AB	AA	BB	AB	AB	BB	BB	AB	AA	AA	AA	BB	AA	AB	AB	AB	AA	AB	AB	BB	AB	BB	BB	BB	BB	BB	BB	BB
AX-691509494	chr3_17274011_A_G	chr03	19262603	AA	AA	AA	AA	AA	AA	AA	AA	AA	AA	AA	AA	AA	AA	AA	AB	BB	AA	AB	AA	AB	AA	AB	AA	AB	AA	AA	AA	AA	AA	AA	AA	AA	AA	AA	AB	AB	AA	AA	AB	AA	AA	AA	AA	AA	AB
AX-686617671	FEM_Vitis0066911	chr03	19272934	AA	BB	AB	BB	AB	AB	AB	BB	BB	AA	AB	AB	BB	BB	AA	AA	AA	AB	AA	AB	AA	AB	AB	BB	AB	AB	AB	AA	AB	AB	BB	AB	AB	AA	AA	AA	AA	AA	BB	AB	BB	AB	AB	AB	AB	BB
AX-686617689	FEM_Vitis0066937	chr03	19287888	BB	BB	AB	BB	AB	BB	AB	BB	BB	AA	AB	AB	BB	BB	AA	BB	BB	BB	BB	BB	BB	BB	BB	BB	BB	BB	BB	BB	BB	BB	BB	BB	BB	AA	AB	AB	AB	AA	BB	AB	BB	BB	BB	BB	AB	BB
AX-687069493	FEM_Vitis0067020	chr03	19373757	AA	AA	AA	AA	AA	AA	AA	AA	AA	AA	AA	AA	AA	AA	AA	AA	AA	AA	AA	AA	AA	AA	AA	AA	AA	AA	AA	AA	AA	AA	AA	AA	AA	AA	AA	AA	AA	AA	AA	AB	AA	AA	AA	AA	AA	AA
AX-686617779	FEM_Vitis0067031	chr03	19379589	BB	BB	BB	BB	BB	BB	BB	BB	BB	BB	BB	BB	BB	BB	BB	BB	BB	BB	BB	BB	BB	BB	BB	BB	BB	BB	BB	BB	BB	BB	BB	BB	BB	BB	BB	BB	BB	BB	BB	AB	BB	BB	BB	BB	BB	BB
AX-686617865	FEM_Vitis0067125	chr03	19467884	AA	AA	AA	AA	AA	AA	AA	AA	AA	AA	AA	AA	AA	AA	AA	AA	AA	AA	AA	AA	AA	AA	AA	AA	AA	AA	AA	AA	AA	AA	AA	AA	AA	AA	AA	AA	AA	AA	AA	AB	AA	AA	AA	AA	AA	AA
AX-691507354	be_C_T_chr3_17587890	chr03	19574173	BB	BB	BB	BB	BB	BB	BB	BB	BB	BB	BB	BB	BB	BB	BB	BB	BB	BB	BB	BB	BB	BB	BB	BB	BB	BB	BB	BB	BB	BB	BB	BB	BB	BB	BB	BB	BB	BB	BB	BB	BB	BB	BB	BB	BB	BB
AX-686618100	FEM_Vitis0067389	chr03	19755280	AA	AA	AA	AA	AA	AA	AA	AA	AA	AA	AA	AA	AA	AA	AA	AA	AA	AA	AA	AA	AA	AA	AA	AA	AA	AA	AA	AA	AA	AA	AA	AA	AA	AA	AA	AA	AA	AA	AA	AA	AA	AA	AA	AA	AA	AA
AX-686618119	FEM_Vitis0067411	chr03	19773817	BB	BB	BB	BB	BB	BB	BB	BB	BB	BB	BB	BB	BB	BB	BB	BB	BB	BB	BB	BB	BB	BB	BB	BB	BB	BB	BB	NC	BB	BB	BB	BB	BB	BB	BB	BB	BB	BB	AB	BB	NC	BB	BB	BB	BB	BB
AX-469911528	FEM_Vitis0067412	chr03	19774057	AB	AB	AB	AA	AA	AA	AA	AA	AA	AA	AA	AA	AA	AA	AA	AA	AA	AA	AA	AA	AA	AB	AA	AA	AA	AA	AA	BB	AA	AA	BB	AB	AA	AA	AB	AA	AA	AA	AA	AA	AA	AA	AA	AA	AA	AA
AX-691505741	chr3_17800427_A_G	chr03	19787854	BB	AB	AB	BB	BB	AB	BB	BB	BB	AB	BB	BB	BB	BB	AB	BB	BB	BB	BB	BB	BB	AB	BB	BB	BB	BB	BB	AA	BB	AB	AB	AB	AB	BB	AB	BB	BB	AB	BB	BB	BB	AB	AB	AB	BB	BB
AX-473716827	FEM_Vitis0067467	chr03	19819844	AB	AA	AA	AA	AA	AB	AA	AB	AB	AA	AA	AA	AB	AA	AA	AA	AA	AB	AB	AA	AA	AA	AA	AA	AA	AA	AB	AA	AB	AA	AB	AA	AB	AA	AA	AA	AA	AA	AB	AA	AA	AA	AA	AA	AA	AA
AX-687069893	FEM_Vitis0067476	chr03	19849474	AA	AA	AA	AA	AA	AA	AA	AA	AA	AA	AA	AA	AA	AA	AA	AA	AA	AA	AA	AA	AA	AA	AA	AA	AA	AA	AA	NC	AA	AA	AA	AA	AA	AA	AA	AA	AA	AA	AA	AA	AA	AA	AA	AA	AA	AA
AX-687069898	FEM_Vitis0067481	chr03	19865780	BB	BB	BB	BB	AB	BB	AB	BB	BB	AB	AB	BB	BB	BB	BB	BB	BB	BB	BB	BB	BB	BB	BB	BB	BB	BB	BB	BB	BB	BB	BB	BB	BB	BB	AB	AB	AB	BB	BB	BB	BB	BB	BB	BB	BB	AB
AX-686524223	FEM_Vitis0067487	chr03	19868840	BB	BB	BB	BB	BB	AB	BB	AB	AB	BB	BB	BB	AB	BB	BB	BB	BB	BB	BB	BB	BB	BB	BB	BB	BB	BB	BB	BB	BB	BB	AB	BB	AB	BB	BB	BB	BB	BB	AB	BB	NC	BB	BB	BB	BB	BB
AX-687069933	FEM_Vitis0067527	chr03	19897733	AA	AA	AA	AA	AA	AA	AA	AA	AA	AA	AA	AA	AA	AA	NC	AA	AA	AA	AA	AA	AA	AA	AA	AA	AA	AA	AA	AA	AA	AA	AA	AA	AA	AA	AA	AA	AA	AA	AA	AA	AA	AA	AA	AA	AA	AA
AX-686618240	FEM_Vitis0067560	chr03	19922994	AA	AA	AA	AA	AA	AA	AA	AA	AA	AA	AA	AA	AA	AA	AA	AA	AA	AA	AA	AA	AA	AA	AA	AA	AA	AA	AA	AA	AA	AA	AA	AA	AA	AA	AA	AA	AA	AA	AA	AA	BB	AA	AA	AA	AA	AA
AX-475655155	chr3_17935812_C_T	chr03	19923094	AB	AA	AA	AA	AB	AA	AB	AA	AA	AB	AB	AA	AA	AA	AA	AA	AA	AA	AA	AB	AA	AA	AA	AA	AA	AA	AA	AA	AB	AA	AA	AA	AA	AA	AB	AB	AB	AA	AA	AA	AA	AA	AA	AA	AA	AA
AX-687069973	FEM_Vitis0067583	chr03	19929432	BB	BB	BB	BB	BB	BB	BB	BB	BB	BB	BB	BB	BB	BB	BB	BB	BB	BB	BB	BB	BB	BB	BB	BB	BB	BB	BB	BB	BB	BB	BB	BB	BB	BB	BB	BB	BB	BB	BB	BB	BB	BB	BB	BB	BB	BB
AX-691505744	chr3_17955706_C_T	chr03	19942188	BB	BB	AB	AB	BB	BB	BB	AB	AB	BB	BB	AB	BB	BB	AB	AB	AB	BB	AB	BB	AB	AB	AB	AB	AB	BB	BB	BB	BB	BB	BB	AB	BB	AB	BB	AB	AB	AB	BB	AB	BB	AB	AB	AB	AA	BB
AX-687069997	FEM_Vitis0067612	chr03	19945269	AA	AA	AA	AA	AA	AA	AA	AA	AA	AA	AA	AA	AA	AA	AA	AA	AA	AA	AA	AA	AA	AA	AA	AA	AA	AA	AA	AA	AA	AA	AA	AA	AA	AA	AA	AA	AA	AA	AA	AA	AA	AA	AA	AA	AA	AB
AX-472200171	FEM_Vitis0067622	chr03	19949472	AB	AB	AA	AA	AB	AB	AB	AB	AB	AB	AB	AB	BB	AA	AA	AA	AA	AA	AA	AB	AA	AA	AA	AA	AA	AA	AA	AA	AB	AA	AB	AA	AB	AA	AB	AB	AB	AA	AB	AA	AA	AA	AA	AA	AA	AA
AX-687070022	FEM_Vitis0067644	chr03	19959802	BB	BB	BB	BB	BB	BB	BB	BB	BB	BB	BB	BB	BB	BB	BB	BB	BB	BB	BB	BB	BB	BB	BB	BB	BB	BB	BB	BB	BB	BB	BB	BB	BB	BB	BB	BB	BB	BB	BB	BB	BB	BB	BB	BB	BB	BB
AX-687070024	FEM_Vitis0067646	chr03	19960084	BB	AB	AB	BB	BB	BB	BB	BB	BB	BB	BB	BB	BB	AB	BB	BB	BB	AB	AB	AB	BB	BB	BB	BB	BB	BB	AB	AB	BB	BB	AB	AB	BB	BB	BB	BB	BB	BB	BB	BB	BB	BB	BB	BB	BB	BB
AX-691500334	chr3_17985343_A_G	chr03	19971437	AA	AB	AB	BB	BB	BB	BB	BB	BB	BB	BB	BB	BB	AB	BB	AB	AB	AB	AB	AB	AB	BB	BB	BB	BB	AB	AB	AB	AB	BB	AB	AB	BB	BB	BB	BB	BB	BB	BB	BB	BB	BB	BB	BB	BB	BB
AX-687070036	FEM_Vitis0067659	chr03	19972660	AB	AB	BB	BB	BB	AB	BB	AB	AB	BB	BB	AB	AA	BB	BB	BB	BB	BB	BB	BB	BB	BB	BB	BB	BB	BB	BB	BB	AB	BB	AB	BB	AB	BB	BB	BB	BB	BB	AB	BB	BB	BB	BB	BB	BB	BB
AX-687070051	FEM_Vitis0067695	chr03	19983853	BB	BB	BB	BB	BB	BB	BB	BB	BB	BB	BB	BB	BB	BB	BB	BB	BB	BB	BB	BB	BB	BB	BB	BB	BB	BB	BB	BB	BB	BB	BB	BB	BB	BB	BB	BB	BB	BB	AB	BB	BB	BB	BB	BB	BB	BB
AX-473717680	FEM_Vitis0067722	chr03	19997616	AA	AA	AA	AA	AA	AA	AA	AA	AA	AA	AA	AA	AA	AA	AA	AA	AA	AA	AA	AA	AA	AA	AA	AA	AA	AA	AA	AA	AA	AA	AA	AA	AA	AA	AA	AA	AA	AA	AA	AA	AA	AA	AA	AA	AA	AA
AX-691505748	chr3_18346272_C_T	chr03	20321008	BB	BB	AB	AB	BB	BB	BB	BB	BB	BB	AB	AB	BB	AB	AB	BB	BB	BB	BB	BB	BB	BB	BB	AB	BB	BB	BB	BB	BB	AB	BB	BB	BB	AB	BB	BB	BB	AB	BB	AB	BB	BB	BB	BB	AB	AB
AX-686618584	FEM_Vitis0067966	chr03	20322059	AA	BB	AB	AB	AB	BB	BB	AB	AB	BB	AA	AB	AB	AB	AB	AB	AB	AB	AB	AB	AB	AB	BB	AB	AB	AB	AB	AB	AB	AB	AB	BB	BB	AA	AB	AB	BB	AB	AB	AA	AA	BB	BB	BB	AB	AA
AX-686618588	FEM_Vitis0067971	chr03	20324271	BB	BB	BB	AB	BB	AB	BB	AB	AB	AB	BB	BB	BB	BB	AB	AB	AB	BB	AB	BB	AB	AB	AB	AB	AB	BB	BB	BB	BB	AB	BB	AB	AB	BB	BB	AB	AB	AB	BB	BB	BB	AA	AA	AA	AB	BB
AX-691502255	chr3_18356034_A_G	chr03	20330770	BB	BB	AB	AB	AB	BB	BB	AB	AB	BB	AA	AB	AB	AB	AB	BB	BB	BB	BB	BB	BB	AB	BB	AB	AB	BB	BB	AB	BB	AB	AB	BB	BB	AA	AB	AB	BB	AB	BB	AB	BB	BB	BB	BB	AB	AB
AX-686618612	FEM_Vitis0067996	chr03	20344178	BB	AA	AB	BB	AB	AB	AA	BB	BB	AB	BB	AB	AB	AB	BB	BB	BB	AB	BB	BB	BB	BB	AB	BB	BB	AB	AB	AB	AB	BB	AB	AB	AB	BB	AB	BB	AB	BB	AB	BB	BB	BB	BB	BB	BB	BB
AX-474037351	chr3_18408810_C_T	chr03	20383547	BB	AA	AA	AB	AA	AA	AA	AB	AB	AA	AA	AA	AA	AA	AA	BB	BB	AA	AB	AB	BB	BB	AB	AB	AB	AB	AA	AB	AB	AA	AA	AB	AA	AA	AB	AB	AB	AA	AB	AB	BB	AB	AB	AB	AB	AB
AX-686618659	FEM_Vitis0068055	chr03	20428349	BB	BB	BB	BB	BB	BB	BB	BB	BB	BB	BB	BB	BB	BB	BB	BB	BB	BB	BB	BB	BB	AB	BB	BB	BB	BB	BB	AB	BB	BB	BB	BB	BB	BB	AB	BB	BB	BB	BB	BB	BB	BB	BB	BB	BB	BB
AX-473718399	chr3_18524367_A_G	chr03	20499104	AA	BB	AB	AA	AB	AA	AB	AA	AA	AA	AA	AB	AB	AB	AA	AA	AA	BB	AB	AB	AA	AB	AB	AA	AA	AB	BB	BB	AB	AA	AB	AB	AA	AA	AB	AA	AA	AA	AB	AA	AA	AA	AA	AA	AA	AA
AX-691502258	chr3_18907324_A_G	chr03	20881185	AA	AA	AA	AA	AA	AA	AB	AA	AA	AB	AA	AA	AA	AA	AA	AA	AA	AA	AA	AA	AA	AA	AA	AA	AA	AA	AA	AA	AA	AA	AA	AA	AA	AA	AB	AA	AB	AA	AA	AA	AA	AA	AA	AA	AA	AA
AX-691515411	be_C_T_chr3_18933467	chr03	20907328	BB	BB	BB	BB	BB	BB	BB	BB	BB	BB	BB	BB	BB	BB	BB	BB	BB	BB	BB	BB	BB	BB	BB	BB	BB	BB	BB	BB	BB	BB	BB	BB	BB	AB	BB	BB	BB	BB	BB	BB	BB	BB	BB	BB	BB	BB
AX-474040061	chr3_19070804_A_C	chr03	21042182	AA	BB	BB	AB	AB	AA	BB	AB	AB	AB	AB	BB	BB	BB	AB	AB	AA	BB	AB	AB	AA	AB	AB	AB	AA	AB	BB	BB	AB	AB	BB	AB	AA	AB	BB	AA	AB	AB	BB	BB	AA	AA	AA	AA	AB	BB
AX-691517069	lb_T_C_chr3_19074700	chr03	21046078	AA	AA	AA	AA	AA	AA	AA	AA	AA	AA	AA	AA	AA	AA	AA	AA	AA	AA	AA	AA	AA	AA	AA	AA	AA	AA	AA	AA	AA	AA	AA	AA	AA	AA	AA	AA	AA	AA	AA	AA	AA	AA	AA	AA	AA	AA
AX-474040138	chr3_19088266_G_T	chr03	21059644	AA	AA	AA	AB	AB	BB	AA	AB	AB	AB	AB	AA	AA	AA	AB	AA	AB	AA	AB	AB	AB	AB	AB	AB	AB	AA	AA	AA	AA	AB	AA	AB	BB	AB	AA	BB	AB	AB	AA	AA	AA	BB	BB	BB	AB	AA
AX-473719267	FEM_Vitis0068611	chr03	21074314	BB	AA	AA	AA	AB	AA	BB	AA	AA	AB	AA	AB	AB	AA	AA	BB	AB	AB	AA	AA	AB	AB	AB	AA	AB	BB	AB	AB	BB	AA	AA	AA	AA	AA	BB	AA	AB	AA	BB	AB	BB	AA	AA	AA	AA	AB
AX-691502261	chr3_19174055_C_T	chr03	21145134	BB	AB	AB	BB	BB	BB	BB	BB	BB	BB	BB	BB	BB	AB	BB	BB	BB	BB	BB	BB	BB	BB	BB	BB	BB	BB	BB	AB	BB	BB	AB	AB	BB	BB	BB	BB	BB	BB	BB	BB	BB	BB	BB	BB	BB	BB
AX-691509512	chr3_19195612_A_G	chr03	21166547	BB	BB	BB	AB	AB	AA	BB	AB	AB	AB	AB	BB	BB	BB	AB	BB	AB	BB	AB	BB	AB	AB	AB	AB	AB	BB	BB	BB	BB	AB	BB	AB	AA	AB	BB	AA	AB	AB	BB	BB	BB	AA	AA	AA	AB	BB
AX-686533733	FEM_Vitis0068838	chr03	21247038	BB	BB	BB	BB	BB	BB	BB	BB	BB	BB	BB	BB	BB	BB	BB	BB	BB	BB	BB	BB	BB	BB	BB	BB	BB	BB	BB	BB	BB	BB	BB	BB	BB	BB	BB	BB	BB	BB	BB	BB	BB	BB	BB	BB	BB	BB
AX-469915244	FEM_Vitis0068865	chr03	21255758	BB	BB	BB	BB	BB	BB	BB	BB	BB	BB	BB	BB	BB	BB	BB	BB	BB	BB	BB	BB	BB	BB	BB	BB	BB	BB	BB	BB	BB	BB	BB	BB	BB	BB	BB	BB	BB	BB	AB	BB	AA	BB	BB	BB	BB	BB
AX-469915292	FEM_Vitis0068876	chr03	21260121	BB	BB	BB	BB	AB	BB	AA	BB	BB	AB	BB	AB	AB	BB	BB	AB	BB	AB	BB	BB	BB	AB	AB	BB	BB	AB	AB	AB	AB	BB	BB	BB	BB	BB	AA	BB	AB	BB	AB	BB	NC	BB	BB	BB	BB	BB
AX-686619372	FEM_Vitis0068907	chr03	21281896	AA	AA	AA	AA	AA	AA	AA	AA	AA	AA	AA	AA	AA	AA	AA	AA	AA	AA	AA	AA	AA	AA	AA	AA	AA	AA	AA	AA	AA	AA	AA	AA	AA	AA	AA	AA	AA	AA	AB	AA	BB	AA	AA	AA	AA	AA
AX-472204408	FEM_Vitis0068913	chr03	21284113	BB	BB	BB	BB	BB	BB	BB	BB	BB	BB	BB	BB	BB	BB	BB	BB	BB	BB	BB	BB	BB	BB	BB	BB	BB	BB	BB	BB	BB	BB	BB	BB	BB	BB	BB	BB	BB	BB	AB	BB	AA	BB	BB	BB	BB	BB
AX-686611637	FEM_Vitis0060085	chr03_ALT	1859149	AB	BB	AB	AB	AB	AB	BB	BB	BB	AB	AB	AB	AB	AB	AB	AB	AB	BB	AB	BB	AB	BB	AB	BB	AB	BB	BB	AB	AB	AB	BB	AB	AB	AB	AB	AB	AB	BB	BB	AB	BB	BB	AB	AB	AB	AB
AX-686602625	FEM_Vitis0048839	chr03_ALT	2335962	BB	BB	BB	BB	BB	BB	BB	BB	BB	BB	BB	BB	BB	BB	BB	BB	BB	BB	BB	BB	BB	BB	BB	BB	BB	BB	BB	BB	BB	BB	BB	BB	BB	BB	BB	BB	BB	BB	BB	BB	BB	BB	BB	BB	BB	BB
AX-691509519	chr4_86862_A_G	chr04	92649	AB	BB	BB	BB	BB	AB	BB	AB	BB	BB	BB	BB	AB	BB	BB	BB	BB	BB	BB	AB	AB	AB	BB	BB	BB	BB	BB	BB	AB	BB	AB	BB	AB	BB	AB	BB	AB	BB	BB	BB	BB	BB	BB	BB	BB	BB
AX-687072220	FEM_Vitis0070207	chr04	99617	AA	AA	AA	AA	AA	AA	AA	AA	AA	AA	AA	AA	AA	AA	AA	AA	AA	AA	AA	AA	AA	AA	AA	AA	AA	AA	AA	AA	AA	AA	AA	AA	AA	AA	AA	AA	AA	AA	AA	AA	AA	AA	AA	AA	AA	AA
AX-686620653	FEM_Vitis0070262	chr04	143671	BB	BB	BB	BB	BB	BB	BB	BB	BB	BB	BB	BB	BB	BB	BB	BB	BB	BB	BB	BB	BB	AB	BB	BB	BB	BB	BB	BB	AB	BB	BB	BB	BB	BB	BB	BB	BB	BB	AB	BB	BB	BB	BB	BB	BB	BB
AX-475658519	chr4_159550_A_G	chr04	165338	AB	AB	AA	BB	BB	BB	AB	BB	BB	BB	BB	BB	BB	BB	AB	AB	AB	BB	BB	BB	AB	AB	BB	BB	BB	AB	AB	BB	AB	BB	BB	AB	BB	AB	AB	AB	BB	AA	AA	AA	BB	AB	AA	AA	AB	AA
AX-686524314	FEM_Vitis0070297	chr04	171862	AA	AA	AA	AA	AA	AA	AA	AA	AA	AA	AA	AA	AA	AA	AA	AA	AA	AA	AA	AA	AA	AA	AA	AA	AA	AA	AA	AA	AA	AA	AA	AA	AA	AA	AA	AA	AA	AA	AA	AA	AA	AA	AA	AA	AA	AA
AX-686620692	FEM_Vitis0070310	chr04	178141	BB	BB	BB	BB	BB	BB	BB	BB	BB	BB	BB	BB	BB	BB	BB	BB	BB	BB	BB	BB	BB	BB	BB	BB	BB	BB	BB	BB	BB	BB	BB	BB	BB	BB	BB	BB	BB	BB	BB	BB	AA	BB	BB	BB	BB	BB
AX-691502266	chr4_178635_A_G	chr04	184423	AA	AA	AA	AA	AA	AB	AA	AB	AA	AA	AA	AA	AB	AA	AA	AA	AA	AA	AA	AB	AA	AA	AA	AA	AA	AA	AA	AA	AB	AA	AA	AA	AB	AA	AA	AA	AA	AA	AA	AA	AA	AA	AA	AA	AA	AA
AX-691502267	chr4_182226_G_T	chr04	188014	AB	BB	BB	BB	BB	BB	BB	BB	BB	BB	BB	BB	BB	BB	BB	BB	BB	BB	BB	BB	AB	AB	BB	BB	BB	BB	BB	BB	BB	BB	AB	BB	BB	BB	AB	BB	AB	BB	BB	BB	BB	BB	BB	BB	BB	BB
AX-691507360	be_*_C_T_chr4_215113	chr04	220901	AA	AA	AA	AA	AA	AA	AA	AA	AA	AA	AA	AA	AA	AA	AA	AA	AA	AA	AA	AA	AA	AA	AA	AA	AA	AA	AA	AA	AA	AA	AA	AA	AA	AA	AA	AA	AA	AA	AA	AA	AA	AA	AA	AA	AA	AA
AX-691505594	ae_G_T_chr4_247785	chr04	253573	BB	BB	BB	BB	BB	BB	BB	BB	BB	BB	BB	BB	BB	BB	BB	BB	BB	BB	BB	BB	BB	BB	BB	BB	BB	BB	BB	BB	BB	BB	BB	BB	BB	BB	BB	BB	BB	BB	BB	BB	BB	BB	BB	BB	BB	BB
AX-686620905	FEM_Vitis0070540	chr04	387672	BB	AB	AB	BB	BB	AB	BB	AB	BB	AB	BB	BB	AB	BB	BB	AB	AB	BB	BB	AB	BB	AB	BB	BB	BB	BB	BB	BB	AB	BB	BB	BB	AB	BB	BB	BB	AB	BB	BB	BB	BB	BB	BB	BB	BB	BB
AX-686620927	FEM_Vitis0070562	chr04	401884	AA	AA	AA	AA	AA	AA	AA	AA	AA	AA	AA	AA	AA	AA	AA	AA	AA	AA	AA	AA	AA	AA	AA	AA	AA	AA	AA	AA	AA	AA	AA	AA	AA	AA	AA	AA	AA	AA	AA	AA	AA	AA	AA	AA	AA	AA
AX-686621031	FEM_Vitis0070672	chr04	462577	AA	AA	AA	AA	AA	AA	AA	AA	AA	AA	AA	AA	AA	AA	AA	AA	AA	AA	AA	AA	AA	AA	AA	AA	AA	AA	AA	AA	AA	AA	AA	AA	AA	AA	AA	AA	AA	AA	AA	AA	AA	AA	AA	AA	AA	AA
AX-691502270	chr4_455359_A_C	chr04	463499	AB	AB	AA	BB	BB	AB	AB	AB	BB	AB	BB	BB	AB	BB	AB	AA	AA	BB	BB	AB	AB	AB	BB	BB	BB	AB	AB	BB	AB	BB	BB	BB	AB	AB	AB	AB	AB	AA	AB	AA	BB	AB	AA	AA	AB	AA
AX-472206373	FEM_Vitis0070696	chr04	475909	BB	AB	BB	AB	AA	AB	AB	AB	AA	AB	AA	AA	AB	AA	AB	BB	BB	AA	AA	AB	BB	BB	AA	AA	AA	AB	AB	AA	BB	AA	BB	AB	AB	AB	BB	AB	BB	BB	BB	BB	BB	AB	BB	BB	AB	BB
AX-691500338	chr4_583500_A_G	chr04	591642	AA	AB	AA	AB	BB	AB	AB	AB	BB	AB	BB	BB	AB	BB	AB	AA	AA	BB	BB	AB	AA	AA	AB	BB	BB	AB	AB	BB	AA	BB	AA	AB	AB	AB	AA	AB	AA	AA	AB	AA	BB	AB	AA	AA	AB	AA
AX-472207868	FEM_Vitis0071016	chr04	671419	BB	BB	BB	BB	BB	BB	BB	BB	BB	BB	BB	BB	BB	BB	BB	BB	BB	BB	BB	BB	BB	BB	BB	BB	BB	BB	BB	BB	BB	BB	BB	BB	BB	BB	BB	BB	BB	BB	AB	BB	BB	BB	BB	BB	BB	BB
AX-686533876	SNP1513_153	chr04	688838	AA	AB	AB	AB	BB	AB	AB	AB	BB	AB	BB	BB	AB	BB	AB	AA	AA	BB	BB	AB	AA	AB	AB	BB	BB	AB	AB	BB	AA	BB	AA	BB	AB	BB	AA	BB	AA	AB	AA	AB	BB	AB	AB	AB	BB	AA
AX-686621312	chr4_694382_A_G	chr04	702785	AA	AB	AA	AB	BB	AB	AB	AB	BB	AB	AB	AB	AB	BB	AB	AA	AA	BB	BB	AB	AA	AB	AB	BB	BB	AB	AB	BB	AA	BB	AA	AB	AB	AB	AA	AB	AA	AA	AA	AA	AA	AB	AA	AA	AB	AA
AX-469918998	chr4_729806_A_G	chr04	738209	AA	AB	AB	AB	BB	AB	AB	AB	BB	AB	BB	AB	AB	BB	AB	AA	AA	BB	BB	AB	AA	AB	AB	BB	BB	AB	AB	BB	AA	BB	AA	AB	AB	BB	AA	BB	AA	AB	AA	AB	AA	AB	AB	AB	BB	AA
AX-691514596	ae_C_T_chr4_738383	chr04	746786	BB	BB	BB	BB	BB	BB	BB	BB	BB	AB	BB	BB	BB	BB	BB	AB	AB	BB	BB	BB	BB	BB	BB	BB	BB	BB	BB	BB	BB	BB	BB	BB	BB	BB	BB	BB	AB	BB	BB	BB	BB	BB	BB	BB	BB	BB
AX-686621374	lb_T_C_chr4_745672	chr04	754075	AA	AA	AA	AA	AA	AA	AA	AA	AA	AA	AA	AA	AA	AA	AA	AA	AA	AA	AA	AA	AA	AA	AA	AA	AA	AA	AA	AA	AA	AA	AA	AA	AA	AA	AA	AA	AA	AA	AB	AA	AA	AA	AA	AA	AA	AA
AX-475660496	chr4_785056_C_T	chr04	793325	AB	AA	AB	AB	AA	AA	AA	AA	AA	AB	AB	AA	AA	AA	AA	AB	AB	AA	AA	AA	AB	AB	AA	AB	AA	AA	AA	AB	AB	AA	AB	BB	AA	AB	AB	AB	BB	AB	AB	AB	BB	AA	AB	AB	AB	AA
AX-691500340	chr4_836438_C_T	chr04	844708	AB	AB	BB	AA	AA	AB	AB	AB	AA	AA	AB	AB	AB	AA	AA	AB	AB	AA	AA	AB	BB	AB	AA	AB	AA	AA	AA	AB	BB	AA	AB	BB	AB	AB	BB	AB	AB	AB	AA	AB	BB	AA	AB	AB	AB	AA
AX-686621460	chr4_836823_G_T	chr04	845093	AB	AB	BB	AA	AA	AB	AB	AB	AA	AA	AB	AB	AB	AA	AA	AB	AB	AA	AA	AB	BB	AB	AA	AB	AA	AA	AA	AB	BB	AA	AB	BB	AB	AB	BB	AB	AB	AB	AA	AB	AA	AA	AB	AB	AB	AA
AX-686621545	FEM_Vitis0071341	chr04	921019	AA	AA	AA	AA	AA	AA	AA	AA	AA	AA	AA	AA	AA	AA	AA	AA	AA	AA	AA	AA	AA	AA	AA	AA	AA	AA	AA	AA	AA	AA	AA	AA	AA	AA	AA	AA	AA	AA	AA	AA	AA	AA	AA	AA	AA	AA
AX-475660938	FEM_Vitis0071354	chr04	926360	AB	AA	AA	AB	AA	AB	AB	AB	AA	AB	AA	AB	AB	AA	AA	BB	BB	AA	AA	AB	BB	AB	AA	AB	AA	AA	AA	AB	BB	AA	AB	AB	AB	AA	BB	AA	BB	AA	AB	AA	BB	AA	AA	AA	AA	AA
AX-691502271	chr4_941851_A_G	chr04	950121	AB	AB	AA	AB	BB	BB	BB	AB	AB	BB	AB	BB	BB	AB	AB	BB	BB	BB	BB	BB	BB	BB	AB	BB	BB	AB	AB	BB	BB	AB	AB	AB	BB	AB	BB	AB	BB	AA	AA	AA	BB	AB	AA	AA	AB	AB
AX-687073221	FEM_Vitis0071457	chr04	991578	BB	AB	BB	BB	AA	BB	AB	BB	AB	BB	AB	AB	AB	AB	AB	BB	BB	AA	AA	BB	BB	AB	AB	AB	AA	AB	AB	AB	BB	AB	BB	BB	BB	AB	BB	AB	BB	BB	BB	BB	BB	AB	BB	BB	AB	AB
AX-691502272	chr4_1014809_A_G	chr04	1022290	BB	BB	BB	BB	BB	AB	BB	BB	BB	AB	BB	BB	BB	BB	BB	BB	BB	BB	BB	AB	BB	BB	BB	BB	BB	BB	BB	BB	BB	BB	BB	AB	AB	BB	BB	BB	BB	BB	BB	BB	BB	BB	BB	BB	BB	BB
AX-474045090	FEM_Vitis0071510	chr04	1054919	AB	AA	AA	AA	AA	AA	AA	AA	AA	AB	AA	AA	AA	AA	AA	AB	AB	AA	AA	AA	AB	AB	AA	AA	AA	AA	AA	AA	AA	AA	AB	AA	AA	AA	AB	AA	BB	AA	AA	AA	AA	AA	AA	AA	AA	AA
AX-471713872	chr4_1050262_A_G	chr04	1057743	AB	AA	AA	AA	AA	AB	AB	AB	AA	AB	AA	AB	AB	AA	AA	BB	BB	AA	AA	AB	BB	AB	AA	AA	AA	AA	AA	AA	AB	AA	AB	AA	AB	AA	BB	AA	BB	AA	AA	AA	AA	AA	AA	AA	AA	AA
AX-475661589	FEM_Vitis0071563	chr04	1095363	AB	AB	AA	AB	AA	BB	BB	BB	AB	AB	AA	AB	AB	AB	AB	AB	AB	AA	AA	BB	AB	AA	AB	AA	AA	AB	AB	AA	AB	AB	AB	AB	BB	AA	AB	AA	AA	AB	AB	AB	AA	AB	AB	AB	AA	AB
AX-473726207	FEM_Vitis0071621	chr04	1126219	AB	AB	AB	AB	AA	BB	BB	BB	AB	AB	AB	AB	AB	AB	AB	AB	AB	AA	AA	BB	AB	AA	AB	AA	AA	AB	AB	AA	AB	AB	AB	AB	BB	AB	AB	AB	AA	BB	AB	BB	AA	AB	BB	BB	AB	AB
AX-691509537	chr4_1121101_A_G	chr04	1128586	AA	AA	AA	AA	AA	AA	AA	AA	AA	AA	AA	AA	AA	AA	AA	AA	AA	AA	AA	AA	AA	AA	AA	AB	AA	AA	AA	AB	AA	AA	AA	AB	AA	AA	AA	AA	AA	AA	AA	AA	AA	AA	AA	AA	AA	AA
AX-469921184	chr4_1153580_C_T	chr04	1161065	AA	AA	AA	AA	AA	AB	AA	AA	AA	AB	AA	AA	AA	AA	AA	AA	AA	AA	AA	AB	AA	AA	AA	AA	AA	AA	AA	AA	AA	AA	AA	AA	AB	AA	AA	AA	AA	AA	AA	AA	AA	AA	AA	AA	AA	AA
AX-691509541	chr4_1159403_A_C	chr04	1166086	BB	BB	BB	BB	BB	AB	BB	BB	BB	AB	BB	BB	BB	BB	BB	BB	BB	BB	BB	AB	BB	BB	BB	BB	BB	BB	BB	BB	BB	BB	BB	BB	AB	BB	BB	BB	BB	BB	AB	BB	AA	BB	BB	BB	BB	BB
AX-686524424	FEM_Vitis0071710	chr04	1186175	AA	AB	AB	AA	AA	AA	AB	AB	AA	AA	AB	AB	AB	AA	AA	AB	AB	AA	AA	AB	AB	AA	AA	AA	AA	AA	AA	AA	AB	AA	AA	AA	AA	AB	AB	AB	AA	AB	AA	AB	AA	AA	AB	AB	AB	AA
AX-691502276	chr4_1192897_C_T	chr04	1199580	AB	BB	AB	BB	BB	AB	AB	AB	BB	AA	AB	AB	AB	BB	BB	AA	AA	BB	BB	AA	AA	AB	BB	AB	BB	BB	BB	AB	AA	BB	AB	AB	AB	AB	AA	AB	AA	AB	AB	AB	BB	BB	AB	AB	AB	BB
AX-687073439	FEM_Vitis0071752	chr04	1211538	AA	AA	AA	AA	AA	AA	AA	AA	AA	AA	AA	AA	AA	AA	AA	AA	AA	AA	AA	AA	AA	AA	AA	AA	AA	AA	AA	AA	AA	AA	AA	AA	AA	AA	AA	AA	AA	AA	AA	AA	AA	AA	AA	AA	AA	AA
AX-475662449	ae_T_C_chr4_1215853	chr04	1222536	AA	AA	AA	AA	AA	AA	AA	AA	AA	AA	AA	AA	AA	AA	AA	AA	AA	AA	AA	AA	AA	AA	AA	AA	AA	AA	AA	AA	AA	AA	AA	AA	AA	AA	AA	AA	AA	AA	AB	AA	BB	AA	AA	AA	AA	AA
AX-691509544	chr4_1228620_A_G	chr04	1235303	BB	BB	BB	BB	BB	BB	BB	BB	BB	BB	BB	BB	BB	BB	BB	BB	BB	BB	BB	BB	BB	BB	BB	AB	BB	BB	BB	AB	AB	BB	BB	AB	BB	BB	BB	BB	BB	BB	AB	BB	BB	BB	BB	BB	BB	BB
AX-691517071	lb_G_A_chr4_1252771	chr04	1259711	BB	BB	BB	BB	BB	BB	BB	BB	BB	BB	BB	BB	BB	BB	BB	BB	BB	BB	BB	BB	BB	BB	BB	BB	BB	BB	BB	BB	BB	BB	BB	BB	BB	BB	BB	BB	BB	BB	BB	BB	BB	BB	BB	BB	BB	BB
AX-691518335	FEM_Vitis_Candidate0000201	chr04	1277664	BB	BB	BB	BB	BB	BB	BB	BB	BB	BB	BB	BB	BB	BB	BB	BB	BB	BB	BB	BB	BB	BB	BB	AB	BB	BB	BB	BB	BB	BB	BB	AB	BB	BB	BB	BB	BB	BB	BB	BB	BB	BB	BB	BB	BB	BB
AX-469922011	FEM_Vitis0071849	chr04	1288106	BB	AB	AB	BB	AA	BB	BB	BB	AB	BB	AB	AB	AB	AB	AB	BB	BB	AA	AA	BB	AB	AB	AB	AB	AA	AB	AB	AB	BB	AB	BB	BB	BB	AB	BB	AB	AB	AB	BB	BB	BB	AA	BB	BB	AB	AB
AX-691509547	chr4_1299324_C_T	chr04	1306264	AB	AB	AB	AA	BB	AA	AA	AA	AB	AB	AB	AB	AB	AB	AB	AB	AB	BB	BB	AA	AB	BB	AB	BB	BB	AB	AB	BB	AB	AB	AB	AB	AA	AB	AB	AB	BB	AB	BB	AA	BB	BB	AA	AA	AB	AB
AX-686622035	FEM_Vitis0072002	chr04	1425759	AA	AA	AB	AA	AA	AB	AB	AB	AA	BB	AB	AB	AB	AA	AA	BB	BB	AA	AA	AB	BB	AB	AA	AA	AA	AA	AA	AA	AB	AA	AB	AA	AB	AB	BB	AB	BB	AB	AA	AB	AA	AA	AB	AB	AB	AA
AX-691509550	chr4_1424112_A_G	chr04	1430930	AB	AA	AA	AB	AA	AB	AB	AB	AB	AA	AA	AA	AA	AB	AB	AA	AA	AA	AA	AA	AA	AA	AB	AA	AA	AB	AB	AA	AA	AB	AB	AB	AB	AA	AA	AA	AA	AA	AA	AB	AA	AA	AB	AB	AA	AB
AX-691509553	chr4_1440831_A_G	chr04	1447649	AB	AB	AB	AB	AA	AB	BB	BB	AB	AA	AB	AB	AB	AB	AB	AB	AB	AA	AA	AA	AB	AA	AB	AB	AA	AB	AB	AB	BB	AB	AB	BB	AB	AB	AB	AB	AA	AB	BB	BB	BB	AA	BB	BB	AB	AB
AX-691509555	chr4_1499114_C_T	chr04	1505259	AA	AB	AB	AB	BB	AA	AA	AA	AB	AA	AB	AB	AB	AB	AB	AA	AA	BB	BB	AA	AA	AB	AB	AB	BB	AB	AB	AB	AA	AB	AA	AA	AA	AB	AA	AB	AA	AA	AA	AA	AA	AB	AA	AA	AB	AB
AX-686622112	FEM_Vitis0072089	chr04	1505632	AA	AA	AA	AA	AA	AA	AA	AA	AA	AA	AA	AA	AA	AA	AA	AA	AA	AA	AA	AA	AA	AA	AA	AA	AA	AA	AA	AA	AA	AA	AA	AA	AA	AA	AA	AA	AA	AA	AA	AA	AA	AA	AA	AA	AA	AA
AX-686622115	FEM_Vitis0072092	chr04	1505938	AA	AA	AA	AA	AA	AA	AA	AA	AA	AA	AA	AA	AA	AA	AA	AA	AA	AA	AA	AA	AA	AA	AA	AA	AA	AA	AA	AA	AA	AA	AA	AA	AA	AA	AA	AA	AA	AA	AA	AA	AA	AA	AA	AA	AA	AA
AX-691502283	chr4_1516393_C_T	chr04	1522538	BB	BB	BB	BB	BB	BB	BB	BB	BB	BB	BB	BB	BB	BB	BB	BB	BB	BB	BB	BB	BB	BB	BB	AB	BB	BB	BB	AB	AB	BB	BB	AB	BB	BB	BB	BB	BB	BB	AA	BB	BB	BB	BB	BB	BB	BB
AX-469923293	SNP255_265	chr04	1561007	AB	AB	BB	AB	BB	AA	AB	AB	AB	AA	BB	BB	BB	AB	AB	AB	AB	BB	BB	AB	AB	AB	AB	AB	BB	AB	AB	AB	AB	AB	AA	AB	AA	BB	AB	BB	AA	BB	AA	AB	AA	BB	AB	AB	BB	AB
AX-691502285	chr4_1583964_A_G	chr04	1590109	BB	AB	AB	AB	AA	BB	BB	BB	AB	BB	AB	AB	AB	AB	AB	BB	BB	AA	AA	BB	BB	AB	AB	AB	AA	AB	AB	AB	BB	AB	BB	BB	BB	AB	BB	AB	BB	BB	BB	BB	BB	AB	BB	BB	AB	AB
AX-469923995	FEM_Vitis0072311	chr04	1653646	AA	AB	AB	AB	BB	AA	AA	AA	AB	AA	AB	AB	AB	AB	AB	AA	AA	BB	BB	AA	AA	AB	AB	AB	BB	AB	AB	AB	AA	AB	AA	AA	AA	AB	AA	AB	AA	AA	AA	AA	AA	AB	AA	AA	AB	BB
AX-687073866	chr4_1656677_A_G	chr04	1660261	AB	BB	AB	BB	BB	BB	AB	AB	BB	AB	AB	AB	AB	BB	BB	AA	AA	BB	BB	AB	AA	AB	BB	AB	BB	BB	BB	AB	AA	BB	AB	AB	BB	AB	AA	AB	AA	AA	AB	AB	BB	AB	AB	AB	AB	BB
AX-475664350	chr4_1691194_C_T	chr04	1694671	AA	AB	AB	AA	AA	AB	AA	AA	AA	AB	AB	AA	AA	AA	AA	AA	AA	AA	AA	AB	AA	AA	AA	AB	AA	AA	AA	AB	AB	AA	AA	AB	AB	AB	AA	AB	AA	AB	AB	AB	BB	AA	AB	AB	AB	AA
AX-686622309	FEM_Vitis0072394	chr04	1728848	BB	BB	AB	BB	BB	BB	BB	BB	BB	BB	AB	BB	BB	BB	BB	BB	BB	BB	BB	BB	BB	BB	BB	BB	BB	BB	BB	BB	BB	BB	BB	BB	BB	AB	BB	AB	BB	AB	BB	AB	BB	BB	AB	AB	AB	BB
AX-686622394	FEM_Vitis0072500	chr04	1814343	AB	AB	AB	AB	AA	BB	BB	BB	AB	BB	AB	AB	AB	AB	AB	BB	BB	AA	AA	BB	BB	AB	AB	AB	AA	AB	AB	AB	AB	AB	BB	BB	BB	AB	BB	AB	BB	BB	AB	BB	AA	AB	BB	BB	AB	AA
AX-691505762	chr4_1827376_C_T	chr04	1830851	AB	AA	AB	AA	AA	AB	AB	AB	AA	BB	AB	AB	AB	AA	AA	BB	BB	AA	AA	AB	BB	AB	AA	AA	AA	AA	AA	AA	AB	AA	AB	AB	AB	AB	BB	AB	BB	AB	AA	AB	BB	AA	AB	AB	AB	AA
AX-691517955	li_A_C_chr4_1880751	chr04	1884226	AA	AA	AA	AA	AA	AA	AA	AA	AA	AA	AA	AA	AA	AA	AA	AA	AA	AA	AA	AA	AA	AA	AA	AA	AA	AA	AA	AA	AA	AA	AA	AA	AA	AA	AA	AA	AA	AA	BB	AA	AA	AA	AA	AA	AA	AA
AX-691505764	chr4_1903377_C_T	chr04	1906852	AB	AA	AA	AA	AA	AB	AA	AA	AA	BB	AA	AA	AA	AA	AA	AB	AB	AA	AA	BB	AB	AA	AA	AB	AA	AA	AA	AB	AB	AA	AB	AB	AB	AA	AA	AA	BB	AB	BB	AA	BB	AB	AA	AA	AA	AA
AX-473730730	FEM_Vitis0072624	chr04	1909359	AA	AA	AA	AA	AA	AA	AA	AA	AA	AA	AA	AA	AA	AA	AA	AA	AA	AA	AA	AA	AA	AA	AA	AA	AA	AA	AA	AA	AA	AA	AA	AA	AA	AA	AA	AA	AA	AA	AB	AA	BB	AA	AA	AA	AA	AA
AX-691505766	chr4_1940151_C_T	chr04	1943626	AB	AB	AA	AA	AA	AB	AB	AB	AA	BB	AA	AB	AB	AA	AA	BB	BB	AA	AA	BB	BB	AB	AA	AB	AA	AA	AA	AB	BB	AA	AB	AB	AB	AA	BB	AA	BB	AB	BB	AA	BB	AB	AA	AA	AA	AA
AX-686622531	FEM_Vitis0072694	chr04	1973271	AB	BB	BB	BB	BB	AB	BB	BB	BB	AA	BB	BB	BB	BB	BB	AB	AB	BB	BB	AB	AB	BB	BB	BB	BB	BB	BB	BB	AB	BB	AB	AB	AB	BB	BB	BB	AA	BB	BB	BB	AA	BB	BB	BB	BB	BB
AX-691502286	chr4_1975633_A_C	chr04	1978817	AB	AA	AA	AB	AB	AB	AA	AA	AB	BB	AB	AB	AB	AB	AB	AB	AB	BB	BB	AB	AB	AA	AB	AB	AA	AB	AB	AB	AB	AB	AB	AA	AB	AB	AA	AB	BB	AA	AB	AA	BB	AA	AA	AA	AA	AB
AX-691516237	cn_T_C_chr4_2034461	chr04	2037561	AB	BB	AB	AB	AB	BB	AB	AB	AB	AB	AA	AA	AA	AB	AB	AA	AA	AA	AA	AB	AB	AB	AB	AA	BB	AB	AB	AA	AB	AB	AB	AA	BB	AA	AA	AA	AB	AA	BB	AB	AA	AB	AB	AB	AB	AB
AX-691502287	chr4_2047733_G_T	chr04	2050833	AB	BB	AB	AB	AB	AB	AB	AB	AB	AA	AA	AA	AA	AB	AB	AA	AA	AA	AA	AA	AA	AB	AB	AA	BB	AB	AB	AA	AB	AB	AB	AA	AB	AA	AA	AA	AA	AA	NC	AB	AA	AB	AB	AB	AB	AB
AX-472217572	FEM_Vitis0072862	chr04	2078400	AA	AA	AA	AA	AA	AA	AA	AA	AA	AA	AA	AA	AA	AA	AA	AA	AA	AA	AA	AA	AB	AA	AA	AA	AA	AA	AA	AA	AA	AA	AA	AA	AA	AA	AA	AA	AB	AA	AA	AA	AA	AA	AA	AA	AA	AA
AX-475665853	chr4_2075891_C_T	chr04	2078991	AA	AB	AB	AA	AA	AB	AB	AB	AA	AB	AB	AB	AB	AA	AA	AB	AB	AA	AA	BB	BB	AB	AA	AB	AA	AA	AA	AB	AB	AA	AA	AB	AB	AB	BB	AB	AB	AB	BB	AB	BB	AA	AB	AB	AB	AA
AX-472217664	FEM_Vitis0072904	chr04	2103207	AA	AA	AB	AA	AA	AB	AB	AB	AA	AB	AB	AB	AB	AA	AA	AB	AB	AA	AA	BB	AB	AB	AA	AB	AA	AA	AA	AB	AB	AA	AA	AB	AB	AB	BB	AB	AA	AB	AA	AB	AA	AA	AB	AB	AB	AA
AX-686622696	FEM_Vitis0072910	chr04	2110254	BB	BB	BB	BB	BB	BB	BB	BB	BB	BB	BB	BB	BB	BB	BB	BB	BB	BB	BB	BB	BB	BB	BB	BB	BB	BB	BB	BB	BB	BB	BB	BB	BB	BB	BB	BB	BB	BB	BB	BB	BB	BB	BB	BB	BB	BB
AX-469926658	FEM_Vitis0072946	chr04	2151958	AA	AA	AA	AA	AA	AA	AA	AA	AA	AA	AA	AA	AA	AA	AA	AA	AA	AA	AA	AA	AA	AA	AA	AA	AA	AA	AA	AA	AA	AA	AA	AA	AA	AA	AA	AA	AA	AB	AA	AA	AA	AB	AA	AA	AA	AA
AX-691502289	chr4_2153062_C_T	chr04	2156162	BB	BB	BB	BB	BB	AB	BB	BB	BB	AB	BB	BB	BB	BB	BB	BB	BB	BB	BB	AA	BB	BB	BB	AB	BB	BB	BB	AB	BB	BB	BB	AA	AB	BB	BB	BB	BB	BB	BB	BB	BB	BB	BB	BB	BB	BB
AX-691514567	ae_C_T_chr4_2170526	chr04	2173626	BB	BB	BB	BB	BB	BB	BB	BB	BB	BB	BB	BB	BB	BB	BB	BB	BB	BB	BB	BB	BB	BB	BB	BB	BB	BB	BB	BB	BB	BB	BB	BB	BB	BB	BB	BB	BB	BB	AB	BB	AA	BB	BB	BB	BB	BB
AX-691514035	mu_s_T_G_chr4_2175661	chr04	2178761	AA	AA	AA	AA	AA	AA	AA	AA	AA	AA	AA	AA	AA	AA	AA	AA	AA	AA	AA	AA	AA	AA	AA	AA	AA	AA	AA	AA	AA	AA	AA	AA	AA	AA	AA	AA	AA	AA	AB	AA	NC	AA	AA	AA	AA	AA
AX-472218327	chr4_2187826_A_G	chr04	2191124	BB	AB	AB	BB	BB	BB	AB	AB	BB	BB	AB	AB	AB	BB	BB	AB	AB	BB	BB	BB	AB	AB	BB	BB	BB	BB	BB	BB	AA	BB	BB	AB	BB	AB	AA	AB	BB	AB	AB	AB	BB	BB	AB	AB	AB	BB
AX-691509570	chr4_2234711_G_T	chr04	2238009	AB	AB	AB	AB	AB	AB	AB	AB	AB	BB	BB	BB	BB	AB	AB	BB	BB	BB	BB	BB	BB	AB	AB	BB	AA	AB	AB	BB	BB	AB	AB	BB	AB	BB	BB	BB	BB	BB	BB	AB	BB	AB	AB	AB	AB	AB
AX-691510724	lb_A_G_chr4_2268015	chr04	2271313	AA	AA	AA	AA	AA	AA	AA	AA	AA	AA	AA	AA	AA	AA	AA	AA	AA	AA	AA	AA	AA	AA	AA	AA	AA	AA	AA	AA	AA	AA	AA	AA	AA	AA	AA	AA	AA	AA	AA	AA	AA	AA	AA	AA	AA	AA
AX-686622846	FEM_Vitis0073100	chr04	2282908	AB	AA	AA	AA	AA	AA	AA	AA	AA	AB	AA	AA	AA	AA	AA	AB	AB	AA	AA	AB	AB	AA	AA	AB	AA	AA	AA	AB	AA	AA	AB	AB	AA	AA	AA	AA	BB	AA	AA	AA	AA	AA	AA	AA	AA	AA
AX-687074433	FEM_Vitis0073102	chr04	2283571	AB	AA	AA	AB	AB	AB	AA	AA	AB	BB	AB	AB	AB	AB	AB	AB	AB	BB	BB	AB	AB	AA	AB	BB	AA	AB	BB	BB	AA	AB	AB	AB	AB	AB	AA	AB	BB	AA	AB	AA	BB	AA	AA	AA	AA	AB
AX-687074526	FEM_Vitis0073226	chr04	2365752	BB	BB	BB	BB	BB	BB	BB	BB	BB	BB	BB	BB	BB	BB	BB	BB	BB	BB	BB	BB	BB	BB	BB	BB	BB	BB	BB	BB	BB	BB	BB	BB	BB	BB	BB	BB	BB	BB	AB	BB	AA	BB	BB	BB	BB	BB
AX-691509573	chr4_2366119_A_C	chr04	2369417	AB	AB	AB	AB	AB	AB	AA	AA	AB	BB	AB	AB	AB	AB	AB	AB	AB	BB	BB	BB	AB	AA	AB	BB	AA	AB	BB	BB	AA	AB	AB	BB	AB	AB	AA	AB	BB	AA	BB	AA	BB	AA	AA	AA	AA	AB
AX-469928256	chr4_2372887_G_T	chr04	2376185	AA	AA	AA	AA	AA	AB	AB	AB	AA	AA	AB	AB	AB	AA	AA	AB	AB	AA	AA	AA	AB	AB	AA	AA	AA	AA	AA	AA	AB	AA	AA	AB	AB	AB	BB	AB	AA	AB	AA	AB	AA	AA	AB	AB	AB	AA
AX-686524575	FEM_Vitis0073269	chr04	2399517	AB	AA	AB	AB	AB	BB	AA	AA	AB	BB	AB	AB	AB	AB	AB	AB	AB	BB	BB	BB	AB	AA	AB	BB	AA	AB	BB	BB	AB	AB	AB	AB	BB	AB	AA	AB	BB	AB	BB	AA	NC	AB	AA	AA	AA	AB
AX-691509575	chr4_2403122_C_T	chr04	2406420	AB	BB	AB	AB	AB	AA	BB	BB	AB	AA	AB	AB	AB	AB	AB	AB	AB	AA	AA	BB	AB	BB	AB	AB	BB	AB	AA	AB	BB	AB	AB	BB	AA	AB	BB	AB	AA	BB	AB	BB	AA	BB	BB	BB	BB	AB
AX-691502294	chr4_2476203_A_G	chr04	2478902	AA	AA	AA	AA	AA	AB	AA	AA	AA	AA	AA	AA	AA	AA	AA	AA	AA	AA	AA	AB	AA	AA	AA	AB	AA	AA	AA	AB	AA	AA	AA	AB	AB	AA	AA	AA	AA	AB	AA	AA	AA	AB	AA	AA	AA	AA
AX-475668189	chr4_2517821_A_G	chr04	2520520	AB	AB	AB	AB	AB	BB	AA	AA	AB	BB	AB	AB	AB	AB	AB	AB	AB	BB	BB	BB	AB	AA	AB	BB	AA	AB	BB	BB	AB	AB	AB	BB	BB	AB	AA	AB	BB	AB	AB	AA	BB	AB	AA	AA	AA	AB
AX-475668462	FEM_Vitis0073512	chr04	2579946	AA	AA	AA	AA	AA	AA	NC	AA	AA	AA	AA	AA	AA	AA	AA	AA	AA	AA	AA	AA	AA	AA	AA	AA	AA	AA	AA	AA	AA	AA	AA	AA	AA	AA	AA	AA	AA	AA	AA	AA	AA	AA	AA	AA	AA	AA
AX-691502295	chr4_2616229_A_G	chr04	2618929	AB	BB	AB	AB	AB	AB	BB	BB	AB	AA	AB	AB	AB	AB	AB	AB	AB	AA	AA	AA	AB	BB	AB	AA	BB	AB	AA	AA	AB	AB	AB	AA	AB	AB	BB	AB	AA	AB	AB	BB	NC	AB	BB	BB	BB	AB
AX-691507365	be_A_G_chr4_2659029	chr04	2661220	AA	AA	AA	AA	AA	AA	AA	AA	AA	AA	AA	AA	AA	AA	AA	AA	AA	AA	AA	AA	AA	AA	AA	AA	AA	AA	AA	AA	AA	AA	AA	AA	AA	AA	AA	AA	AA	AA	AA	AA	AA	AA	AA	AA	AA	AA
AX-469930404	FEM_Vitis0073678	chr04	2702562	BB	BB	BB	BB	BB	AB	BB	BB	BB	BB	BB	BB	BB	BB	BB	BB	BB	BB	BB	BB	BB	BB	BB	BB	BB	BB	BB	BB	BB	BB	BB	BB	AB	BB	BB	BB	BB	BB	BB	BB	BB	BB	BB	BB	BB	BB
AX-691510726	lb_G_A_chr4_2742835	chr04	2744676	BB	BB	BB	BB	BB	BB	BB	BB	BB	BB	BB	BB	BB	BB	BB	BB	BB	BB	BB	BB	BB	BB	BB	BB	BB	BB	BB	BB	BB	BB	BB	BB	BB	BB	BB	BB	BB	BB	BB	BB	BB	BB	BB	BB	BB	BB
AX-691502296	chr4_2758796_A_C	chr04	2760637	AB	AB	BB	BB	BB	AB	AB	BB	BB	AA	AB	BB	BB	BB	BB	AA	AA	BB	BB	AB	AA	AB	BB	BB	BB	BB	BB	BB	AA	BB	AB	BB	AB	AB	AA	AB	AA	AA	AA	AB	AA	AB	AB	AB	AB	BB
AX-691509582	chr4_2778470_C_T	chr04	2780311	AB	BB	AB	AB	AB	AB	BB	AB	AB	AB	AB	AA	AA	AB	AB	AB	AB	AA	AA	AA	AB	BB	AB	AA	BB	AB	AA	AA	BB	AB	AB	AA	AB	AB	BB	AB	AA	AB	BB	BB	BB	AB	BB	BB	BB	AB
AX-691509584	chr4_2792166_A_G	chr04	2794007	AA	AB	AB	AB	AB	BB	AA	AA	AB	AB	AB	AB	AB	AB	AB	AA	AA	BB	BB	BB	AA	AA	AB	BB	AA	AB	BB	BB	AA	AB	AA	AB	BB	AB	AA	AB	AA	AA	AB	AA	AA	AA	AA	AA	AA	AB
AX-691509586	chr4_2818725_C_T	chr04	2820566	AA	AA	AB	AB	AB	AA	AA	AA	AB	AA	AB	AB	AB	AB	AB	AA	AA	BB	BB	AA	AA	AA	AB	AB	AA	AB	BB	AB	AA	AB	AA	AA	AA	AB	AA	AB	AA	AA	AA	AA	AA	AA	AA	AA	AA	AB
AX-691502300	chr4_2823836_A_G	chr04	2825677	BB	BB	AB	AB	AB	BB	BB	BB	AB	BB	AB	AB	AB	AB	AB	BB	BB	AA	AA	BB	BB	BB	AB	AB	BB	AB	AA	AB	AB	AB	BB	BB	BB	AB	BB	AB	BB	BB	AB	BB	AA	BB	BB	BB	BB	AB
AX-691504887	mu_o_C_T_chr4_2876945	chr04	2878786	BB	BB	BB	BB	BB	BB	BB	BB	BB	BB	BB	BB	BB	BB	BB	BB	BB	BB	BB	BB	BB	BB	BB	BB	BB	BB	BB	BB	BB	BB	BB	BB	BB	BB	BB	BB	BB	BB	BB	BB	BB	BB	BB	BB	BB	BB
AX-686623432	FEM_Vitis0073921	chr04	2887523	BB	BB	BB	BB	BB	BB	BB	BB	BB	BB	BB	BB	BB	BB	BB	BB	BB	BB	BB	BB	BB	BB	BB	BB	BB	BB	BB	BB	BB	BB	BB	BB	BB	BB	BB	BB	BB	BB	BB	BB	BB	BB	BB	BB	BB	BB
AX-686623486	FEM_Vitis0073996	chr04	2958730	AA	AA	AA	AA	AA	AA	AA	AA	AA	AA	AA	AA	AA	AA	AA	AA	AA	AA	AA	AA	AA	AA	AA	AA	AA	AA	AA	AA	AA	AA	AA	AA	AA	AA	AA	AA	AA	AA	AA	AA	AB	AA	AA	AA	AA	AA
AX-691505767	chr4_2974988_A_C	chr04	2976830	AA	AB	AA	AA	AA	BB	AB	AA	AA	AB	AB	AA	AA	AA	AA	AB	AB	AA	AA	AB	AB	AB	AA	AB	AA	AA	AA	AB	BB	AA	AA	AB	BB	AB	BB	AB	AA	AB	BB	AB	BB	AA	AB	AB	AB	AA
AX-691514040	mu_o_G_A_chr4_3048035	chr04	3049877	BB	BB	BB	BB	BB	BB	BB	BB	BB	BB	BB	BB	BB	BB	BB	BB	BB	BB	BB	BB	BB	BB	BB	BB	BB	BB	BB	BB	BB	BB	BB	BB	BB	BB	BB	BB	BB	BB	BB	BB	BB	BB	BB	BB	BB	BB
AX-473738666	FEM_Vitis0074181	chr04	3107177	BB	BB	BB	BB	BB	BB	BB	BB	BB	BB	BB	BB	BB	BB	BB	BB	BB	BB	BB	BB	BB	BB	BB	BB	BB	BB	BB	BB	BB	BB	BB	BB	BB	BB	BB	BB	BB	BB	BB	BB	BB	BB	BB	BB	BB	BB
AX-687075205	FEM_Vitis0074182	chr04	3107336	BB	BB	BB	BB	BB	BB	BB	BB	BB	BB	BB	BB	BB	BB	BB	BB	BB	BB	BB	BB	BB	BB	BB	BB	BB	BB	BB	BB	BB	BB	BB	BB	BB	BB	BB	BB	BB	BB	BB	BB	BB	BB	BB	BB	BB	BB
AX-691500347	chr4_3142980_A_G	chr04	3144710	AA	AB	AB	AB	AB	AA	AA	AA	AB	AA	AB	AB	AB	AB	AB	AA	AA	BB	BB	AB	AA	AA	AB	AB	AA	AB	BB	AB	AA	AB	AA	AB	AA	AB	AA	AB	AA	AA	AA	AA	AA	AA	AA	AA	AA	AB
AX-687075252	FEM_Vitis0074237	chr04	3149635	BB	BB	BB	BB	BB	BB	BB	BB	BB	BB	BB	BB	BB	BB	BB	BB	BB	BB	BB	BB	BB	BB	BB	BB	BB	BB	BB	BB	BB	BB	BB	BB	BB	BB	BB	BB	BB	BB	BB	BB	AA	BB	BB	BB	BB	BB
AX-687075294	chr4_3187877_C_T	chr04	3189607	AB	AB	BB	BB	BB	AB	BB	AB	BB	AA	BB	AB	AB	BB	BB	AB	AB	BB	BB	AB	AB	AB	BB	BB	BB	BB	BB	BB	AB	BB	AB	BB	AB	BB	AB	BB	AA	AB	BB	BB	BB	AB	BB	BB	BB	BB
AX-475671687	FEM_Vitis0074310	chr04	3202304	AB	AB	AB	AB	AB	AA	AB	AB	AB	AA	AA	AA	AA	AB	AB	AA	AA	AA	AA	AB	AA	AB	AB	AA	BB	AB	AA	AA	AA	AB	AB	AB	AA	AA	AA	AA	AA	AA	AA	AB	AA	AB	AB	AB	AB	AB
AX-691517075	lb_G_T_chr4_3231219	chr04	3232949	BB	BB	BB	BB	BB	BB	BB	BB	BB	BB	BB	BB	BB	BB	BB	BB	BB	BB	BB	BB	BB	BB	BB	BB	BB	BB	BB	BB	BB	BB	BB	BB	BB	BB	BB	BB	BB	BB	BB	BB	AA	BB	BB	BB	BB	BB
AX-691505773	chr4_3291625_C_T	chr04	3293246	AB	AB	AB	AB	AB	BB	AA	AB	AB	BB	AB	BB	BB	AB	AB	AB	AB	BB	BB	BB	AB	AB	AB	BB	AA	AB	BB	BB	AB	AB	AB	BB	BB	AB	AB	AB	BB	AB	AB	AA	BB	AB	AA	AA	AA	AB
AX-472227614	chr4_3320724_A_G	chr04	3322345	AA	AA	AA	AA	AA	AB	AA	AA	AA	AB	AA	AA	AA	AA	AA	AB	AB	AA	AA	AA	AA	AA	AA	AB	AA	AA	AA	AB	AA	AA	AA	AB	AB	AA	AA	AA	AB	AA	AB	AA	BB	AA	AA	AA	AA	AA
AX-686624034	chr4_3479443_C_T	chr04	3487321	AB	BB	BB	BB	BB	BB	BB	BB	BB	AB	BB	BB	BB	BB	BB	AB	AB	BB	BB	BB	BB	BB	BB	BB	BB	BB	BB	BB	AB	BB	BB	BB	BB	BB	BB	BB	AB	AB	BB	BB	BB	AB	BB	BB	BB	BB
AX-691505778	chr4_3542413_A_C	chr04	3551203	AA	AA	AB	AB	AB	BB	AA	AA	AB	AB	AB	AB	AB	AB	AB	AA	AA	BB	BB	AA	AA	AA	AB	BB	AA	AB	BB	BB	AA	AB	AA	AB	BB	AB	AA	AB	AA	AA	AA	AA	BB	AA	AA	AA	AA	AB
AX-473740960	FEM_Vitis0074743	chr04	3553979	AB	AB	AB	AB	AB	BB	AB	AB	AB	BB	BB	BB	BB	AB	AB	BB	BB	BB	BB	BB	BB	AB	AB	BB	AA	AB	BB	BB	BB	AB	AB	BB	BB	BB	BB	BB	BB	BB	BB	AB	BB	BB	AB	AB	AB	AB
AX-686624096	FEM_Vitis0074760	chr04	3583125	AA	AA	AA	AA	AA	AA	AA	AA	AA	AA	AA	AA	AA	AA	AA	AA	AA	AA	AA	AA	AA	AA	AA	AA	AA	AA	AA	AA	AA	AA	AA	AA	AA	AA	AA	AA	AA	AA	AA	AA	AA	AA	AA	AA	AA	AA
AX-687075709	FEM_Vitis0074813	chr04	3634341	AA	AA	AA	AA	AA	AA	AA	AA	AA	AA	AA	AA	AA	AA	AA	AA	AA	AA	AA	AA	AA	AA	AA	AA	AA	AA	AA	AA	AA	AA	AA	AA	AA	AA	AA	AA	AA	AA	AA	AA	AA	AA	AA	AA	AA	AA
AX-691505605	ae_A_G_chr4_3637800	chr04	3637078	AA	AA	AA	AA	AA	AA	AA	AA	AA	AA	AA	AA	AA	AA	AA	AA	AA	AA	AA	AA	AA	AA	AA	AA	AA	AA	AA	AA	AA	AA	AA	AA	AA	AA	AA	AA	AA	AA	AA	AA	AA	AA	AA	AA	AA	AA
AX-475673789	chr4_3721244_A_G	chr04	3720174	AB	AB	AA	AA	AA	BB	AA	AB	AA	BB	AA	AB	AB	AA	AA	AB	AB	AA	AA	AB	AB	AB	AA	AB	AA	AA	AA	AB	AB	AA	AA	AB	BB	AA	AB	AA	BB	AB	AA	AA	BB	AB	AA	AA	AA	AA
AX-473742190	chr4_3727242_A_G	chr04	3726172	BB	AB	BB	BB	BB	AA	BB	AB	BB	AB	BB	AB	AB	BB	BB	BB	BB	BB	BB	AB	BB	AB	BB	AB	BB	BB	BB	AB	BB	BB	BB	AB	AA	BB	AB	BB	BB	AB	AB	BB	AA	AB	BB	BB	BB	BB
AX-473742810	FEM_Vitis0075115	chr04	3801478	AB	AB	AB	AB	AB	AB	AB	AB	AB	AB	AB	AB	AB	AB	AB	AB	AB	AB	AB	AB	AB	AB	AB	AB	AB	AB	AB	AA	AB	AB	AB	AB	AB	AB	AB	AB	AB	AB	AB	AB	AB	AB	AB	AB	AB	AB
AX-472230538	FEM_Vitis0075185	chr04	3855858	BB	BB	BB	BB	BB	BB	BB	BB	BB	BB	BB	BB	BB	BB	BB	BB	BB	BB	BB	BB	BB	BB	BB	BB	BB	BB	BB	BB	BB	BB	BB	BB	BB	BB	BB	BB	BB	BB	BB	BB	BB	BB	BB	BB	BB	BB
AX-471725212	chr4_3898614_A_G	chr04	3895818	AB	AB	AB	AB	AB	BB	AA	AB	AB	BB	AB	BB	BB	AB	AB	AB	AB	AB	BB	BB	AB	AB	AB	BB	AA	AB	AB	BB	AB	AB	AA	BB	BB	AB	AB	AB	BB	BB	AB	AB	BB	BB	AB	AB	AB	AB
AX-475674893	FEM_Vitis0075303	chr04	3908131	AB	AB	AB	AB	AB	BB	AB	AB	AB	BB	BB	BB	BB	AB	AB	BB	BB	AB	BB	BB	BB	AB	AB	BB	AA	AB	AB	BB	BB	AB	AB	BB	BB	BB	BB	BB	BB	BB	BB	AB	BB	BB	AB	AB	AB	AB
AX-687076112	FEM_Vitis0075344	chr04	3932388	BB	BB	BB	BB	BB	BB	BB	BB	BB	BB	BB	BB	BB	BB	BB	BB	BB	BB	BB	BB	BB	BB	BB	BB	BB	BB	BB	BB	BB	BB	BB	BB	BB	BB	BB	BB	BB	BB	BB	BB	BB	BB	BB	BB	BB	BB
AX-691502303	chr4_3967297_A_C	chr04	3964889	AB	AB	AB	AB	AB	AA	BB	AB	AB	AA	AB	AA	AA	AB	AB	AB	AB	AB	AA	AB	AB	AB	AB	AA	BB	AB	AB	AA	AB	AB	BB	AB	AA	AB	AB	AB	AA	AB	BB	BB	BB	AB	BB	BB	BB	AB
AX-691509595	chr4_3967968_C_T	chr04	3965560	BB	BB	AB	AB	AB	BB	BB	BB	AB	BB	AB	AB	AB	AB	AB	BB	BB	AB	AA	BB	BB	BB	AB	AB	BB	AB	AB	AB	BB	AB	BB	BB	BB	AB	BB	AB	BB	BB	BB	BB	BB	BB	BB	BB	BB	AB
AX-691502305	chr4_3980020_C_T	chr04	3977612	BB	AB	AB	AB	AB	AA	BB	AB	AB	AB	AB	AA	AA	AB	AB	BB	BB	AB	AA	AB	BB	AB	AB	AA	BB	AB	AB	AA	BB	AB	BB	AB	AA	AB	AB	AB	BB	AA	BB	AB	NC	AA	AB	AB	AB	AB
AX-691518336	FEM_Vitis_Candidate0000202	chr04	4146043	BB	BB	BB	BB	BB	BB	AB	BB	BB	BB	AB	BB	BB	BB	BB	AB	AB	BB	BB	BB	AB	BB	BB	BB	BB	BB	BB	BB	AB	BB	BB	BB	BB	AB	AB	AB	BB	AB	AB	AB	BB	AB	AB	AB	AB	BB
AX-691512020	FEM_Vitis_Candidate0000203	chr04	4181557	AA	AA	AA	AA	AA	AA	AB	AA	AA	AA	AB	AA	AA	AA	AA	BB	BB	AA	AA	AA	NC	AA	AA	AA	AA	AA	AA	AA	BB	AA	AA	AA	AA	AB	AB	AB	AA	AA	AA	AA	BB	AA	AA	AA	AA	AA
AX-691509600	chr4_4183506_C_T	chr04	4183383	BB	BB	BB	BB	BB	AA	BB	BB	BB	AB	BB	BB	BB	BB	BB	BB	BB	BB	BB	AB	BB	BB	BB	AB	BB	BB	BB	AB	BB	BB	AB	AA	AA	BB	BB	BB	BB	AB	BB	BB	BB	AB	BB	BB	BB	AB
AX-687076355	FEM_Vitis0075650	chr04	4184324	BB	BB	BB	BB	BB	AA	BB	BB	BB	AB	BB	BB	BB	BB	BB	BB	BB	BB	BB	AB	BB	BB	BB	AB	BB	BB	BB	AB	BB	BB	AB	AA	AA	BB	BB	BB	BB	AB	BB	BB	BB	AB	BB	BB	BB	AB
AX-686624812	FEM_Vitis0075664	chr04	4194707	BB	BB	BB	BB	BB	BB	BB	BB	BB	BB	BB	BB	BB	BB	BB	BB	BB	BB	BB	BB	BB	BB	BB	BB	BB	BB	BB	BB	BB	BB	BB	BB	BB	BB	BB	BB	BB	BB	BB	BB	BB	BB	BB	BB	BB	BB
AX-469938139	lb_C_A_chr4_4228005	chr04	4227883	BB	BB	BB	BB	BB	BB	BB	BB	BB	BB	BB	BB	BB	BB	BB	BB	BB	BB	BB	BB	BB	BB	BB	BB	BB	BB	BB	BB	BB	BB	BB	BB	BB	BB	BB	BB	BB	BB	BB	BB	AA	BB	BB	BB	BB	BB
AX-691509601	chr4_4268845_C_T	chr04	4268723	AB	BB	AB	BB	AB	BB	BB	BB	AB	BB	AB	AB	AB	AB	AB	BB	BB	AB	AA	BB	AB	BB	AB	AB	BB	AB	AB	AB	AB	AB	BB	BB	BB	AB	BB	AB	AA	AB	BB	AB	BB	AB	AB	AB	AB	AB
AX-474056521	chr4_4384093_C_T	chr04	4384980	AB	AB	AB	BB	AB	BB	BB	AB	AB	BB	AB	AA	AA	AB	AB	BB	BB	AB	AA	AA	AB	AB	AB	AB	BB	AB	AB	AB	AB	AB	BB	AB	BB	AB	AB	AB	AB	AB	AA	AB	AA	AB	AB	AB	AB	AA
AX-687076578	chr4_4432773_A_G	chr04	4433420	AB	AA	AA	AA	AA	AA	AA	AA	AA	AA	AA	AA	AA	AA	AA	AA	AA	AA	AA	AA	AB	AA	AA	AA	AA	AA	AA	AA	AB	AA	AA	AA	AA	AA	AA	AA	AB	AA	AA	AA	AA	AA	AA	AA	AA	AA
AX-691502310	chr4_4468746_A_G	chr04	4469393	AB	AA	AB	AA	AB	AB	AA	AA	AB	AA	AB	AB	AB	AB	AB	AA	AA	AB	BB	AB	AB	AA	AB	BB	AA	AB	AB	BB	AB	AB	AA	AB	AB	AB	AA	AB	AB	AB	NC	AB	AA	AB	AB	AB	AB	AB
AX-691509609	chr4_4473532_A_G	chr04	4474179	AA	AA	AB	AA	AB	AA	AA	AA	AA	AA	AB	AB	AA	AB	AB	AA	AA	AB	BB	AA	AA	AA	AB	AB	AA	AB	AB	AB	AA	AB	AA	AA	AA	AB	AA	AB	AA	AA	AA	AA	AA	AA	AA	AA	AA	AB
AX-475677141	FEM_Vitis0076023	chr04	4474735	AA	AA	AA	AA	AA	AA	AA	AA	AA	AA	AA	AA	AA	AA	AA	AA	AA	AA	AA	AA	AA	AA	AA	AA	AA	AA	AA	AA	AA	AA	AA	AA	AA	AA	AA	AA	AA	AA	AA	AA	BB	AA	AA	AA	AA	AA
AX-686625091	FEM_Vitis0076040	chr04	4482335	AA	AA	AA	AA	AA	AA	AA	AA	AA	AA	AA	AA	AA	AA	AA	AA	AA	AA	AA	AA	AA	AA	AA	AA	AA	AA	AA	AA	AA	AA	AA	AA	AA	AA	AA	AA	AA	AA	AA	AA	AA	AA	AA	AA	AA	AA
AX-691516242	cn_A_G_chr4_4501371	chr04	4502018	AA	AA	AA	AA	AA	AA	AA	AA	AA	AA	AA	AA	AA	AA	AA	AA	AA	AA	AA	AA	AA	AA	AA	AA	AA	AA	AA	AA	AA	AA	AA	AA	AA	AA	AA	AA	AA	AA	AA	AA	AA	AA	AA	AA	AA	AA
AX-471728176	chr4_4538185_A_G	chr04	4538832	BB	AB	BB	BB	BB	AA	BB	AB	AB	AB	BB	AB	AA	BB	BB	BB	BB	BB	BB	AA	AB	AB	BB	AB	BB	BB	BB	AB	AB	BB	BB	AB	AA	BB	AB	BB	AB	AA	AA	AB	AA	AB	AB	AB	AB	BB
AX-473746998	FEM_Vitis0076133	chr04	4554920	AA	AA	AA	AA	AA	AA	AA	AA	AA	AA	AA	AA	AA	AA	AA	AA	AA	AA	AA	AA	AA	AA	AA	AA	AA	AA	AA	AA	AA	AA	AA	AA	AA	AA	AA	AA	AA	AA	AA	AA	BB	AA	AA	AA	AA	AA
AX-691505609	ae_C_T_chr4_4578811	chr04	4579458	BB	BB	BB	BB	BB	BB	BB	BB	BB	BB	BB	BB	BB	BB	BB	BB	BB	BB	BB	BB	BB	BB	BB	BB	BB	BB	BB	BB	BB	BB	BB	BB	BB	BB	BB	BB	BB	BB	AB	BB	BB	BB	BB	BB	BB	BB
AX-691509614	chr4_4638641_C_T	chr04	4639288	AB	AB	AB	AB	AB	AA	BB	AB	AB	AA	AB	AA	AA	AB	AB	AB	AB	BB	AB	AA	AB	AB	BB	AA	BB	AB	AB	AA	AB	AB	AB	AA	AA	AB	AB	AB	AA	AA	AA	AB	AA	AB	AB	AB	AB	AA
AX-691500354	chr4_4718845_G_T	chr04	4719691	AB	AB	AA	AA	AA	AA	AA	AB	AA	AB	AA	AB	AB	AA	AA	AB	AB	AA	AA	AB	AA	AB	AA	AA	AA	AA	AA	AA	AB	AA	AA	AA	AA	AA	AB	AA	AB	AA	AA	AA	AA	AA	AA	AA	AA	AA
AX-687076922	chr4_4787903_C_T	chr04	4787905	BB	AB	AB	BB	AB	AB	BB	AB	AB	AB	AB	AA	AA	AB	AB	AB	AB	BB	AB	AA	BB	AB	BB	AA	BB	AB	AB	AA	AB	AB	BB	AB	AB	AB	AB	AB	AB	AB	AB	AB	BB	AB	AB	AB	AB	AB
AX-687076933	FEM_Vitis0076442	chr04	4792993	BB	BB	AB	BB	AB	BB	BB	BB	AB	BB	AB	AB	AB	AB	AB	BB	BB	BB	AB	AB	BB	BB	BB	AB	BB	AB	AB	AB	BB	AB	BB	BB	BB	AB	BB	AB	BB	AB	AB	AB	AA	AB	AB	AB	AB	AB
AX-469941018	FEM_Vitis0076459	chr04	4799778	BB	BB	BB	BB	BB	BB	BB	BB	BB	BB	BB	BB	BB	BB	BB	BB	BB	BB	BB	BB	BB	BB	BB	BB	BB	BB	BB	BB	BB	BB	BB	BB	BB	BB	BB	BB	BB	BB	BB	BB	BB	BB	BB	BB	BB	BB
AX-687076964	FEM_Vitis0076484	chr04	4816320	AA	AA	AA	AA	AA	AA	AA	AA	AA	AA	AA	AA	AA	AA	AA	AA	AA	AA	AA	AA	AA	AA	AA	AA	AA	AA	AA	AA	AA	AA	AA	AA	AA	AA	AA	AA	AA	AA	AA	AA	AA	AA	AA	AA	AA	AA
AX-691505785	chr4_4817733_A_G	chr04	4817735	BB	BB	AB	BB	AB	BB	BB	BB	BB	BB	AB	AB	BB	AB	AB	BB	BB	BB	AB	BB	BB	BB	BB	AB	BB	NC	AB	AB	BB	AB	BB	BB	BB	AB	BB	AB	BB	BB	BB	BB	BB	BB	BB	BB	BB	AB
AX-687076981	FEM_Vitis0076501	chr04	4833081	AA	AA	AA	AA	AA	AA	AA	AA	AA	AA	AA	AA	AA	AA	AA	AA	AA	AA	AA	AA	AA	AA	AA	AA	AA	AA	AA	AA	AA	AA	AA	AA	AA	AA	AA	AA	AA	AA	AA	AA	AA	AA	AA	AA	AA	AA
AX-691500357	chr4_4895418_G_T	chr04	4894847	AB	AB	AB	AB	AB	AA	AA	AB	AB	AB	AB	BB	BB	AB	AB	AB	AB	AA	AB	BB	AB	AB	AA	AB	AA	AB	AB	AB	AB	AB	AA	AB	AA	AB	AB	AB	BB	AB	BB	AB	BB	AB	AB	AB	AB	BB
AX-686625523	FEM_Vitis0076625	chr04	4923962	AA	AA	AA	AA	AA	AA	AA	AA	AA	AA	AA	AA	AA	AA	AA	AA	AA	AA	AA	AA	AA	AA	AA	AA	AA	AA	AA	AA	AA	AA	AA	AA	AA	AA	AA	AA	AA	AA	AB	AA	BB	AA	AA	AA	AA	AA
AX-473749631	chr4_4930318_A_G	chr04	4929747	AB	AB	AB	AA	AB	AB	AA	AB	AB	BB	AB	BB	BB	AB	AB	AB	AB	AA	AB	BB	AB	AB	AA	AB	AA	AB	AB	AB	AB	AB	AA	AA	AB	AB	AB	AB	BB	BB	BB	AB	BB	AB	AB	AB	AB	AB
AX-686524891	FEM_Vitis0076656	chr04	4949364	AB	AB	AB	BB	AB	AA	BB	AB	AB	AA	AB	AA	AA	AB	AB	AB	AB	BB	AB	AA	AB	AB	BB	AA	BB	AB	AB	AA	AB	AB	AB	AB	AA	AB	AB	AB	AA	AA	AA	AB	AA	AB	AB	AB	AB	AA
AX-691500358	chr4_4963992_A_G	chr04	4963537	AB	AB	AB	AB	AB	AA	BB	AB	AB	AA	AB	AA	AA	AB	AB	AB	AB	BB	AB	AA	AB	AB	BB	AA	BB	AB	AB	AA	AB	AB	AB	AA	AA	AB	AB	AB	AA	AA	AA	AB	AA	AB	AB	AB	AB	AB
AX-473750052	FEM_Vitis0076707	chr04	5021018	AB	AB	AB	BB	AB	BB	BB	AB	BB	AB	AB	AA	AB	AB	AB	AB	AB	BB	AB	AB	AB	AB	BB	AB	BB	AB	AB	AB	AB	AB	BB	BB	BB	AB	AB	AB	AA	BB	BB	BB	AA	BB	BB	BB	BB	AB
AX-687077124	FEM_Vitis0076708	chr04	5021841	BB	BB	BB	BB	BB	BB	BB	BB	BB	BB	BB	BB	BB	BB	BB	BB	BB	BB	BB	BB	BB	BB	BB	BB	BB	BB	BB	BB	BB	BB	BB	BB	BB	BB	BB	BB	BB	BB	BB	BB	BB	BB	BB	BB	BB	BB
AX-474059109	chr4_5037510_C_T	chr04	5037055	BB	BB	BB	AB	BB	AB	BB	BB	BB	BB	BB	BB	BB	BB	BB	BB	BB	BB	BB	BB	BB	BB	BB	AB	BB	BB	BB	AB	BB	BB	BB	AA	AB	BB	BB	BB	BB	BB	BB	BB	BB	BB	BB	BB	BB	BB
AX-691516243	cn_A_C_chr4_5105371	chr04	5104860	AA	AA	AA	AA	AA	AA	AA	AA	AA	AA	AA	AA	AA	AA	AA	AA	AA	AA	BB	AA	AA	AA	AA	AA	AA	AA	AA	AA	AA	AA	AB	AA	AA	AA	AA	AA	AA	AA	AB	AA	AA	AA	AA	AA	AA	AA
AX-686625651	FEM_Vitis0076810	chr04	5108386	BB	BB	BB	BB	BB	BB	BB	BB	BB	BB	BB	BB	BB	BB	BB	BB	BB	BB	BB	BB	BB	BB	BB	BB	BB	BB	BB	BB	BB	BB	AB	BB	BB	BB	BB	BB	BB	BB	BB	BB	BB	BB	BB	BB	BB	BB
AX-691500360	chr4_5150538_C_T	chr04	5149287	AA	AA	AA	AA	AA	AB	AA	AA	AA	AB	AA	AA	AA	AA	AA	AA	AA	AA	AA	AB	AA	AA	AA	AA	AA	AA	AA	AA	AA	AA	AA	AA	AB	AA	AA	AA	AA	BB	AB	AB	AA	AB	AB	AB	AB	AA
AX-686534966	chr4_5181463_A_G	chr04	5180212	BB	BB	BB	BB	BB	AB	BB	BB	BB	BB	BB	BB	BB	BB	BB	BB	BB	BB	BB	BB	BB	BB	BB	AB	BB	BB	BB	AB	BB	BB	AB	AB	AB	BB	BB	BB	BB	BB	BB	BB	BB	BB	BB	BB	BB	BB
AX-475680848	FEM_Vitis0076964	chr04	5219090	AB	AB	AB	AA	AB	BB	AA	AB	AA	BB	AB	AB	AB	AB	AB	AB	AB	AB	BB	BB	AB	AB	AB	BB	AA	AB	AB	BB	AB	AB	AB	AB	BB	AB	AB	AB	BB	BB	BB	AB	BB	AB	AB	AB	AB	AB
AX-691511338	lb_C_T_chr4_5245441	chr04	5244190	BB	BB	BB	BB	BB	BB	BB	BB	BB	BB	BB	BB	BB	BB	BB	BB	BB	BB	BB	BB	BB	BB	BB	BB	BB	BB	BB	BB	BB	BB	BB	BB	BB	BB	BB	BB	BB	BB	BB	BB	BB	BB	BB	BB	BB	BB
AX-691505796	chr4_5291186_A_G	chr04	5290122	AB	AB	AB	AB	AB	AB	AA	AA	AB	BB	AB	AA	AB	AA	AB	AB	AB	AB	BB	BB	AB	AB	AB	AB	AA	AB	AB	AA	AB	AB	AB	AB	AB	AB	AB	AB	BB	BB	AB	AA	AA	AB	AB	AB	AB	BB
AX-691509616	chr4_5354554_A_G	chr04	5353491	BB	BB	BB	BB	BB	AB	BB	BB	BB	BB	BB	BB	BB	BB	BB	BB	BB	BB	BB	BB	BB	BB	BB	AB	BB	BB	BB	AB	AB	BB	BB	AB	AB	BB	BB	BB	BB	BB	BB	BB	AB	BB	BB	BB	BB	BB
AX-473753219	chr4_5387375_A_G	chr04	5386312	BB	BB	BB	AB	BB	BB	BB	BB	AB	AB	BB	BB	AB	BB	BB	AB	AB	AB	AB	AB	AB	BB	AB	BB	BB	BB	BB	BB	BB	BB	AB	AB	BB	BB	BB	BB	AA	BB	AB	BB	BB	BB	BB	BB	BB	BB
AX-686625859	FEM_Vitis0077104	chr04	5398358	AA	AA	AA	AA	AA	AA	AA	AA	AA	AA	AA	AA	AA	AA	AA	AA	AA	AA	AA	AA	AA	AA	AA	AA	AA	AA	AA	AA	AA	AA	AA	AA	AA	AA	AA	AA	AA	AA	AA	AA	NC	AA	AA	AA	AA	AA
AX-469944508	FEM_Vitis0077190	chr04	5480357	BB	BB	BB	BB	BB	AB	BB	BB	BB	BB	BB	BB	BB	BB	BB	BB	BB	BB	BB	BB	BB	BB	BB	AB	BB	BB	BB	AB	BB	BB	BB	AB	AB	BB	BB	BB	BB	BB	BB	BB	BB	BB	BB	BB	BB	BB
AX-686625932	chr4_5491608_C_T	chr04	5490545	BB	BB	BB	BB	BB	AB	BB	BB	BB	BB	BB	BB	BB	BB	BB	BB	BB	BB	BB	BB	BB	BB	BB	AB	BB	BB	BB	AB	BB	BB	BB	AB	AB	BB	BB	BB	BB	BB	BB	BB	BB	BB	BB	BB	BB	BB
AX-473754806	FEM_Vitis0077308	chr04	5566944	AA	AA	AA	AA	AA	AA	AA	AA	AA	AA	AA	AA	AA	AA	AA	AA	AA	AA	AA	AA	AA	AA	AA	AA	AA	AA	AA	AA	AA	AA	AA	AA	AA	AA	AA	AA	AA	AA	AA	AA	AA	AA	AA	AA	AA	AA
AX-691514574	ae_T_C_chr4_5603527	chr04	5597946	AA	AA	AA	AA	AA	AA	AA	AA	AA	AA	AA	AA	AA	AA	AA	AA	AA	AA	AA	AA	AA	AA	AA	AA	AA	AA	AA	AA	AA	AA	AA	AA	AA	AA	AA	AA	AA	AA	AA	AA	AA	AA	AA	AA	AA	AA
AX-691509056	cn_C_T_chr4_5604848	chr04	5599267	BB	BB	BB	BB	BB	BB	BB	BB	BB	BB	BB	BB	BB	BB	BB	BB	BB	BB	BB	BB	BB	BB	BB	BB	BB	BB	BB	BB	BB	BB	BB	BB	BB	BB	BB	BB	BB	BB	AB	BB	BB	BB	BB	BB	BB	BB
AX-691509621	chr4_5638633_G_T	chr04	5633052	AA	AB	AB	AB	AB	AA	AA	AB	AB	AA	AA	AB	AA	BB	AB	AA	AA	AA	AA	AA	AA	AB	AA	AA	BB	AA	AA	AA	AA	AB	AB	AA	AA	AB	AA	AA	AA	AA	AA	BB	NC	AB	AB	AB	AB	AA
AX-686626087	FEM_Vitis0077432	chr04	5675280	BB	BB	BB	BB	BB	BB	BB	BB	BB	BB	BB	BB	BB	BB	BB	BB	BB	BB	BB	BB	BB	BB	BB	BB	BB	BB	BB	BB	BB	BB	BB	BB	BB	BB	BB	BB	BB	BB	BB	BB	BB	BB	BB	BB	BB	BB
AX-691509623	chr4_5784486_A_G	chr04	5778905	BB	BB	BB	BB	BB	BB	BB	BB	BB	AB	AB	BB	BB	BB	BB	AA	AA	AB	AB	BB	AB	BB	AB	BB	BB	BB	BB	BB	AB	BB	BB	BB	BB	BB	BB	AB	AB	BB	BB	BB	BB	BB	BB	BB	BB	BB
AX-469945979	chr4_5800224_A_G	chr04	5795424	AA	AA	AA	AA	AA	AB	AA	AA	AA	AA	AA	AA	AA	AA	AA	AA	AA	AA	AA	AA	AA	AA	AA	AB	AA	AA	AA	AB	AA	AA	AA	AB	AB	AA	AA	AA	AA	AB	AA	AA	AA	AB	AB	AB	AB	AB
AX-471733572	chr4_5821232_A_C	chr04	5816432	BB	AB	AB	BB	AB	AA	BB	BB	BB	AA	AA	BB	BB	BB	AB	AA	AA	AB	AA	BB	AA	BB	AB	AA	BB	AB	AB	AB	AB	AB	BB	AB	AA	AB	AB	AA	AA	AB	AB	BB	AA	AB	AB	AB	AB	AA
AX-686535142	FEM_Vitis0077646	chr04	5834161	BB	BB	BB	BB	BB	AB	BB	BB	BB	BB	BB	BB	BB	BB	BB	BB	BB	BB	BB	BB	BB	BB	BB	AB	BB	BB	BB	AB	BB	BB	BB	AB	AB	BB	BB	BB	BB	AB	BB	BB	BB	AB	AB	AB	AB	AB
AX-691509625	chr4_5887828_C_T	chr04	5883028	AB	BB	BB	AB	BB	BB	AB	BB	AB	BB	BB	BB	AB	BB	BB	BB	BB	AB	BB	BB	BB	AB	AB	BB	BB	AB	AB	BB	BB	BB	BB	AB	BB	BB	BB	BB	BB	BB	AB	BB	BB	BB	BB	BB	BB	BB
AX-691502320	chr4_5888044_A_G	chr04	5883244	AA	AB	AB	AB	AB	AA	AA	BB	AB	AA	AA	BB	AA	BB	AB	AA	AA	AA	AA	AA	AA	AB	AA	AA	BB	AA	AA	AA	AA	AB	AB	AA	AA	AA	AA	AA	AA	AA	AA	BB	AA	AB	AB	AB	AB	AA
AX-687077874	FEM_Vitis0077759	chr04	5924489	BB	BB	BB	BB	BB	BB	BB	BB	BB	BB	BB	BB	BB	BB	BB	BB	BB	BB	BB	BB	BB	BB	BB	BB	BB	BB	BB	BB	BB	BB	BB	BB	BB	BB	BB	BB	BB	BB	BB	BB	BB	BB	BB	BB	BB	BB
AX-686535190	FEM_Vitis0077891	chr04	6026952	AA	AA	AA	AA	AA	AA	AA	AA	AA	AA	AA	AA	AA	AA	AA	AA	AA	AA	AA	AA	AA	AA	AA	AA	AA	AA	AA	AA	AA	AA	AA	AA	AA	AA	AA	AA	AA	AA	AA	AA	AB	AA	AA	AA	AA	AA
AX-691502321	chr4_6106210_A_G	chr04	6098088	AA	BB	BB	AB	BB	AA	AA	AB	BB	AA	AB	AB	AB	BB	BB	AA	AA	AA	AB	AA	AB	AB	AA	AB	BB	AB	AB	AA	AA	BB	BB	AA	AA	AB	AA	AB	AB	AA	AA	BB	AA	AB	AB	AB	AB	AB
AX-691500362	chr4_6119158_A_G	chr04	6113301	AA	AB	AB	AB	AB	AA	AA	AB	AB	AA	AA	AB	AA	BB	AB	AA	AA	AA	AA	AA	AA	AB	AA	AA	BB	AA	AA	AA	AA	AB	AB	AA	AA	AA	AA	AA	AA	AA	AA	BB	AA	AB	AB	AB	AB	AA
AX-691505798	chr4_6119158_A_G	chr04	6113301	AA	AB	AB	AB	AB	AA	AA	AB	AB	AA	AA	AB	AA	BB	AB	AA	AA	AA	AA	AA	AA	AB	AA	AA	BB	AA	AA	AA	AA	AB	AB	AA	AA	AA	AA	AA	AA	AA	AA	BB	AA	AB	AB	AB	AB	AA
AX-691505801	chr4_6155311_C_T	chr04	6159283	BB	BB	AB	BB	AB	AB	BB	BB	BB	BB	AB	BB	BB	BB	AB	BB	BB	BB	AB	BB	BB	BB	BB	AA	BB	AB	AB	AB	BB	AB	BB	AB	AB	AB	BB	AB	BB	AA	BB	BB	BB	AB	AB	AB	AB	AB
AX-686535222	FEM_Vitis0078066	chr04	6193085	BB	BB	BB	BB	BB	BB	BB	BB	BB	BB	BB	BB	BB	BB	BB	BB	BB	BB	BB	BB	BB	BB	BB	BB	BB	BB	BB	BB	BB	BB	BB	BB	BB	BB	BB	BB	BB	BB	BB	BB	BB	BB	BB	BB	BB	AB
AX-691505804	chr4_6288148_A_C	chr04	6276120	AA	AB	AB	AB	AB	AA	AA	AB	AB	AA	AA	AB	AA	BB	AB	AA	AA	AA	AA	AA	AA	AB	AA	AA	BB	AA	AA	AA	AA	AB	AB	AA	AA	AA	AA	AA	AA	AA	AA	BB	AA	AB	AB	AB	AB	AA
AX-691500366	chr4_6368856_A_C	chr04	6356967	AA	AB	AB	AB	AB	AB	AA	BB	AB	AA	AA	BB	AB	BB	AB	AA	AA	AA	AA	AA	AA	AB	AA	AB	BB	AA	AA	AB	AA	AB	BB	AB	AB	AA	AA	AA	AA	BB	AA	BB	AA	BB	BB	BB	BB	AA
AX-687078234	FEM_Vitis0078230	chr04	6366351	BB	BB	BB	BB	BB	BB	BB	BB	BB	BB	BB	BB	BB	BB	BB	BB	BB	BB	BB	BB	BB	BB	BB	BB	BB	BB	BB	BB	BB	BB	BB	BB	BB	BB	BB	BB	BB	BB	AB	BB	AA	BB	BB	BB	BB	BB
AX-691500367	chr4_6391189_C_T	chr04	6379300	AA	AB	BB	AB	BB	AB	AA	AB	BB	AA	AB	AB	AB	BB	BB	AA	AA	AA	AB	AB	AB	AB	AA	BB	BB	AB	AB	AB	AA	BB	AB	AB	AB	BB	AA	AB	AB	BB	AB	BB	BB	BB	BB	BB	BB	BB
AX-691502322	SNP191_100	chr04	6397345	BB	BB	AB	BB	AB	BB	BB	BB	BB	BB	AB	BB	BB	BB	AB	BB	BB	BB	AB	BB	AB	BB	BB	AB	BB	AB	AB	BB	BB	AB	BB	BB	BB	AB	BB	AB	AB	BB	BB	BB	BB	BB	BB	BB	BB	AB
AX-691502323	chr4_6425129_C_T	chr04	6413240	AA	AB	AA	AA	AA	AA	AA	AA	AA	AB	AB	AA	AA	AA	AA	BB	BB	AB	AB	AA	AB	AA	AB	AA	AA	AA	AA	AA	AB	AA	AA	AA	AA	AA	AA	AB	AB	AA	AA	AA	AA	AA	AA	AA	AA	AA
AX-686535275	FEM_Vitis0078313	chr04	6426189	BB	BB	BB	BB	BB	BB	BB	BB	BB	BB	BB	BB	BB	BB	BB	BB	BB	BB	BB	BB	BB	BB	BB	BB	BB	BB	BB	BB	BB	BB	BB	BB	BB	BB	BB	BB	BB	BB	BB	BB	AB	BB	BB	BB	BB	BB
AX-475688174	FEM_Vitis0078334	chr04	6434133	AA	AA	AA	AA	AA	AA	AA	AA	AA	AA	AA	AA	AA	AA	AA	AA	AA	AA	AA	AA	AA	AA	AA	AA	AA	AA	AA	AA	AA	AA	AA	AA	AA	AA	AA	AA	AA	AA	AA	AA	AA	AA	AA	AA	AA	AB
AX-475688743	chr4_6495602_C_T	chr04	6477037	AB	AB	AB	AB	AB	BB	AB	AB	AB	AB	AA	AB	AA	BB	AB	AA	AA	AA	AA	AB	AA	AB	AA	AB	BB	AA	AA	BB	AB	AB	BB	AB	BB	AA	BB	AA	AA	BB	AA	BB	AA	BB	BB	BB	BB	AA
AX-686535300	FEM_Vitis0078456	chr04	6492568	AB	AA	AA	AA	AA	AA	AB	AA	AA	AA	AA	AA	AA	AA	AA	AA	AA	AA	AA	AB	AA	AA	AA	AA	AA	AA	AA	AB	AB	AA	AB	AA	AA	AA	AB	AA	AA	AA	AA	AA	AA	AA	AA	AA	AA	AA
AX-691502325	chr4_6534758_G_T	chr04	6516587	AB	AB	BB	AB	BB	BB	AB	AB	BB	AB	AA	AB	AB	BB	BB	AA	AA	AA	AA	BB	AA	AB	AA	BB	BB	AA	AA	BB	AB	BB	BB	AB	BB	BB	BB	AA	AA	BB	AA	BB	AA	BB	BB	BB	BB	AA
AX-691507375	be_T_C_chr4_6544365	chr04	6526194	AA	AA	AA	AA	AA	AA	AA	AA	AA	AA	AA	AA	AA	AA	AA	AA	AA	AA	AA	AA	AA	AA	AA	AA	AA	AA	AA	AA	AA	AA	AA	AA	AA	AA	AA	AA	AA	AA	AA	AA	BB	AA	AA	AA	AA	AA
AX-691516246	cn_A_G_chr4_6560735	chr04	6542564	AA	AA	AA	AA	AA	AA	AA	AA	AA	AA	AA	AA	AA	AA	AA	AA	AA	AA	AA	AA	AA	AA	AA	AA	AA	AA	AA	AA	AA	AA	AA	AA	AA	AA	AA	AA	AA	AA	AA	AA	AA	AA	AA	AA	AA	AA
AX-691514576	ae_G_T_chr4_6565984	chr04	6547813	BB	BB	BB	BB	BB	BB	BB	BB	BB	BB	BB	BB	BB	BB	BB	BB	BB	BB	BB	BB	BB	BB	BB	BB	BB	BB	BB	BB	BB	BB	BB	BB	BB	BB	BB	BB	BB	BB	BB	BB	BB	BB	BB	BB	BB	BB
AX-475689099	FEM_Vitis0078584	chr04	6553159	BB	BB	BB	BB	BB	AB	BB	BB	AB	BB	BB	BB	AB	BB	BB	BB	BB	BB	BB	BB	BB	BB	BB	BB	BB	BB	BB	BB	BB	BB	BB	BB	AB	BB	AB	BB	BB	BB	BB	BB	BB	BB	BB	BB	BB	BB
AX-691509639	chr4_6571539_G_T	chr04	6553368	AA	AB	AB	AA	AB	AB	AA	AB	AB	AB	BB	AB	BB	AA	AB	BB	BB	AB	BB	AA	BB	AA	AB	AB	AA	AB	AB	AA	AB	AB	AA	AA	AB	AB	AB	BB	BB	AA	AA	AA	AA	AA	AA	AA	AA	AB
AX-686626994	FEM_Vitis0078632	chr04	6577746	AB	AB	AB	AB	AB	BB	AB	AB	AB	BB	BB	AB	BB	AA	AB	BB	BB	BB	BB	BB	BB	AB	BB	BB	AA	BB	BB	AB	AB	AB	AA	BB	BB	BB	AB	BB	BB	AB	BB	AA	NC	AB	AB	AB	AB	BB
AX-469949456	FEM_Vitis0078644	chr04	6582528	AA	AA	AA	AA	AA	AB	AA	AA	AA	AB	AA	AA	AA	AA	AA	AA	AA	AA	AA	AB	AA	AA	AA	AB	AA	AA	AA	AB	AA	AA	AA	AB	AB	AB	AA	AA	AA	AB	AA	AA	AA	AB	AB	AB	AB	AA
AX-687078539	chr4_6605639_A_G	chr04	6587468	AA	AA	AA	AA	AA	AB	AA	AA	AA	AB	AA	AA	AA	AA	AA	AA	AA	AA	AA	AB	AA	AA	AA	AB	AA	AA	AA	AB	AA	AA	AA	AB	AB	AB	AA	AA	AA	AB	AB	AA	BB	AB	AB	AB	AB	AA
AX-686535350	FEM_Vitis0078727	chr04	6644318	AA	AB	AB	AA	AB	BB	AA	AB	AB	BB	BB	AB	BB	AA	AB	BB	BB	AB	BB	AB	BB	AA	AB	BB	AA	AB	AB	AB	AB	AB	AB	AB	BB	BB	AB	BB	BB	AB	AB	AA	BB	AB	AB	AB	AB	BB
AX-687078596	FEM_Vitis0078731	chr04	6645800	BB	BB	BB	BB	BB	BB	BB	BB	BB	BB	BB	BB	BB	BB	BB	BB	BB	BB	BB	BB	BB	BB	BB	BB	BB	BB	BB	BB	BB	BB	BB	BB	BB	BB	BB	BB	BB	BB	AB	BB	AA	BB	BB	BB	BB	BB
AX-686627089	FEM_Vitis0078767	chr04	6666083	AA	AA	AA	AA	AA	AA	AA	AA	AA	AA	AA	AA	AA	AA	AA	AA	AA	AA	AA	AA	AA	AA	AA	AA	AA	AA	AA	AA	AA	AA	AA	AA	AA	AA	AA	AA	AA	AA	AA	AA	AA	AA	AA	AA	AA	AB
AX-687078625	FEM_Vitis0078775	chr04	6673528	AA	AA	AA	AA	AA	AA	AA	AA	AA	AA	AA	AA	AA	AA	AA	AA	AA	AB	AA	AA	AA	AA	AA	AA	AA	AA	AA	AA	AA	AA	AA	AA	AA	AA	AA	AA	AA	AA	AA	AA	AA	AA	AA	AA	AA	AB
AX-686627141	chr4_6752404_A_G	chr04	6734811	BB	AA	AB	AB	AB	AA	BB	AA	AA	AA	AB	AA	AA	AA	AB	AA	AA	AB	AB	AA	AA	AB	AB	AB	AA	BB	BB	AB	AB	AB	AA	AB	AA	AB	AB	AB	AA	AA	BB	AA	BB	AA	AA	AA	AA	BB
AX-469950258	FEM_Vitis0078856	chr04	6756306	AA	AA	AA	AA	AA	BB	AA	AA	AA	AB	AB	AA	AA	AA	AA	AA	AA	AA	AA	AB	AA	AA	AA	AB	AA	AA	AA	AB	AA	AA	AA	AB	BB	AA	AA	AB	AA	AB	AA	AA	AA	AB	AB	AB	AB	AA
AX-469950324	chr4_6786417_A_G	chr04	6768824	BB	AA	AA	AB	AA	AA	BB	AA	AA	AA	AA	AA	AA	AA	AA	AA	AA	AB	AA	AA	AA	AB	AB	AA	AA	AB	AB	AB	AB	AA	AA	AB	AA	AA	AB	AA	AA	AA	AB	AA	AA	AA	AA	AA	AA	AA
AX-686627181	FEM_Vitis0078885	chr04	6791797	AA	AA	AA	AA	AA	AA	AA	AA	AA	AA	AA	AA	AA	AA	AA	AA	AA	AA	AA	AA	AA	AA	AA	AA	AA	AA	AA	AA	AA	AA	AA	AA	AA	AA	AA	AA	AA	AA	AA	AA	AA	AA	AA	AA	AA	AB
AX-691502327	chr4_6817926_G_T	chr04	6800333	AB	AB	AB	AB	AB	BB	AB	AB	AB	BB	BB	AB	BB	AA	AB	BB	BB	BB	BB	BB	BB	AB	BB	BB	AA	BB	BB	AB	AB	AB	AB	BB	BB	AB	AB	BB	BB	AB	BB	AA	BB	AB	AB	AB	AB	BB
AX-469950721	FEM_Vitis0078928	chr04	6823426	AB	BB	AB	AB	AB	BB	AB	BB	BB	BB	AB	BB	AB	BB	AB	BB	BB	AB	AB	AB	BB	AB	AB	AB	BB	AA	AA	BB	BB	AB	AB	AB	BB	AB	AB	AB	BB	BB	AB	BB	BB	BB	BB	BB	BB	AB
AX-471737733	FEM_Vitis0078965	chr04	6853643	BB	BB	BB	BB	BB	BB	BB	BB	BB	BB	BB	BB	BB	BB	BB	BB	BB	BB	BB	BB	BB	BB	BB	BB	BB	BB	BB	BB	BB	BB	BB	BB	BB	BB	BB	BB	BB	BB	BB	BB	BB	BB	BB	BB	BB	AB
AX-691509642	chr4_6885031_G_T	chr04	6867320	BB	AB	BB	BB	BB	AA	BB	AB	AB	AB	AB	AB	AA	BB	BB	BB	BB	BB	BB	AB	BB	BB	BB	AB	BB	BB	BB	AB	BB	BB	AB	AB	AA	BB	AB	AB	BB	AB	BB	BB	AA	AB	AB	AB	AB	BB
AX-473766016	chr4_6920786_A_C	chr04	6903075	AA	AB	AB	AB	AB	BB	AA	AB	AB	AB	AA	AB	AA	BB	AB	AA	AA	AA	AA	BB	AA	AB	AA	AB	BB	AA	AA	AB	AA	AB	AB	AB	BB	AA	AA	AA	AA	BB	AA	BB	AA	BB	BB	BB	BB	AA
AX-473766410	FEM_Vitis0079111	chr04	6987339	AB	AB	AA	AA	AA	AA	AB	AB	AB	AB	AB	AB	BB	AA	AA	BB	BB	AB	AB	AA	BB	AA	AB	AA	AA	AA	AA	AB	BB	AA	AB	AA	AA	AA	BB	AB	BB	AA	AA	AA	AA	AA	AA	AA	AA	AB
AX-687078887	chr4_7005323_C_T	chr04	6987896	AB	BB	AB	AB	AB	BB	AB	BB	BB	BB	AB	BB	BB	BB	AB	BB	BB	AB	AB	AB	BB	AB	AB	AA	BB	AA	AA	BB	BB	AB	BB	AB	BB	AB	BB	AB	BB	BB	AA	BB	AA	BB	BB	BB	BB	AB
AX-691502331	chr4_7097309_C_T	chr04	7079730	BB	AB	AB	AB	AB	BB	BB	AB	AB	BB	BB	AB	BB	AA	AB	BB	BB	BB	BB	BB	BB	AB	BB	BB	AA	BB	BB	BB	BB	AB	AB	BB	BB	BB	BB	BB	BB	AB	BB	AA	BB	AB	AB	AB	AB	BB
AX-686627436	FEM_Vitis0079211	chr04	7092292	AB	BB	BB	BB	BB	BB	AB	BB	BB	AB	BB	BB	AB	BB	BB	AA	AA	AB	AB	BB	AB	BB	AB	BB	BB	BB	BB	AB	AA	BB	AB	BB	BB	BB	AA	BB	AB	BB	BB	BB	BB	BB	BB	BB	BB	BB
AX-691509650	chr4_7146368_G_T	chr04	7128342	AA	AB	AA	AA	AA	AA	AA	AB	AB	AA	AB	AB	AB	AA	AA	AA	AA	AA	AA	AA	AB	AA	AA	AA	AA	AA	AA	AA	AA	AA	AA	AA	AA	AA	AA	AB	AB	AA	AA	AA	NC	AA	AA	AA	AA	AA
AX-686627456	FEM_Vitis0079234	chr04	7133865	BB	BB	BB	BB	BB	BB	BB	BB	BB	BB	BB	BB	BB	BB	BB	BB	BB	BB	BB	BB	BB	BB	BB	BB	BB	BB	BB	BB	BB	BB	BB	BB	BB	BB	BB	BB	BB	BB	BB	BB	BB	BB	BB	BB	BB	BB
AX-691502334	chr4_7188917_A_G	chr04	7171093	AA	AA	AA	AA	AA	AA	AA	AA	AA	AB	AA	AA	AA	AA	AA	BB	BB	AB	AB	AA	AB	AA	AB	AA	AA	AA	AA	AA	BB	AA	AA	AA	AA	AA	AA	AA	AB	AA	AA	AA	AA	AA	AA	AA	AA	AA
AX-691517652	lb_C_T_chr4_7244984	chr04	7228673	BB	BB	BB	BB	BB	BB	BB	BB	BB	BB	BB	BB	BB	BB	BB	BB	BB	BB	BB	BB	BB	BB	BB	BB	BB	BB	BB	BB	BB	BB	BB	BB	BB	BB	BB	BB	BB	BB	BB	BB	AA	BB	BB	BB	BB	AB
AX-691509655	chr4_7519981_C_T	chr04	7495678	AA	AA	AB	AA	AB	AA	AA	AA	AA	AA	AB	AA	AA	AA	AB	NC	NC	AA	AB	AA	AA	AA	AA	AB	AA	AB	AB	AA	AA	AB	AA	AA	AA	BB	AA	AB	AA	AA	AA	AA	AA	AA	AA	AA	AA	AB
AX-686627798	chr4_7565193_A_G	chr04	7556929	BB	AA	AA	AB	AA	AA	BB	AA	AA	AB	AA	AA	AB	AA	AA	BB	BB	AB	AA	AB	BB	AB	AB	AB	AA	AB	AB	AB	AB	AA	AB	AB	AA	AA	BB	AA	BB	AA	AB	AA	BB	AA	AA	AA	AA	AB
AX-691500368	chr4_7600589_A_C	chr04	7592471	AA	AA	AA	AA	AA	BB	AA	AA	AA	AB	AA	AA	AA	AA	AA	AA	AA	AA	AA	AB	AA	AA	AA	AA	AA	AA	AA	AB	AA	AA	AA	AB	BB	AA	AA	AA	AA	AB	AA	AA	AA	AB	AB	AB	AB	AA
AX-691505811	chr4_7707960_A_G	chr04	7706966	BB	AA	AA	AB	AA	BB	BB	AA	AA	AB	AA	AA	AB	AA	AA	AA	AA	AB	AA	BB	AA	AB	AB	AB	AA	AB	AB	BB	AB	AA	AB	BB	BB	AA	BB	AA	AA	AB	AB	AA	AA	AB	AB	AB	AB	AA
AX-691505813	chr4_7880166_A_G	chr04	7898145	BB	BB	BB	BB	BB	BB	BB	BB	BB	BB	AB	BB	BB	BB	BB	BB	BB	BB	BB	BB	AB	BB	BB	BB	BB	BB	BB	BB	BB	BB	BB	BB	BB	BB	BB	AB	AB	BB	BB	BB	AA	BB	BB	BB	BB	BB
AX-473770477	FEM_Vitis0079894	chr04	7914693	AA	AA	AA	AA	AA	AA	AA	AA	AA	AA	AA	AA	AA	AA	AA	AA	AA	AA	AA	AA	AA	AA	AA	AA	AA	AA	AA	AA	AA	AA	AA	AA	AA	AA	AA	AA	AA	AA	AA	AA	AA	AA	AA	AA	AA	AA
AX-691509066	cn_A_G_chr4_7947947	chr04	7965926	AA	AA	AA	AA	AA	AA	AA	AA	AA	AA	AA	AA	AA	AA	AA	AA	AA	AA	AA	AA	AA	AA	AA	AA	AA	AA	AA	AA	AA	AA	AA	AA	AA	AA	AA	AA	AA	AA	AA	AA	BB	AA	AA	AA	AA	AA
AX-691515423	be_C_T_chr4_7954434	chr04	7972708	BB	BB	BB	BB	BB	BB	BB	BB	BB	BB	BB	BB	BB	BB	BB	BB	BB	BB	BB	BB	BB	BB	BB	BB	BB	BB	BB	BB	BB	BB	BB	BB	BB	BB	BB	BB	BB	BB	BB	BB	AB	BB	BB	BB	BB	BB
AX-691505622	ae_C_A_chr4_8018333	chr04	8036071	BB	BB	BB	BB	BB	AB	BB	BB	BB	BB	BB	BB	BB	BB	BB	BB	BB	BB	BB	BB	BB	BB	BB	BB	BB	BB	BB	BB	BB	BB	BB	BB	AB	BB	BB	BB	BB	BB	AB	BB	AA	BB	BB	BB	BB	BB
AX-691500372	chr4_8105479_C_T	chr04	8123087	AA	AA	AB	AA	AB	AA	AA	AA	AA	AA	AB	AA	AB	AA	AB	AA	AA	AA	AB	AA	AA	AA	AA	AB	AA	AB	AB	AA	AA	AB	AB	AA	AA	AB	AA	AB	AA	AA	AA	AA	AA	AA	AA	AA	AA	AB
AX-687079724	FEM_Vitis0080170	chr04	8140538	BB	BB	BB	BB	BB	BB	BB	BB	BB	BB	BB	BB	NC	BB	BB	BB	BB	BB	BB	BB	BB	BB	BB	BB	BB	BB	BB	BB	BB	BB	BB	BB	BB	BB	BB	BB	BB	BB	BB	BB	AA	BB	BB	BB	BB	BB
AX-686628765	FEM_Vitis0080741	chr04	8612243	AA	AA	AA	AA	AA	AA	AA	AA	AA	AA	AA	AA	AA	AA	AA	AA	AA	AA	AA	AA	AA	AA	AA	AA	AA	AA	AA	AA	AA	AA	AA	AA	AA	AA	AA	AA	AA	AA	AB	AA	AB	AA	AA	AA	AA	AA
AX-691509658	chr4_8740698_G_T	chr04	8758294	BB	BB	BB	BB	BB	AB	BB	BB	BB	AB	BB	BB	BB	BB	BB	BB	BB	BB	BB	AB	BB	BB	BB	BB	BB	BB	BB	AB	BB	BB	BB	AB	AB	BB	BB	BB	BB	AB	BB	BB	BB	AB	AB	AB	AB	BB
AX-687080409	FEM_Vitis0080999	chr04	8793182	BB	BB	BB	BB	BB	BB	BB	BB	BB	BB	BB	BB	BB	BB	BB	BB	BB	BB	BB	BB	BB	BB	BB	BB	BB	BB	BB	BB	BB	BB	BB	BB	BB	BB	BB	BB	BB	BB	BB	BB	BB	BB	BB	BB	BB	BB
AX-691514048	mu_o_G_A_chr4_8776859	chr04	8793562	BB	BB	BB	BB	BB	BB	BB	BB	BB	BB	BB	BB	NC	BB	BB	BB	BB	BB	BB	BB	BB	BB	BB	BB	BB	BB	BB	BB	BB	BB	NC	BB	BB	BB	BB	BB	BB	BB	BB	BB	BB	BB	BB	BB	BB	BB
AX-687080419	FEM_Vitis0081015	chr04	8798019	BB	BB	BB	BB	BB	AA	BB	BB	BB	AA	BB	BB	AB	BB	BB	AA	AA	AB	AB	AB	AB	BB	AB	BB	BB	BB	BB	AB	AB	BB	AB	AB	AA	BB	BB	BB	AB	AB	BB	BB	BB	AB	AB	AB	AB	BB
AX-691502338	chr4_8878772_C_T	chr04	8895475	AB	AA	AB	AB	AB	AA	AB	AA	AA	AA	AB	AA	AA	AA	AB	AA	AA	AB	AB	AB	AA	AB	AB	BB	AA	BB	BB	AA	AA	AB	AA	AB	AA	AB	AA	AB	AA	AA	AB	AA	AA	AA	AA	AA	AA	AB
AX-691509662	chr4_9015448_A_G	chr04	9032109	AB	BB	AB	AB	AB	BB	AB	AB	BB	BB	AB	BB	BB	BB	AB	BB	BB	AB	AB	AB	BB	AB	AB	AA	BB	AA	AA	BB	BB	AB	BB	AB	BB	AB	BB	AB	BB	BB	AB	BB	BB	BB	BB	BB	BB	AB
AX-691502340	chr4_9024233_C_T	chr04	9040894	AB	BB	AB	AB	AB	BB	AB	AB	BB	BB	AB	BB	BB	BB	AB	BB	BB	AB	AB	AB	BB	AB	AB	AA	BB	AA	AA	BB	BB	AB	BB	AB	BB	AB	BB	AB	BB	BB	AB	BB	BB	BB	BB	BB	BB	AB
AX-475698434	FEM_Vitis0081376	chr04	9111732	AB	AB	AB	AB	AB	AB	AB	BB	AB	BB	BB	AB	BB	AA	AB	BB	BB	BB	BB	BB	BB	AB	BB	BB	AA	BB	BB	AA	AB	AB	AB	AB	AB	AB	AB	BB	BB	AA	BB	AA	BB	AA	AA	AA	AA	AB
AX-691502341	chr4_9109992_C_T	chr04	9129043	AB	BB	AB	AB	AB	BB	AB	AB	BB	BB	AB	BB	BB	BB	AB	BB	BB	AA	AA	AB	BB	AB	AA	AA	BB	AA	AA	BB	AB	AB	BB	AB	BB	AB	AB	AB	BB	BB	AB	BB	BB	BB	BB	BB	BB	AB
AX-691509669	chr4_9115304_C_T	chr04	9134355	BB	AB	BB	BB	BB	AB	BB	AB	AB	AA	AB	AB	AA	BB	BB	AA	AA	AB	AB	AB	AA	BB	AB	BB	BB	BB	BB	AB	AB	BB	AB	AB	AB	BB	AB	AB	AA	AB	BB	BB	AA	AB	AB	AB	AB	BB
AX-691502343	chr4_9221320_G_T	chr04	9227755	BB	BB	BB	BB	BB	AB	BB	BB	BB	BB	BB	BB	BB	BB	BB	BB	BB	BB	BB	BB	BB	BB	BB	BB	BB	BB	BB	AB	BB	BB	BB	AB	AB	AB	AB	BB	BB	AB	BB	BB	NC	AB	AB	AB	AB	BB
AX-686629548	FEM_Vitis0081721	chr04	9362209	BB	BB	BB	BB	BB	BB	BB	BB	BB	BB	BB	BB	BB	BB	BB	BB	BB	BB	BB	BB	BB	BB	BB	BB	BB	BB	BB	BB	BB	BB	BB	BB	BB	BB	BB	BB	BB	BB	AB	BB	AA	BB	BB	BB	BB	BB
AX-686629553	FEM_Vitis0081729	chr04	9370204	BB	BB	BB	BB	BB	AB	BB	BB	BB	AB	BB	BB	AB	BB	BB	BB	BB	BB	BB	AB	BB	BB	BB	BB	BB	BB	BB	BB	BB	BB	AB	BB	AB	BB	BB	BB	BB	BB	BB	BB	BB	BB	BB	BB	BB	BB
AX-472255828	chr4_9418884_C_T	chr04	9429650	AB	BB	AB	AB	AB	BB	AB	AB	BB	BB	AB	BB	BB	BB	AB	BB	BB	AB	AB	AB	BB	AB	AB	AA	BB	AA	AA	BB	BB	AB	BB	AB	BB	AB	BB	AB	BB	BB	AB	BB	BB	BB	BB	BB	BB	AB
AX-687080991	FEM_Vitis0081791	chr04	9432855	AA	AA	AA	AA	AA	AA	AA	AA	AA	AA	AA	AA	AA	AA	AA	AA	AA	AA	AA	AA	AA	AA	AA	AA	AA	AA	AA	AA	AA	AA	AA	AA	AA	AA	AB	AA	AA	AA	AB	AA	BB	AA	AA	AA	AA	AA
AX-691502344	chr4_9423465_A_G	chr04	9434231	AA	AB	AB	AB	AB	AA	AA	AA	AB	AA	AA	AB	AA	BB	AB	AA	AA	AA	AA	AA	AA	AB	AA	AA	BB	AA	AA	AA	AA	AB	AB	AA	AA	AA	AA	AA	AA	AB	AA	BB	AA	AB	AB	AB	AB	AB
AX-473776940	chr4_9494155_C_T	chr04	9504923	BB	AB	AB	AB	AB	BB	BB	BB	AB	BB	BB	AB	BB	AA	AB	BB	BB	BB	BB	BB	BB	AB	BB	BB	AA	BB	BB	BB	BB	AB	AB	BB	BB	BB	BB	BB	BB	AB	BB	AA	BB	AB	AB	AB	AB	AB
AX-691514581	ae_A_G_chr4_9515269	chr04	9525872	AA	AA	AA	AA	AA	AA	AA	AA	AA	AA	AA	AA	AA	AA	AA	AA	AA	AA	AA	AA	AA	AA	AA	AA	AA	AA	AA	AA	AA	AA	AA	AA	AA	AA	AA	AA	AA	AA	AA	AA	BB	AA	AA	AA	AA	AA
AX-473777519	chr4_9527423_A_G	chr04	9538026	AB	AA	AB	AB	AB	BB	AB	AB	AA	AB	AB	AA	AB	AA	AB	AA	AA	AB	AB	BB	AA	AB	AB	BB	AA	BB	BB	AA	AA	AB	AB	AB	BB	BB	AB	AB	AA	AA	AB	AA	AA	AA	AA	AA	AA	AB
AX-691502345	chr4_9567565_A_G	chr04	9578135	AB	BB	AB	AB	AB	BB	AB	AB	BB	BB	AB	BB	BB	BB	AB	BB	BB	AB	AB	AB	BB	AB	AB	AA	BB	AA	AA	BB	BB	AB	BB	AB	BB	AB	AB	AB	BB	BB	AB	BB	BB	BB	BB	BB	BB	AB
AX-473778220	chr4_9601714_A_C	chr04	9612284	BB	BB	BB	BB	BB	AA	BB	BB	BB	AB	BB	BB	AB	BB	BB	BB	BB	BB	BB	AB	BB	BB	BB	BB	BB	BB	BB	AB	BB	BB	AB	AB	AA	AB	BB	BB	BB	AB	BB	BB	BB	AB	AB	AB	AB	BB
AX-687081138	FEM_Vitis0081973	chr04	9612818	AB	AA	AA	AA	AA	AA	AB	AA	AA	AA	AA	AA	AA	AA	AA	AA	AA	AA	AA	AA	AA	AA	AA	AA	AA	AA	AA	AB	AB	AA	AA	AA	AA	AA	AB	AA	AA	AA	AA	AA	AA	AA	AA	AA	AA	AA
AX-686629764	FEM_Vitis0081984	chr04	9617666	AA	AA	AA	AA	AA	AA	AA	AA	AA	AA	AA	AA	AA	AA	AA	AA	AA	AA	AA	AA	AA	AA	AA	AA	AA	AA	AA	AA	AA	AA	AA	AA	AA	AA	AA	AA	AA	AA	AA	AA	AA	AA	AA	AA	AA	AA
AX-687081170	FEM_Vitis0082009	chr04	9645730	AB	AB	AA	AA	AA	BB	AB	AB	AB	BB	AB	AB	BB	AA	AA	BB	BB	AB	AB	AB	BB	AA	AB	AA	AA	AA	AA	BB	BB	AA	AB	AB	BB	AB	AB	AB	BB	AB	AA	AA	AA	AB	AB	AB	AB	AA
AX-691514064	mu_s_C_T_chr4_9656396	chr04	9654010	BB	BB	BB	BB	BB	BB	BB	BB	BB	BB	BB	BB	BB	BB	BB	BB	BB	BB	BB	BB	BB	BB	BB	BB	BB	BB	BB	BB	BB	BB	BB	BB	BB	BB	BB	BB	BB	BB	BB	BB	BB	BB	BB	BB	BB	BB
AX-686629824	FEM_Vitis0082053	chr04	9677553	AA	AA	AA	AA	AA	AA	AA	AA	AA	AA	AA	AA	AA	AA	AA	AA	AA	AA	AA	AA	AA	AA	AA	AA	AA	AA	AA	AA	AA	AA	AA	AA	AA	AA	AA	AA	AA	AA	AA	AA	AA	AA	AA	AA	AA	AA
AX-473779224	chr4_9684071_G_T	chr04	9683279	AB	AB	BB	BB	BB	AA	AB	AB	AB	AA	AB	AB	AA	BB	BB	AA	AA	AB	AB	AB	AA	BB	AB	BB	BB	BB	BB	AA	AA	BB	AB	AB	AA	AB	AB	AB	AA	AB	BB	BB	BB	AB	AB	AB	AB	BB
AX-691509676	chr4_9684651_C_T	chr04	9683859	AB	AB	AA	AA	AA	BB	AB	AB	AB	BB	AB	AB	BB	AA	AA	BB	BB	AB	AB	AB	BB	AA	AB	AA	AA	AA	AA	BB	BB	AA	AB	AB	BB	AB	AB	AB	BB	AB	AB	AA	AB	AB	AB	AB	AB	AA
AX-691510738	lb_T_C_chr4_9696291	chr04	9696445	AB	AB	AA	AA	AA	BB	AB	AB	AB	BB	AB	AB	BB	AA	AA	BB	BB	AB	AB	AB	BB	AA	AB	AA	AA	AA	AA	BB	BB	AA	AB	AB	BB	AB	AB	AB	BB	AB	AA	AA	AB	AB	AB	AB	AB	AA
AX-687081309	FEM_Vitis0082202	chr04	9805322	BB	BB	BB	BB	BB	BB	BB	BB	BB	BB	BB	BB	BB	BB	BB	BB	BB	BB	BB	BB	BB	BB	BB	BB	BB	BB	BB	BB	BB	BB	BB	BB	BB	BB	BB	BB	BB	BB	BB	BB	AB	BB	BB	BB	BB	BB
AX-686630049	FEM_Vitis0082329	chr04	9990535	BB	BB	BB	BB	BB	BB	BB	BB	BB	BB	BB	BB	BB	BB	BB	BB	BB	BB	BB	BB	BB	BB	BB	BB	BB	BB	BB	BB	BB	BB	BB	BB	BB	BB	BB	BB	BB	BB	BB	BB	AB	BB	BB	BB	BB	BB
AX-687081431	FEM_Vitis0082355	chr04	10001904	AA	AA	AA	AA	AA	AA	AA	AA	AA	AA	AA	AA	AA	AA	AA	AA	AA	AA	AA	AB	AA	AA	AA	AA	AA	AA	AA	AA	AA	AA	AA	AA	AA	AA	AA	AA	AA	AA	AB	AA	AB	AA	AA	AA	AA	AB
AX-691502349	chrUn_19913205_A_C	chr04	10098901	AB	AB	AA	AA	AA	BB	AB	AB	AB	BB	AB	AB	BB	AA	AA	BB	BB	AB	AB	AB	BB	AA	AB	AA	AA	AA	AA	BB	BB	AA	AB	AB	BB	AB	AB	AB	BB	AB	AB	AA	BB	AB	AB	AB	AB	AA
AX-686630152	FEM_Vitis0082441	chr04	10234356	BB	BB	BB	BB	BB	AB	BB	BB	BB	BB	BB	BB	BB	BB	BB	BB	BB	BB	BB	BB	BB	BB	BB	BB	BB	BB	BB	BB	BB	BB	BB	BB	BB	BB	BB	BB	BB	BB	BB	BB	BB	BB	BB	BB	BB	BB
AX-687081525	FEM_Vitis0082453	chr04	10243056	AA	AA	AA	AA	AA	AA	AA	AA	AA	AA	AA	AA	AA	AA	AA	AA	AA	AA	AA	AA	AA	AA	AA	AA	AA	AA	AA	AA	AA	AA	AA	AA	AA	AA	AA	AA	AA	AA	AA	AA	AA	AA	AA	AA	AA	AA
AX-687081579	FEM_Vitis0082516	chr04	10281253	AB	BB	BB	BB	BB	BB	AB	BB	BB	NC	BB	BB	BB	BB	BB	BB	BB	BB	BB	BB	BB	BB	BB	BB	BB	AB	BB	BB	AB	BB	BB	BB	BB	BB	NC	BB	NC	BB	BB	BB	BB	BB	BB	BB	BB	BB
AX-687081586	FEM_Vitis0082524	chr04	10285004	AA	AA	AA	AA	AA	AA	AA	AA	AA	AA	AA	AA	AA	AA	AA	AA	AA	AA	AA	AA	AA	AA	AA	AA	AA	AA	AA	AA	AA	AA	AA	AA	AA	AA	AA	AA	AA	AA	AA	AA	AA	AA	AA	AA	AA	AA
AX-687081595	FEM_Vitis0082534	chr04	10293049	AA	AB	AA	AA	AA	BB	AB	AB	AB	BB	AB	AB	BB	AA	AA	BB	BB	AB	AB	AB	BB	AA	AB	AA	AA	AA	AA	BB	BB	AA	AB	AB	BB	AB	AB	AB	BB	AB	AB	AA	BB	AB	AB	AB	AB	AA
AX-686630272	FEM_Vitis0082573	chr04	10319288	BB	BB	BB	BB	BB	BB	BB	BB	BB	BB	BB	BB	BB	BB	BB	BB	BB	BB	BB	BB	BB	BB	BB	BB	BB	BB	BB	BB	BB	BB	BB	BB	BB	BB	AB	BB	BB	BB	BB	BB	BB	BB	BB	BB	BB	BB
AX-468340062	FEM_Vitis0082826	chr04	10612973	AA	AB	AA	AA	AA	BB	AB	AB	AB	BB	AB	AB	BB	AA	AA	BB	BB	AB	AB	AB	BB	AA	AB	AA	AA	AA	AA	BB	BB	AA	AB	AB	BB	AB	BB	AB	BB	AB	AB	AA	BB	AB	AB	AB	AB	AA
AX-468340720	FEM_Vitis0082934	chr04	10809848	AA	AA	AA	AA	AA	AA	AA	AA	AA	AA	AA	AA	AA	AA	AA	AA	AA	AA	AA	AA	AA	AA	AA	AA	AA	AA	AA	AA	AA	AA	AA	AA	AA	AA	AA	AA	AA	AA	AA	AA	AA	AA	AA	AA	AA	AA
AX-686630584	FEM_Vitis0082941	chr04	10811363	AA	AA	AA	AA	AA	AA	AA	AA	AA	AA	AA	AA	AA	AA	AA	AA	AA	AA	AA	AA	AA	AA	AA	AA	AA	AA	AA	AA	AA	AA	AA	AA	AA	AA	AA	AA	AA	AA	AA	AA	AA	AA	AA	AA	AA	AA
AX-687081938	FEM_Vitis0082952	chr04	10820901	BB	BB	BB	BB	BB	BB	BB	BB	BB	BB	BB	BB	BB	BB	BB	BB	BB	BB	BB	BB	BB	BB	BB	BB	BB	BB	BB	BB	BB	BB	BB	BB	BB	BB	BB	BB	BB	BB	BB	BB	BB	BB	BB	BB	BB	BB
AX-468341135	lb_A_G_chr4_10693910	chr04	10859494	AA	AA	AA	AA	AA	AA	AA	AA	AA	AA	AA	AA	AA	AA	AA	AA	AA	AA	AA	AA	AA	AA	AA	AA	AA	AA	AA	AA	AA	AA	AA	AA	AA	AA	AA	AA	AA	AA	AA	AA	BB	AA	AA	AA	AA	AA
AX-686525309	FEM_Vitis0083017	chr04	10888332	BB	BB	BB	BB	BB	BB	BB	BB	BB	BB	BB	BB	BB	BB	BB	BB	BB	BB	BB	BB	BB	BB	BB	BB	BB	BB	BB	BB	BB	BB	BB	BB	BB	BB	BB	BB	BB	BB	BB	BB	NC	BB	BB	BB	BB	BB
AX-686630642	FEM_Vitis0083022	chr04	10901145	BB	BB	BB	BB	BB	BB	BB	BB	BB	BB	BB	BB	BB	BB	BB	BB	BB	BB	BB	BB	BB	BB	BB	BB	BB	BB	BB	BB	BB	BB	BB	BB	BB	BB	BB	BB	BB	BB	BB	BB	BB	BB	BB	BB	BB	BB
AX-686630738	FEM_Vitis0083128	chr04	10962905	AA	AA	AA	AA	AA	AA	AA	AB	AB	AB	AB	AB	AB	AA	AA	BB	BB	AB	AB	AA	BB	AA	AB	AA	AA	AA	AA	AA	AB	AA	AA	AA	AA	AA	AA	AB	BB	AA	AA	AA	NC	AA	AA	AA	AA	AA
AX-691505823	chr4_10883502_C_T	chr04	11046968	BB	BB	BB	BB	BB	AB	BB	AB	AB	AA	AB	AB	AA	BB	BB	AA	AA	AB	AB	AB	AA	BB	AB	BB	BB	BB	BB	AB	AB	BB	AB	AB	AB	BB	BB	AB	AA	BB	AB	BB	AA	BB	BB	BB	BB	BB
AX-470357344	chr4_10913217_G_T	chr04	11076684	AA	AA	AA	AA	AA	AB	AA	AB	AB	BB	AB	AB	BB	AA	AA	BB	BB	AB	AB	AB	BB	AA	AB	AA	AA	AA	AA	AB	AB	AA	AB	AB	AB	AA	AA	AB	BB	AA	AA	AA	BB	AA	AA	AA	AA	AA
AX-468341840	FEM_Vitis0083249	chr04	11078201	AA	AA	AA	AA	AA	AA	AA	AA	AA	AA	AA	AA	AA	AA	AA	AA	AA	AA	AA	AA	AA	AA	AA	AA	AA	AA	AA	AA	AA	AA	AA	AA	AA	AA	AA	AA	AA	AA	AA	AA	BB	AA	AA	AA	AA	AA
AX-687082299	chr4_11091087_C_T	chr04	11254674	BB	AA	AB	AB	AB	AB	AB	BB	AB	BB	BB	AB	BB	AA	AB	BB	BB	BB	BB	BB	BB	AB	BB	BB	AA	BB	BB	AB	AB	AB	AB	BB	AB	AB	AB	BB	BB	AB	AB	AA	AA	AB	AB	AB	AB	AB
AX-468343506	FEM_Vitis0083554	chr04	11372783	BB	BB	BB	BB	BB	AB	BB	BB	BB	AA	BB	BB	AB	BB	BB	BB	BB	BB	BB	AB	AA	BB	BB	BB	BB	BB	BB	AB	BB	BB	AB	AB	AB	BB	BB	BB	AB	BB	BB	BB	BB	BB	BB	BB	BB	BB
AX-691507391	be_T_G_chr4_11351132	chr04	11515033	AA	AA	AA	AA	AA	AA	AA	AA	AA	AA	AA	AA	AA	AA	AA	AA	AA	AA	AA	AA	AA	AA	AA	AA	AA	AA	AA	AA	AA	AA	AA	AA	AA	AA	AA	AA	AA	AA	AA	AA	AA	AA	AA	AA	AA	AA
AX-691509081	cn_T_C_chr4_11810194	chr04	11973449	AA	AA	AA	AA	AA	AA	AA	AA	AA	AA	AA	AA	AA	AA	AA	AA	AA	AA	AA	AA	AA	AA	AA	AA	AA	AA	AA	AA	AA	AA	AA	AA	AA	AA	AA	AA	AA	AA	AA	AA	AA	AA	AA	AA	AA	AA
AX-691509692	chr4_11909002_G_T	chr04	12071770	AA	AA	AA	AA	AA	AB	AB	AA	AA	AB	AA	AA	AB	AA	AA	AA	AA	AA	AA	AA	AA	AA	AA	AA	AA	AA	AA	BB	AB	AA	AA	AB	AB	AA	AB	AA	AA	AA	AA	AA	AA	AA	AA	AA	AA	AA
AX-691518341	FEM_Vitis_Candidate0000207	chr04	12250075	BB	BB	BB	BB	BB	BB	BB	AB	AB	AB	AB	AB	AB	BB	BB	AA	AA	AB	AB	BB	AA	BB	AB	BB	BB	BB	BB	BB	AB	BB	BB	BB	BB	BB	BB	AB	AA	BB	BB	BB	BB	BB	BB	BB	BB	BB
AX-468347430	chr4_12137532_A_G	chr04	12297937	AA	AA	AA	AA	AA	BB	AB	AB	AB	BB	AB	AB	BB	AA	AA	BB	BB	AB	AB	AB	BB	AA	AB	AA	AA	AA	AA	BB	BB	AA	AB	AB	BB	AB	AB	AB	BB	AB	AB	AA	BB	AB	AB	AB	AB	AA
AX-691509696	chr4_12152934_A_C	chr04	12313339	BB	BB	BB	BB	BB	AB	AB	AB	AB	AA	AB	AB	AA	BB	BB	AA	AA	AB	AB	BB	AA	BB	AB	BB	BB	BB	BB	AA	AA	BB	BB	AB	AB	BB	AB	AB	AA	BB	BB	BB	BB	BB	BB	BB	BB	BB
AX-691514585	ae_C_T_chr4_12414661	chr04	12569393	BB	BB	BB	BB	BB	BB	BB	BB	BB	BB	BB	BB	BB	BB	BB	BB	BB	BB	BB	BB	BB	BB	BB	BB	BB	BB	BB	BB	BB	BB	BB	BB	BB	BB	BB	BB	BB	BB	BB	BB	BB	BB	BB	BB	BB	BB
AX-686632673	FEM_Vitis0085470	chr04	14215385	BB	BB	BB	BB	BB	BB	BB	BB	BB	BB	BB	BB	BB	BB	BB	BB	BB	BB	BB	BB	BB	BB	BB	BB	BB	BB	BB	BB	BB	BB	BB	BB	BB	BB	BB	BB	BB	BB	AB	BB	AA	BB	BB	BB	BB	BB
AX-687084023	FEM_Vitis0085671	chr04	14398143	AA	AA	AA	AA	AA	AA	AA	AA	AA	AA	AA	AA	AA	AA	AA	AA	AA	AA	AA	AA	AA	AA	AA	AA	AA	AA	AA	AA	AA	AA	AA	AA	AA	AA	AA	AA	AA	AA	AA	AA	AA	AA	AA	AA	AA	AA
AX-468350512	FEM_Vitis0085674	chr04	14399993	BB	BB	BB	BB	BB	BB	BB	BB	BB	BB	BB	BB	BB	BB	BB	BB	BB	BB	BB	BB	BB	BB	BB	BB	BB	BB	BB	BB	BB	BB	BB	BB	BB	BB	BB	BB	BB	BB	BB	BB	BB	BB	BB	BB	BB	BB
AX-691511647	li_G_A_chr4_13205246	chr04	14403753	BB	BB	BB	BB	BB	BB	AB	BB	BB	BB	BB	BB	BB	BB	BB	BB	BB	BB	BB	BB	BB	BB	BB	BB	BB	BB	BB	AB	AB	BB	BB	BB	BB	BB	AB	BB	BB	BB	BB	BB	BB	BB	BB	BB	BB	BB
AX-687084076	FEM_Vitis0085749	chr04	14511635	BB	AA	AB	AB	AB	AA	AB	AB	AA	AA	AB	AA	AA	AA	AB	AA	AA	AB	AB	AB	AA	AB	AB	BB	AA	BB	BB	AA	AA	AB	AA	AB	AA	AB	AA	AB	AA	AA	BB	AA	AA	AA	AA	AA	AA	AB
AX-691507398	be_A_G_chr4_13331524	chr04	14529992	AA	AA	AA	AA	AA	AA	AA	AA	AA	AA	AA	AA	AA	AA	AA	AA	AA	AA	NC	AA	AA	AA	AA	AA	AA	AA	AA	AA	AA	AA	AA	AA	AA	AA	AA	AA	AA	AA	AB	AA	AB	AA	AA	AA	AA	AA
AX-691509703	chr4_13332588_A_G	chr04	14531056	BB	BB	BB	BB	BB	AA	AB	AB	AB	AA	AB	AB	AA	BB	BB	AA	AA	AB	AB	AB	AA	BB	AB	BB	BB	BB	BB	AA	AA	BB	AB	AB	AA	BB	AB	AB	AA	AB	AB	BB	AA	AB	AB	AB	AB	BB
AX-691509705	chr4_13340308_A_G	chr04	14538776	BB	BB	BB	BB	BB	AA	AB	AB	AB	AA	AB	AB	AA	BB	BB	AA	AA	AB	AB	AB	AA	BB	AB	BB	BB	BB	BB	AA	AA	BB	AB	AB	AA	AB	AA	AB	AA	AB	AB	BB	AA	AB	AB	AB	AB	BB
AX-470368805	FEM_Vitis0085826	chr04	14632903	BB	BB	BB	BB	BB	BB	BB	AB	AB	BB	BB	AB	AB	BB	BB	BB	BB	BB	BB	BB	BB	BB	BB	BB	BB	BB	BB	BB	BB	BB	BB	BB	BB	BB	BB	BB	BB	BB	AB	BB	AB	BB	BB	BB	BB	BB
AX-470369093	chr4_13512826_C_T	chr04	14702501	AA	AA	AA	AA	AA	BB	AB	AA	AA	BB	AA	AA	AB	AA	AA	AA	AA	AA	AA	AA	AB	AA	AA	AA	AA	AA	AA	BB	AB	AA	AA	AB	BB	AB	AB	AA	AB	AA	AB	AA	BB	AA	AA	AA	AA	AA
AX-687084226	FEM_Vitis0085936	chr04	14741165	BB	BB	BB	BB	BB	AB	AB	BB	BB	AB	AB	BB	AB	BB	BB	AA	AA	AB	AB	BB	AB	BB	AB	BB	BB	BB	BB	AA	AA	BB	BB	AB	AB	BB	AB	AB	AB	NC	AB	BB	AA	AB	AB	AB	AB	BB
AX-687084252	FEM_Vitis0085970	chr04	14818508	AA	BB	AB	AB	AB	BB	AB	AB	BB	BB	AB	BB	BB	BB	AB	BB	BB	AB	AB	AB	BB	AB	AB	AA	BB	AA	AA	BB	BB	AB	BB	AB	BB	AB	AB	AB	BB	BB	AB	BB	BB	BB	BB	BB	BB	AB
AX-691509709	chr4_13635094_C_T	chr04	14824742	AA	AA	AA	AA	AA	AB	AA	AB	AB	BB	AB	AB	BB	AA	AA	BB	BB	AB	AB	AA	BB	AA	AB	AA	AA	AA	AA	AB	AB	AA	AA	AB	AB	AA	AA	AB	BB	AA	AA	AA	AA	AA	AA	AA	AA	AA
AX-472271854	chr4_13724443_G_T	chr04	14914091	AA	BB	AB	AB	AB	AB	AA	AB	BB	AB	AB	BB	AB	BB	AB	BB	BB	AB	AB	AB	BB	AB	AB	AA	BB	AA	AA	AA	AB	AB	BB	AA	AB	AB	AA	AB	BB	BB	AA	BB	AA	BB	BB	BB	BB	AB
AX-691507399	be_G_A_chr4_13771302	chr04	14960950	BB	BB	BB	BB	BB	BB	BB	BB	BB	BB	BB	BB	BB	BB	BB	BB	BB	BB	BB	BB	BB	BB	BB	BB	BB	BB	BB	BB	BB	BB	BB	BB	BB	BB	BB	BB	BB	BB	BB	BB	BB	BB	BB	BB	BB	BB
AX-468353330	chr4_13910890_A_C	chr04	15100585	AA	AA	AA	AA	AA	BB	AB	AB	AB	BB	AB	AB	BB	AA	AA	BB	BB	AB	AB	AB	BB	AA	AB	AA	AA	AA	AA	BB	BB	AA	AB	AB	BB	AB	AB	AB	BB	AB	AB	AA	BB	AB	AB	AB	AB	AA
AX-691502366	chr4_13937597_C_T	chr04	15126461	BB	BB	BB	BB	BB	BB	BB	BB	BB	AB	BB	BB	BB	BB	BB	BB	BB	AB	AB	AB	AB	BB	AB	BB	BB	BB	BB	BB	AB	BB	AB	BB	BB	BB	BB	BB	AB	BB	BB	BB	BB	BB	BB	BB	BB	BB
AX-691505830	chr4_13964468_A_G	chr04	15153332	BB	BB	BB	BB	BB	BB	BB	BB	BB	AB	BB	BB	BB	BB	BB	BB	BB	AB	AB	BB	AB	BB	AB	BB	BB	BB	BB	BB	AB	BB	BB	BB	BB	BB	BB	BB	AB	BB	BB	BB	BB	BB	BB	BB	BB	BB
AX-468354407	be_C_A_chr4_14225066	chr04	15416278	BB	BB	BB	BB	BB	AB	BB	AB	AB	BB	BB	AB	AB	BB	BB	BB	BB	BB	BB	BB	BB	BB	BB	BB	BB	BB	BB	BB	BB	BB	BB	BB	AB	AB	BB	BB	BB	BB	BB	BB	NC	BB	BB	BB	BB	BB
AX-468354727	FEM_Vitis0086393	chr04	15488075	AA	AA	AA	AA	AA	AA	AB	AB	AB	AB	AB	AB	BB	AA	AA	AB	AB	AB	AB	AA	BB	AA	AB	AA	AA	AA	AA	AB	BB	AA	AA	AA	AA	AA	AB	AB	AB	AA	AA	AA	AA	AA	AA	AA	AA	AA
AX-471765557	FEM_Vitis0086421	chr04	15498108	BB	BB	BB	BB	BB	BB	BB	BB	BB	BB	BB	BB	BB	BB	BB	BB	BB	BB	BB	BB	BB	BB	BB	BB	BB	BB	BB	BB	BB	BB	BB	BB	BB	BB	BB	BB	BB	BB	BB	BB	BB	BB	BB	BB	BB	BB
AX-687084629	FEM_Vitis0086450	chr04	15509567	BB	BB	BB	BB	BB	BB	BB	BB	BB	BB	BB	BB	BB	BB	BB	BB	BB	BB	BB	BB	BB	BB	BB	BB	BB	BB	BB	BB	BB	BB	BB	BB	BB	BB	BB	BB	BB	BB	AB	BB	BB	BB	BB	BB	BB	BB
AX-686633490	FEM_Vitis0086457	chr04	15512792	AA	AA	AA	AA	AA	AA	AA	AA	AA	AA	AA	AA	AA	AA	AA	AA	AA	AA	AA	AA	AA	AA	AA	AA	AA	AA	AA	AA	AA	AA	AA	AA	AA	AA	AA	AA	AA	AA	AA	AA	AA	AA	AA	AA	AA	AA
AX-469972054	chr4_14330886_A_G	chr04	15523610	AA	BB	AB	AB	AB	AA	AA	AA	AB	AA	AA	AB	AA	BB	AB	AA	AA	AA	AA	AA	AA	AB	AA	AA	BB	AA	AA	AA	AA	AB	AB	AA	AA	AA	AA	AA	AA	AB	AA	BB	NC	AB	AB	AB	AB	AB
AX-686633518	FEM_Vitis0086491	chr04	15534524	BB	BB	BB	BB	BB	BB	BB	BB	BB	BB	BB	BB	BB	BB	BB	AB	AB	BB	BB	AB	BB	BB	BB	BB	BB	BB	BB	BB	BB	BB	AB	BB	BB	BB	BB	BB	AB	BB	BB	BB	BB	BB	BB	BB	BB	BB
AX-686633541	FEM_Vitis0086518	chr04	15548615	BB	BB	BB	BB	BB	BB	BB	BB	BB	BB	BB	BB	BB	BB	BB	BB	BB	BB	BB	BB	BB	BB	BB	BB	BB	BB	BB	BB	BB	BB	BB	BB	BB	BB	BB	BB	BB	BB	BB	BB	BB	BB	BB	BB	BB	BB
AX-691505833	chr4_14399436_G_T	chr04	15592160	AA	AA	AA	AA	AA	AB	AB	AB	AB	AB	AB	AB	AB	AA	AA	AB	AB	AB	AB	AA	BB	AA	AB	AA	AA	AA	AA	BB	BB	AA	AA	AB	AB	AA	AB	AB	AB	AB	AA	AA	AA	AB	AB	AB	AB	AA
AX-691514588	ae_G_A_chr4_14407021	chr04	15599745	BB	BB	BB	BB	BB	BB	BB	BB	BB	BB	BB	BB	BB	BB	BB	BB	BB	BB	BB	BB	BB	BB	BB	BB	BB	BB	BB	BB	BB	BB	BB	BB	BB	BB	BB	BB	BB	BB	BB	BB	BB	BB	BB	BB	BB	BB
AX-474088747	chr4_14434786_A_C	chr04	15627510	BB	BB	BB	BB	BB	AB	AB	AB	AB	AB	BB	AB	AA	BB	BB	BB	BB	AB	AB	BB	AB	BB	AB	BB	BB	BB	BB	AA	AA	BB	BB	AB	AB	BB	AB	BB	AB	AB	BB	BB	BB	AB	AB	AB	AB	BB
AX-691517961	li_T_C_chr4_14436785	chr04	15629509	AA	AA	AA	AA	AA	AA	AA	AA	AA	AA	AA	AA	AA	AA	AA	AA	AA	AA	AA	AA	AA	AA	AA	AA	AA	AA	AA	AA	AA	AA	AA	AA	AA	AA	AA	AA	AA	AA	AA	AA	BB	AA	AA	AA	AA	AA
AX-470374683	chr4_14437322_A_G	chr04	15630046	BB	BB	BB	BB	BB	AB	AB	AB	AB	AB	BB	AB	AA	BB	BB	BB	BB	AB	AB	BB	AB	BB	AB	BB	BB	BB	BB	AA	AA	BB	BB	AB	AB	BB	AB	BB	AB	AB	NC	BB	AA	AB	AB	AB	AB	BB
AX-470374786	FEM_Vitis0086582	chr04	15645235	AA	BB	AB	AB	AB	BB	AB	AB	BB	BB	AB	BB	BB	BB	AB	BB	BB	AB	AB	AB	BB	AB	AB	AA	BB	AA	AA	BB	BB	AB	BB	AB	BB	AB	BB	AB	BB	BB	AB	BB	BB	BB	BB	BB	BB	AB
AX-691500382	chr4_14473551_A_G	chr04	15666276	AA	AA	AA	AA	AA	AB	AB	AB	AB	AB	AB	AB	AB	AA	AA	AB	AB	AB	AB	AA	BB	AA	AB	AA	AA	AA	AA	BB	BB	AA	AA	AB	AB	AA	AB	AB	AB	AB	AA	AA	AA	AB	AB	AB	AB	AA
AX-691500383	chr4_14491657_C_T	chr04	15684382	AA	BB	AB	AB	AB	BB	AB	AB	BB	BB	AB	BB	BB	BB	AB	BB	BB	AB	AB	AB	BB	AB	AB	AA	BB	AA	AA	BB	BB	AB	BB	AB	BB	AB	BB	AB	BB	BB	AB	BB	BB	BB	BB	BB	BB	AB
AX-468356646	chr4_14527736_C_T	chr04	15720191	AA	AA	AA	AA	AA	AB	AB	AB	AB	AB	AB	AB	AB	AA	AA	AB	AB	AB	AB	AA	BB	AA	AB	AA	AA	AA	AA	BB	BB	AA	AA	AB	AB	AA	AB	AB	AB	AB	AA	AA	BB	AB	AB	AB	AB	AA
AX-691500384	chr4_14597442_C_T	chr04	15792132	AA	BB	AB	AB	AB	AA	AA	AA	AB	AA	AA	AB	AB	BB	AB	AA	AA	AA	AA	AA	AA	AB	AA	AA	BB	AA	AA	AA	AA	AB	AB	AA	AA	AA	AA	AA	AA	AB	AB	BB	BB	AB	AB	AB	AB	AB
AX-470375886	chr4_14651154_A_G	chr04	15845844	BB	AA	AB	AB	AB	BB	BB	BB	AB	BB	BB	AB	AB	AA	AB	BB	BB	BB	BB	BB	BB	AB	BB	BB	AA	BB	BB	BB	BB	AB	AB	BB	BB	BB	BB	BB	BB	AB	BB	AA	NC	AB	AB	AB	AB	AB
AX-691510754	lb_T_C_chr4_14664182	chr04	15858872	AA	AA	AA	AA	AA	AA	AA	AA	AA	AA	AA	AA	AA	AA	AA	AA	AA	AA	AA	AA	AA	AA	AA	AA	AA	AA	AA	AA	AA	AA	AA	AA	AA	AA	AA	AA	AA	AA	AA	AA	AB	AA	AA	AA	AA	AA
AX-686633706	FEM_Vitis0086752	chr04	15866395	AA	BB	AB	AB	AB	BB	AB	AB	BB	BB	AB	BB	BB	BB	AB	BB	BB	AB	AB	AB	BB	AB	AB	AA	BB	AA	AA	BB	BB	AB	BB	AB	BB	AB	BB	AB	BB	BB	AB	BB	BB	BB	BB	BB	BB	AB
AX-687084843	FEM_Vitis0086757	chr04	15871454	AA	AA	AA	AA	AA	AA	AA	AA	AA	AA	AA	AA	AA	AA	AA	AA	AA	AA	AA	AA	AA	AA	AA	AA	AA	AA	AA	AA	AA	AA	AA	AA	AA	AA	AA	AA	AA	AA	AA	AA	AA	AA	AA	AA	AA	AA
AX-691502368	chr4_14682572_A_G	chr04	15877262	BB	AA	AB	AB	AB	AB	BB	BB	AB	BB	BB	AB	AB	AA	AB	BB	BB	BB	BB	BB	BB	AB	BB	BB	AA	BB	BB	AB	BB	AB	AB	AB	AB	BB	AB	BB	BB	AA	AB	AA	AB	AA	AA	AA	AA	AB
AX-691511316	cn_A_G_chr4_14715213	chr04	15909903	AA	AA	AA	AA	AA	AA	AA	AA	AA	AA	AA	AA	AA	AA	AA	AA	AA	AA	AA	AA	AA	AA	AA	AA	AA	AA	AA	AA	AA	AA	AA	AA	AA	AA	AA	AA	AA	AA	AA	AA	AA	AA	AA	AA	AA	AA
AX-687084920	FEM_Vitis0086854	chr04	15946431	AA	AA	AA	AA	AA	BB	AB	AB	AB	BB	AB	AB	AB	AA	AA	BB	BB	AB	AB	AB	BB	AA	AB	AA	AA	AA	AA	BB	BB	AA	AB	AB	BB	AB	AB	AB	BB	AB	AA	AA	AA	AB	AB	AB	AB	AA
AX-686536058	FEM_Vitis0086918	chr04	15978301	BB	AA	AB	AB	AB	AA	AB	AB	AA	AA	AB	AA	AA	AA	AB	AA	AA	AB	AB	AB	AA	AB	AB	BB	AA	BB	BB	AA	AA	AB	AA	AB	AA	AB	AA	AB	AA	AA	BB	AA	BB	AA	AA	AA	AA	AB
AX-687084959	FEM_Vitis0086920	chr04	15982188	BB	AA	AB	AB	AB	AA	AB	AB	AA	AA	AB	AA	AA	AA	AB	AA	AA	AB	AB	AB	AA	AB	AB	BB	AA	BB	BB	AA	AA	AB	AA	AB	AA	AB	AA	AB	AA	AA	AB	AA	AA	AA	AA	AA	AA	AB
AX-686536070	FEM_Vitis0086981	chr04	16038850	BB	BB	BB	BB	BB	AA	AB	AB	AB	AA	AB	AB	AB	BB	BB	AA	AA	AB	AB	AB	AA	BB	AB	BB	BB	BB	BB	AA	AA	BB	AB	AB	AA	AB	AB	AB	AA	AB	BB	BB	BB	AB	AB	AB	AB	BB
AX-474090398	chr4_14979419_C_T	chr04	16175615	AA	BB	AB	AB	AB	AB	AB	AB	BB	AB	AB	BB	BB	BB	AB	BB	BB	AB	AB	AB	BB	AB	AB	AA	BB	AA	AA	BB	BB	AB	BB	AB	AB	AA	BB	AB	BB	BB	AA	BB	BB	BB	BB	BB	BB	AB
AX-691509721	chr4_15038967_C_T	chr04	16232080	BB	AA	AB	AB	AB	BB	BB	BB	AB	BB	BB	AB	BB	AA	AB	BB	BB	BB	BB	BB	BB	AB	BB	BB	AA	BB	BB	BB	BB	AB	AB	BB	BB	BB	BB	BB	BB	AB	BB	AA	NC	AB	AB	AB	AB	AB
AX-687085158	FEM_Vitis0087192	chr04	16232410	BB	BB	BB	BB	BB	BB	BB	BB	BB	BB	BB	BB	BB	BB	BB	BB	BB	BB	BB	BB	BB	BB	BB	BB	BB	BB	BB	BB	BB	BB	BB	BB	BB	BB	BB	BB	BB	BB	BB	BB	AA	BB	BB	BB	BB	BB
AX-691502371	chr4_15113763_A_G	chr04	16306878	BB	AA	AB	AB	AB	BB	BB	BB	AB	BB	BB	AB	BB	AA	AB	BB	BB	BB	BB	BB	BB	AB	BB	BB	AA	BB	BB	BB	BB	AB	AB	BB	BB	BB	BB	BB	BB	AB	BB	AA	NC	AB	AB	AB	AB	AB
AX-691502372	chr4_15145553_C_T	chr04	16338671	BB	BB	BB	BB	BB	AB	BB	BB	BB	BB	BB	BB	AB	BB	BB	BB	BB	BB	BB	BB	BB	BB	BB	BB	BB	BB	BB	AB	BB	BB	BB	AB	AB	BB	AB	BB	BB	AB	BB	BB	NC	AB	AB	AB	AB	BB
AX-468361389	lb_C_T_chr4_15168182	chr04	16361334	BB	AA	AB	AB	AB	AB	AB	AB	AA	AA	AB	AA	AB	AA	AB	AB	AB	AB	AB	BB	AA	AB	AB	BB	AA	BB	BB	AB	AA	AB	AB	BB	AB	AB	AB	AB	AB	AB	AB	AA	AA	AB	AB	AB	AB	AB
AX-470381106	chr4_15293282_C_T	chr04	16486164	AB	BB	AB	AB	AB	AA	AB	AA	AB	AA	AA	AB	AA	BB	AB	AA	AA	AB	AA	AA	AA	AB	AB	AA	BB	AB	AB	AA	AA	AB	AB	AA	AA	AA	AB	AA	AA	AB	AA	BB	AA	AB	AB	AB	AB	AB
AX-686634358	FEM_Vitis0087565	chr04	16686077	BB	BB	BB	BB	BB	BB	BB	BB	BB	BB	BB	BB	BB	BB	BB	BB	BB	BB	BB	BB	BB	AB	BB	BB	BB	BB	BB	BB	BB	BB	BB	BB	BB	BB	AB	BB	BB	BB	BB	BB	BB	BB	BB	BB	BB	BB
AX-686634370	FEM_Vitis0087577	chr04	16691494	BB	BB	BB	BB	BB	BB	BB	BB	BB	BB	BB	BB	BB	BB	BB	BB	BB	BB	BB	BB	BB	AB	BB	BB	BB	BB	BB	BB	BB	BB	BB	BB	BB	BB	AB	BB	BB	BB	BB	BB	BB	BB	BB	BB	BB	BB
AX-468362245	FEM_Vitis0087746	chr04	16845158	BB	BB	BB	BB	BB	AA	AB	AB	AB	AA	AB	AB	AA	BB	BB	AA	AA	AB	AB	AB	AA	BB	AB	BB	BB	BB	BB	AA	AA	BB	AB	AB	AA	AB	AB	AB	AA	AB	AB	BB	AA	AB	AB	AB	AB	BB
AX-691510756	lb_T_C_chr4_15655329	chr04	16848064	AA	AA	AA	AA	AA	AA	AA	AA	AA	AA	AA	AA	AA	AA	AA	AA	AA	AA	AA	AA	AA	AA	AA	AA	AA	AA	AA	AA	AA	AA	AA	AA	AA	AA	AA	AA	AA	AA	AA	AA	BB	AA	AA	AA	AA	AA
AX-691509729	chr4_15680926_G_T	chr04	16873661	AA	AA	AA	AA	AA	BB	AB	AB	AB	BB	AB	AB	BB	AA	AA	BB	BB	AB	AB	AB	BB	AA	AB	AA	AA	AA	AA	BB	BB	AA	AB	AB	BB	AB	AB	AB	BB	AB	AB	AA	BB	AB	AB	AB	AB	AA
AX-686634587	FEM_Vitis0087837	chr04	16893677	AA	AA	AA	AA	AA	AA	AA	AA	AA	AA	AA	AA	AA	AA	AA	AA	AA	AA	AA	AA	AA	AA	AA	AA	AA	AA	AA	AA	AA	AA	AA	AA	AA	AA	AA	AA	AA	AA	AA	AA	AA	AA	AA	AA	AA	AA
AX-691500387	chrUn_13374874_A_G	chr04	17079325	AA	AA	AA	AA	AA	BB	AA	AB	AB	BB	AA	AB	BB	AA	AA	BB	BB	AB	AB	AB	BB	AA	AB	AA	AA	AA	AA	AB	AA	AA	AB	AB	BB	AB	AA	AA	BB	AB	AA	AA	AA	AB	AB	AB	AB	AA
AX-686634643	FEM_Vitis0087902	chr04	17235490	BB	BB	BB	BB	BB	BB	BB	BB	BB	BB	BB	BB	BB	BB	BB	BB	BB	BB	BB	BB	BB	BB	BB	BB	BB	BB	BB	BB	BB	BB	BB	BB	BB	BB	BB	BB	BB	BB	BB	BB	AA	BB	BB	BB	BB	BB
AX-691505850	chr4_15861288_G_T	chr04	17330797	BB	BB	BB	BB	BB	BB	BB	AB	AB	AB	AB	AB	AB	BB	BB	AB	AB	AB	AB	BB	AA	BB	AB	BB	BB	BB	BB	BB	BB	BB	BB	BB	BB	BB	BB	AB	AB	BB	BB	BB	BB	BB	BB	BB	BB	BB
AX-686536193	FEM_Vitis0088125	chr04	17410156	AA	AA	AA	AA	AA	AB	AB	AA	AA	AB	AA	AA	AA	AA	AA	AA	AA	AA	AA	AA	AA	AA	AA	AA	AA	AA	AA	AB	BB	AA	AA	AA	AB	AB	AB	AA	AA	AA	AA	AA	AA	AA	AA	AA	AA	AA
AX-468365411	FEM_Vitis0088281	chr04	17650480	BB	BB	BB	BB	BB	BB	BB	BB	BB	BB	BB	BB	BB	BB	BB	BB	BB	BB	BB	BB	BB	AB	BB	BB	BB	BB	BB	BB	BB	BB	BB	BB	BB	BB	AB	BB	BB	BB	AB	BB	AA	BB	BB	BB	BB	BB
AX-691500392	chr4_16182008_C_T	chr04	17651866	BB	BB	BB	BB	BB	AA	AB	BB	BB	AB	BB	BB	BB	BB	BB	BB	BB	BB	BB	BB	BB	BB	BB	BB	BB	BB	BB	AA	AA	BB	BB	AB	AA	AB	AB	BB	BB	AB	BB	BB	BB	AB	AB	AB	AB	BB
AX-686634962	FEM_Vitis0088286	chr04	17651990	BB	BB	BB	BB	BB	BB	BB	BB	BB	BB	BB	BB	BB	BB	BB	BB	BB	BB	BB	BB	BB	AB	BB	BB	BB	BB	BB	BB	BB	BB	BB	BB	BB	BB	AB	BB	BB	BB	BB	BB	AA	BB	BB	BB	BB	BB
AX-687086053	FEM_Vitis0088307	chr04	17674484	BB	BB	BB	BB	BB	BB	BB	AB	AB	AB	AB	AB	AB	BB	BB	AB	AB	AB	AB	BB	AA	BB	AB	BB	BB	BB	BB	BB	NC	BB	BB	BB	BB	BB	BB	AB	AB	BB	BB	BB	BB	BB	BB	BB	BB	BB
AX-472282198	chr4_16254100_A_G	chr04	17725200	AA	AA	AA	AA	AA	BB	AA	AB	AB	BB	AB	AB	BB	AA	AA	BB	BB	AB	AB	AA	BB	AB	AB	AA	AA	AA	AA	BB	NC	AA	AA	AB	BB	AB	BB	AB	BB	AB	AB	AA	BB	AB	AB	AB	AB	AA
AX-469979499	chr4_16393344_C_T	chr04	17864442	BB	BB	BB	BB	BB	AB	BB	AB	AB	AB	AB	AB	AB	BB	BB	AB	AB	AB	AB	BB	AA	BB	AB	BB	BB	BB	BB	AB	BB	BB	BB	AB	AB	BB	BB	AB	AB	AB	BB	BB	BB	AB	AB	AB	AB	BB
AX-686635114	FEM_Vitis0088484	chr04	17872391	BB	BB	BB	BB	BB	BB	BB	BB	BB	BB	BB	BB	BB	BB	BB	BB	BB	BB	BB	BB	BB	BB	BB	BB	BB	BB	BB	BB	BB	BB	BB	BB	BB	BB	BB	BB	BB	BB	BB	BB	BB	BB	BB	BB	BB	BB
AX-691509737	chr4_16462631_A_C	chr04	17933729	BB	BB	BB	BB	BB	AB	BB	BB	BB	AB	BB	BB	BB	BB	BB	BB	BB	BB	BB	BB	BB	BB	BB	BB	BB	BB	BB	BB	BB	BB	BB	BB	AB	AB	BB	BB	BB	BB	BB	BB	AA	BB	BB	BB	BB	BB
AX-691516265	cn_C_A_chr4_16465928	chr04	17937026	BB	BB	BB	BB	BB	BB	BB	BB	BB	BB	BB	BB	BB	BB	BB	BB	BB	BB	BB	BB	BB	BB	BB	BB	BB	BB	BB	BB	BB	BB	BB	BB	BB	BB	BB	BB	BB	BB	BB	BB	BB	BB	BB	BB	BB	BB
AX-687086297	FEM_Vitis0088620	chr04	18071987	AB	AA	AA	AB	AB	AB	AB	AB	AA	AA	AB	AA	AA	AA	AB	AA	AA	AA	AB	AB	AA	BB	AA	BB	AA	AB	AB	BB	AB	AB	AA	BB	AB	AA	BB	AB	AA	AA	AB	AA	AA	AA	AA	AA	AA	AB
AX-468367760	chr4_16609289_G_T	chr04	18080531	AA	AA	AA	AA	AA	AB	AB	AA	AA	AA	AA	AA	AA	AA	AA	AA	AA	AA	AA	AA	AA	AB	AA	AA	AA	AA	AA	BB	AB	AA	AA	AB	AB	AA	BB	AA	AA	AA	AA	AA	AA	AA	AA	AA	AA	AA
AX-691509739	chr4_16652502_C_T	chr04	18123093	BB	BB	BB	BB	BB	AA	AB	AB	AB	AA	AB	AB	AB	BB	BB	AB	AB	AB	AB	BB	AA	BB	AB	BB	BB	BB	BB	AA	AB	BB	BB	AB	AA	AB	AB	AB	AB	AB	AB	BB	AA	AB	AB	AB	AB	BB
AX-686635346	FEM_Vitis0088758	chr04	18168937	BB	BB	BB	BB	BB	BB	BB	BB	BB	BB	BB	BB	BB	BB	BB	BB	BB	BB	BB	BB	BB	BB	BB	BB	BB	BB	BB	BB	BB	BB	BB	BB	BB	BB	BB	BB	BB	BB	BB	BB	BB	BB	BB	BB	BB	BB
AX-691502379	chr4_16832554_C_T	chr04	18297677	AA	AA	AB	AB	AA	BB	AA	AB	BB	BB	AB	BB	BB	AB	AB	BB	BB	AB	AB	AA	BB	AA	AB	AA	AA	AA	AA	AB	AB	AB	AB	AB	BB	BB	AA	AB	BB	BB	AA	AB	AA	BB	BB	BB	AB	AA
AX-686635461	FEM_Vitis0088899	chr04	18300029	BB	BB	BB	BB	BB	BB	BB	BB	BB	BB	BB	BB	BB	BB	BB	BB	BB	BB	BB	BB	BB	BB	BB	BB	BB	BB	BB	BB	BB	BB	BB	BB	BB	BB	BB	BB	BB	BB	BB	BB	BB	BB	BB	BB	BB	BB
AX-691509742	chr4_16982737_A_G	chr04	18447999	AB	AA	AA	AB	AB	AA	AA	AB	AA	AA	AB	AA	AA	AA	AB	AA	AA	AA	AB	AB	AA	BB	AA	BB	AA	AB	AB	AA	AA	AB	AA	AB	AA	AA	AB	AB	AA	AA	AB	AA	AA	AA	AA	AA	AA	AB
AX-691502381	chr4_17007118_C_T	chr04	18472380	AA	AA	AB	AB	AA	AA	AA	AB	BB	AB	AB	BB	AB	AB	AB	AA	AA	AB	AB	AB	AB	AB	AB	AA	AA	AA	AA	AA	AA	AB	AA	AA	AA	AB	AB	AB	AB	BB	AA	AB	AA	BB	BB	BB	AB	AA
AX-691502382	chr4_17036441_A_G	chr04	18501516	AB	AA	AA	AA	AA	AB	BB	AA	AA	AA	AA	AA	AA	AB	AA	AA	AA	AB	AA	AA	AA	AA	AB	AA	AA	AB	AB	BB	AB	AA	AB	AB	AB	AA	AB	AA	AA	AA	AA	AA	AA	AA	AA	AA	AA	AA
AX-470390537	chr4_17060390_C_T	chr04	18525465	AA	BB	BB	AB	BB	AB	AA	AB	BB	BB	AB	BB	BB	AB	AB	BB	BB	AB	BB	AA	BB	AA	AB	AA	BB	AA	AB	AA	AB	AB	AB	AA	AB	BB	AA	AB	BB	BB	AB	BB	BB	BB	BB	BB	BB	AB
AX-691509751	chr4_17104650_A_G	chr04	18569838	AB	AA	AA	AA	AA	AB	BB	AB	AB	AA	AA	AB	BB	AB	AA	AB	AB	AB	AA	AB	AA	AB	AB	AA	AA	AB	AB	BB	BB	AA	BB	AB	AB	AA	BB	AA	AB	AA	AB	AA	BB	AA	AA	AA	AA	AA
AX-474097536	lb_T_C_chr4_17147219	chr04	18612252	AA	AA	AA	AA	AA	AA	AA	AA	AA	AA	AA	AA	AA	AA	AA	AA	AA	AA	AA	AA	AA	AA	AA	AA	AA	AA	AA	AA	AA	AA	AA	AA	AA	AA	AA	AA	AA	AA	AB	AA	BB	AA	AA	AA	AA	AA
AX-687086787	FEM_Vitis0089220	chr04	18654564	AB	AA	AB	AB	AA	AB	AA	AB	BB	BB	AA	BB	AB	AB	AB	AA	AA	AB	AB	AA	AB	AB	AB	AA	AA	AA	AA	AA	AA	AB	AA	AA	AB	BB	AB	AA	AB	BB	AB	AB	BB	BB	BB	BB	AB	AA
AX-686635735	FEM_Vitis0089225	chr04	18656563	BB	BB	BB	BB	BB	BB	BB	BB	BB	BB	BB	BB	BB	BB	BB	BB	BB	BB	BB	BB	BB	BB	BB	BB	BB	BB	BB	BB	BB	BB	BB	BB	BB	BB	BB	BB	BB	BB	BB	BB	BB	BB	BB	BB	BB	BB
AX-470391324	chr4_17192968_C_T	chr04	18656742	AA	AA	AA	AB	AA	AA	AA	AB	AA	AA	AB	AA	AA	AA	AB	AA	AA	AA	AA	AB	AA	AA	AA	BB	AA	AB	AA	AA	AA	AB	AA	AB	AA	AA	AA	AB	AA	AA	AB	AA	AA	AA	AA	AA	AA	AB
AX-686635736	FEM_Vitis0089226	chr04	18657344	BB	BB	BB	BB	BB	BB	BB	BB	BB	BB	BB	BB	BB	BB	BB	BB	BB	BB	BB	BB	BB	BB	BB	BB	BB	BB	BB	BB	BB	BB	BB	BB	BB	BB	BB	BB	BB	BB	BB	BB	BB	BB	BB	BB	BB	BB
AX-686525721	FEM_Vitis0089227	chr04	18657814	BB	BB	BB	BB	BB	BB	BB	BB	BB	BB	BB	BB	BB	BB	BB	BB	BB	BB	BB	BB	BB	AB	BB	BB	BB	BB	BB	BB	BB	BB	BB	BB	BB	BB	AB	BB	BB	BB	BB	BB	BB	BB	BB	BB	BB	BB
AX-686635778	chr4_17250083_A_C	chr04	18713857	BB	AA	AB	BB	AA	BB	BB	BB	BB	BB	AB	BB	AB	BB	BB	AB	AB	BB	AB	BB	BB	BB	BB	BB	AA	BB	AB	BB	AB	BB	AB	BB	BB	BB	BB	AB	AB	BB	BB	AB	BB	BB	BB	BB	AB	AB
AX-470392110	chr4_17279898_A_G	chr04	18743578	BB	BB	BB	AB	BB	BB	BB	AB	BB	BB	AB	BB	BB	BB	AB	BB	BB	BB	BB	AB	BB	AB	BB	AA	BB	AB	BB	BB	BB	AB	BB	AB	BB	BB	BB	AB	BB	BB	AB	BB	BB	BB	BB	BB	BB	AB
AX-691500394	chr4_17285508_A_C	chr04	18749188	AB	BB	AB	AB	BB	AB	BB	AB	AA	AA	BB	AA	AB	AB	AB	BB	BB	AB	AB	BB	AB	BB	AB	BB	BB	BB	BB	BB	BB	AB	BB	BB	AB	AA	BB	BB	AB	AA	BB	AB	BB	AA	AA	AA	AB	BB
AX-470392222	FEM_Vitis0089346	chr04	18749278	AA	AA	AA	AA	AA	AB	AA	AA	AA	AA	AA	AA	AA	AA	AA	AA	AA	AA	AA	AA	AA	AB	AA	AA	AA	AA	AA	AB	AA	AA	AA	AB	AB	AA	AB	AA	AA	AA	AA	AA	AA	AA	AA	AA	AA	AA
AX-686635885	FEM_Vitis0089432	chr04	18798235	BB	BB	BB	AB	BB	BB	BB	AB	BB	BB	AB	BB	BB	BB	AB	BB	BB	BB	BB	AA	BB	AB	BB	AA	BB	AB	BB	BB	BB	AB	BB	AB	BB	BB	BB	AB	BB	BB	AB	BB	BB	BB	BB	BB	BB	AB
AX-472287684	chr4_17357790_G_T	chr04	18821470	AB	BB	AB	AB	BB	BB	BB	AB	AA	AB	BB	AA	AB	AB	AB	BB	BB	AB	AB	BB	AB	BB	AB	BB	BB	BB	BB	BB	BB	AB	BB	BB	BB	AB	BB	BB	AB	AA	BB	AB	BB	AA	AA	AA	AB	BB
AX-687086977	FEM_Vitis0089480	chr04	18832148	BB	BB	BB	BB	BB	BB	BB	BB	BB	BB	BB	BB	BB	BB	BB	BB	BB	BB	BB	BB	BB	BB	BB	BB	BB	BB	BB	BB	BB	BB	BB	BB	BB	BB	BB	BB	BB	BB	BB	BB	BB	BB	BB	BB	BB	BB
AX-686635934	FEM_Vitis0089493	chr04	18839647	BB	BB	BB	BB	BB	BB	BB	BB	BB	BB	BB	BB	BB	BB	BB	BB	BB	BB	BB	AB	BB	BB	BB	BB	BB	BB	BB	BB	BB	BB	BB	BB	BB	BB	BB	BB	BB	BB	AB	BB	AA	BB	BB	BB	BB	BB
AX-691500395	chr4_17416573_C_T	chr04	18880254	AB	AA	AB	AB	AB	AA	AA	AB	BB	AB	AB	BB	AB	AB	AB	AA	AA	AB	BB	AA	AB	AA	AB	AA	AA	AA	AB	AA	AA	AB	AA	AA	AA	AB	AA	AB	AB	BB	AA	AB	AA	BB	BB	BB	AB	AA
AX-686635979	FEM_Vitis0089586	chr04	18887687	BB	BB	BB	BB	BB	BB	BB	BB	BB	BB	BB	BB	BB	BB	BB	BB	BB	BB	BB	BB	BB	BB	BB	BB	BB	BB	BB	BB	BB	BB	BB	BB	BB	BB	BB	BB	BB	BB	BB	BB	BB	BB	BB	BB	BB	BB
AX-469984144	chr4_17428450_A_G	chr04	18892131	AB	AA	AB	AB	AB	AA	AA	AB	BB	AB	AB	BB	AB	AB	AB	AA	AA	AB	BB	AA	AB	AA	AB	AA	AA	AA	AB	AA	AA	AB	AA	AA	AA	AB	AA	AB	AB	BB	AA	AB	AA	BB	BB	BB	AB	AA
AX-687087042	FEM_Vitis0089606	chr04	18897055	BB	BB	BB	BB	BB	BB	BB	BB	BB	BB	BB	BB	BB	BB	BB	BB	BB	BB	BB	BB	BB	BB	BB	BB	BB	BB	BB	BB	BB	BB	BB	BB	BB	BB	BB	BB	BB	BB	BB	BB	BB	BB	BB	BB	BB	BB
AX-691504902	mu_o_G_A_chr4_17451494	chr04	18915175	BB	BB	BB	BB	BB	BB	BB	BB	BB	BB	BB	BB	BB	BB	BB	BB	BB	BB	BB	BB	BB	BB	BB	BB	BB	BB	BB	BB	BB	BB	BB	BB	BB	BB	BB	BB	BB	BB	BB	BB	BB	BB	BB	BB	BB	BB
AX-472288767	FEM_Vitis0089714	chr04	18944652	AB	AA	AA	AB	AA	BB	BB	AB	AA	AB	AB	AA	AB	AB	AB	BB	BB	AB	AA	BB	AB	BB	AB	BB	AA	BB	AB	BB	BB	AB	BB	BB	BB	AB	BB	AB	AB	AA	BB	AA	BB	AA	AA	AA	AA	AB
AX-470394673	chr4_17490891_A_C	chr04	18954572	AB	BB	BB	BB	BB	AB	AB	BB	BB	BB	BB	BB	BB	AB	BB	BB	BB	AB	BB	AB	BB	BB	AB	BB	BB	AB	AB	AB	BB	BB	AB	AB	AB	BB	BB	BB	BB	BB	AB	BB	NC	BB	BB	BB	BB	BB
AX-472289212	FEM_Vitis0089879	chr04	19064101	AA	AA	AA	AA	AA	AA	AA	AA	AA	AA	AA	AA	AA	AA	AA	AA	AA	AA	AA	AA	AA	AA	AA	AA	AA	AA	AA	AA	AA	AA	AA	AA	AA	AA	AA	AA	AA	AA	AB	AA	BB	AA	AA	AA	AA	AA
AX-687087260	FEM_Vitis0089913	chr04	19089500	AA	AA	AA	AA	AA	AB	AA	AA	AA	AB	AA	AA	AA	AA	AA	AB	AA	AA	AA	AB	AB	AA	AA	AA	AA	AA	AA	AA	AB	AA	AA	AA	AB	AB	AA	AA	AA	AA	AB	AA	BB	AA	AA	AA	AA	AA
AX-472289539	chr4_17686345_C_T	chr04	19148516	AA	AA	AA	AA	AB	BB	AB	AA	AA	AB	AB	AA	AB	AA	AA	BB	AB	AA	AB	AB	AB	AA	AA	AA	AA	AA	AB	BB	BB	AA	AB	AB	BB	AB	AB	AB	AB	AA	AA	AA	AA	AA	AA	AA	AA	AA
AX-691505864	chr4_17712447_A_C	chr04	19174397	AA	AA	AA	AB	AA	AA	AA	AB	AA	AA	AB	AA	AB	AA	AB	AB	AB	AA	AA	AB	AA	BB	AA	BB	AA	AB	AA	AA	AB	AB	AB	AB	AA	AA	AB	AB	AB	AA	BB	AA	AA	AA	AA	AA	AA	AB
AX-469985357	chr4_17738975_A_G	chr04	19200928	BB	BB	BB	AB	AB	AA	AB	AB	BB	AB	AA	BB	AB	BB	AB	AA	AB	BB	AB	AA	AB	AA	BB	AA	BB	AB	AB	AA	AA	AB	AB	AA	AA	AB	AA	AA	AB	BB	AA	BB	NC	BB	BB	BB	BB	AB
AX-691505866	chr4_17784587_C_T	chr04	19246261	AB	AA	AA	AB	AA	AA	AB	AB	AA	AA	AB	AA	AA	AB	AB	AB	AA	AB	AA	AB	AB	BB	AB	BB	AA	BB	AB	AA	AA	AB	AB	AB	AA	AA	AB	AB	AA	AA	AB	AA	AA	AA	AA	AA	AA	AB
AX-686525903	FEM_Vitis0090070	chr04	19254146	AA	AA	AA	AA	AA	AA	AA	AA	AA	AA	AA	AA	AA	AA	AA	AA	AA	AA	AA	AA	AA	AA	AA	AA	AA	AA	AA	AA	AA	AA	AA	AA	AA	AA	AA	AA	AA	AA	AA	AA	AA	AA	AA	AA	AA	AA
AX-691505868	chr4_17823132_A_G	chr04	19284806	AB	AA	AA	AB	AA	BB	BB	AA	AA	AB	AB	AA	AB	AB	AB	BB	AB	AB	AA	BB	AB	BB	AB	BB	AA	BB	AB	BB	BB	AB	BB	BB	BB	AB	BB	AB	AB	AA	BB	AA	BB	AA	AA	AA	AA	AB
AX-691505869	chr4_17856784_C_T	chr04	19318460	AB	BB	BB	AB	BB	BB	AB	BB	BB	BB	AB	BB	AB	AB	AB	AB	AB	AB	BB	AA	BB	AA	AB	AA	BB	AA	AB	BB	AB	AB	AA	AB	BB	BB	AB	AB	AB	BB	AB	BB	BB	BB	BB	BB	BB	AB
AX-686636448	FEM_Vitis0090200	chr04	19345961	AA	AA	AA	AA	AA	AA	AA	AA	AA	AA	AA	AA	AA	AA	AA	AA	AA	AA	AA	AA	AA	AA	AA	AA	AA	AA	AA	AA	AA	AA	AA	AA	AA	AA	AA	AA	AA	AA	AB	AA	BB	AA	AA	AA	AA	AA
AX-470397206	chr4_17968059_C_T	chr04	19429735	BB	BB	BB	AB	BB	BB	BB	BB	BB	BB	AB	BB	BB	BB	AB	BB	BB	BB	BB	AB	BB	AA	BB	AA	BB	AB	BB	BB	BB	AB	BB	AB	BB	BB	AB	AB	BB	BB	AB	BB	BB	BB	BB	BB	BB	AB
AX-687087578	FEM_Vitis0090320	chr04	19438870	AA	AA	AA	AA	AA	AB	AA	AA	AA	AB	AA	AA	AA	AA	AA	AA	AA	AA	AA	AA	AA	AA	AA	AA	AA	AA	AA	AA	AA	AA	AA	AA	AB	AB	AA	AA	AA	AA	AA	AA	AA	AA	AA	AA	AA	AA
AX-691500402	chr4_18033466_A_G	chr04	19495122	AA	AA	AA	AB	AA	AA	AA	AA	AA	AA	AB	AA	AA	AA	AB	AA	AA	AA	AA	AB	AA	BB	AA	BB	AA	AB	AA	AA	AA	AB	AA	AB	AA	AA	AB	AB	AA	AA	AB	AA	NC	AA	AA	AA	AA	AB
AX-691500403	chr4_18047362_A_G	chr04	19509018	BB	BB	BB	BB	BB	AB	AB	BB	BB	BB	BB	BB	BB	BB	BB	AB	BB	BB	BB	BB	AB	BB	BB	BB	BB	BB	BB	AA	BB	BB	BB	AB	AB	BB	AB	BB	BB	BB	BB	BB	BB	BB	BB	BB	BB	BB
AX-686536566	FEM_Vitis0090457	chr04	19565447	AA	AA	AA	AA	AA	AA	AA	AA	AA	AA	AA	AA	AA	AA	AA	AA	AA	AA	AA	AA	AA	AA	AA	AA	AA	AA	AA	AA	AA	AA	AA	AA	AA	AA	AA	AA	AA	AA	AA	AA	AA	AA	AA	AA	AA	AA
AX-468376779	lb_G_A_chr4_18141803	chr04	19603459	AB	AA	AA	AB	AA	AB	AB	AB	AB	AB	AB	AB	BB	AB	AB	BB	AB	AB	AA	BB	AB	BB	AB	BB	AA	BB	AB	AA	BB	AB	BB	AB	AB	AB	AB	AA	AB	AA	BB	AA	AA	AA	AA	AA	AA	BB
AX-686636717	FEM_Vitis0090553	chr04	19630232	AA	AA	AA	AA	AA	AB	AA	AB	AB	AB	AA	AB	AB	AA	AA	AA	AA	AA	AA	AB	AA	AA	AA	AA	AA	AA	AA	AA	AB	AA	AA	AA	AB	AB	AA	AA	AA	AA	AA	AA	AA	AA	AA	AA	AA	AB
AX-691505667	ae_A_G_chr4_18171703	chr04	19633359	AA	AA	AA	AA	AA	AA	AA	AA	AA	AA	AA	AA	AA	AA	AA	AA	AA	AA	AA	AA	AA	AA	AA	AA	AA	AA	AA	AA	AA	AA	AA	AA	AA	AA	AA	AA	AA	AA	AB	AA	NC	AA	AA	AA	AA	AA
AX-686636722	chr4_18173450_A_G	chr04	19634664	AB	AA	AA	AB	AA	BB	BB	AA	AA	AB	AB	AA	AA	AB	AB	AA	AA	AB	AA	BB	AA	BB	AB	BB	AA	BB	AB	BB	AB	AB	AB	BB	BB	AB	BB	AA	AA	AA	AB	AA	AA	AA	AA	AA	AA	AB
AX-691509757	chr4_18287119_C_T	chr04	19739567	AB	BB	BB	AB	BB	BB	AB	BB	BB	BB	AB	BB	BB	AB	AB	BB	BB	AB	BB	AB	BB	AA	AB	AA	BB	AA	AB	BB	BB	AB	AB	AB	BB	BB	AB	BB	BB	BB	AB	BB	AA	BB	BB	BB	BB	AB
AX-691509759	chr4_18365469_G_T	chr04	19817708	AA	AA	AA	AB	AA	AA	AA	AA	AA	AA	AB	AA	AB	AA	AB	BB	AB	AA	AA	BB	AB	BB	AA	BB	AA	AB	AA	AA	BB	AB	AB	AB	AA	AA	AB	AA	AB	AA	AB	AA	AA	AA	AA	AA	AA	AB
AX-468378710	chr4_18460675_G_T	chr04	19912914	AB	BB	AB	AA	BB	AB	AB	AA	AA	AB	AB	AA	AA	AA	AA	AA	AB	AB	BB	AA	AB	AA	AB	AA	BB	AA	AB	AB	AB	AA	AA	AB	AB	AA	AB	BB	AB	AA	AA	AB	AA	AA	AA	AA	AB	AA
AX-470401342	chr4_18496695_C_T	chr04	19945587	AB	AA	AA	AB	AA	AB	AB	AA	AA	AB	AB	AA	AA	AB	AB	AB	AA	AB	AA	AB	AB	BB	AB	BB	AA	BB	AB	AB	AA	AB	AB	AB	AB	AB	AB	AA	AA	AA	AB	AA	AA	AA	AA	AA	AA	BB
AX-470401405	chr4_18501265_A_G	chr04	19950157	AB	AA	AA	AB	AA	AB	NC	AA	AA	AB	AB	AA	AB	AB	AB	BB	AB	AB	AA	AB	AB	BB	AB	BB	AA	BB	AB	AB	AB	AB	BB	AB	AB	AB	AB	AA	AB	AA	AB	AA	AA	AA	AA	AA	AA	BB
AX-687088077	FEM_Vitis0090966	chr04	19965030	BB	BB	BB	BB	BB	BB	BB	BB	BB	BB	BB	BB	BB	BB	BB	BB	BB	BB	BB	BB	BB	BB	BB	BB	BB	BB	BB	BB	BB	BB	BB	BB	BB	BB	BB	BB	BB	BB	BB	BB	BB	BB	BB	BB	BB	BB
AX-470401799	FEM_Vitis0090975	chr04	19968189	AA	AA	AA	AA	AA	AA	AA	AA	AA	AA	AA	AA	AA	AA	AA	AA	AA	AA	AA	AA	AA	AA	AA	AA	AA	AA	AA	AA	AA	AA	AA	AA	AA	AA	AA	AA	AA	AA	AB	AA	BB	AA	AA	AA	AA	AA
AX-469988798	chr4_18531374_C_T	chr04	19980266	AB	BB	BB	AB	BB	BB	AB	BB	BB	BB	AB	BB	BB	AB	AB	BB	BB	AB	BB	AB	BB	AA	AB	AA	BB	AA	AB	AB	BB	AB	AB	AB	BB	BB	AB	BB	BB	BB	BB	BB	BB	BB	BB	BB	BB	AB
AX-468379692	FEM_Vitis0091045	chr04	20001464	BB	BB	BB	BB	BB	BB	BB	BB	BB	BB	BB	BB	BB	BB	BB	BB	BB	BB	BB	BB	BB	BB	BB	BB	BB	BB	BB	BB	BB	BB	BB	BB	BB	BB	BB	BB	BB	BB	BB	BB	AA	BB	BB	BB	BB	BB
AX-469989343	chr4_18600189_A_G	chr04	20049081	AB	BB	AB	AA	BB	AA	AA	AA	AA	AB	AB	AA	AA	AA	AA	AA	AB	AB	BB	AA	AB	AA	AB	AA	BB	AA	AB	AA	AB	AA	AA	AA	AA	AA	AA	BB	AB	AA	AA	AB	AA	AA	AA	AA	AB	AA
AX-691505877	chr4_18639063_C_T	chr04	20087955	AB	BB	BB	AB	BB	AA	AA	BB	BB	AB	AB	BB	AB	AB	AB	AA	AB	AB	BB	AA	AB	AA	AB	AA	BB	AA	AB	AA	AB	AB	AA	AA	AA	AB	AA	BB	AB	BB	AA	BB	AA	BB	BB	BB	BB	AA
AX-691517653	lb_C_T_chr4_18639793	chr04	20088685	BB	BB	BB	BB	BB	BB	BB	BB	BB	BB	BB	BB	BB	BB	BB	BB	BB	BB	BB	BB	BB	BB	BB	BB	BB	BB	BB	BB	BB	BB	BB	BB	BB	BB	BB	BB	BB	BB	BB	BB	AA	BB	BB	BB	BB	BB
AX-687088218	FEM_Vitis0091159	chr04	20110622	BB	BB	BB	AB	BB	BB	BB	BB	BB	BB	AB	BB	BB	BB	AB	BB	BB	BB	BB	AB	BB	AB	BB	AB	BB	AB	BB	AB	BB	AB	BB	AB	BB	BB	AB	BB	BB	BB	BB	BB	BB	BB	BB	BB	BB	AB
AX-691514599	ae_T_C_chr4_18754964	chr04	20203522	AA	AA	AA	AA	AA	AA	AA	AA	AA	AA	AA	AA	AA	AA	AA	AA	AA	AA	AA	AA	AA	AA	AA	AA	AA	AA	AA	AA	AA	AA	AA	AA	AA	AA	AA	AA	AA	AA	BB	AA	AA	AA	AA	AA	AA	AA
AX-691500405	chr4_18895727_C_T	chr04	20345242	BB	BB	BB	AB	BB	BB	BB	BB	BB	BB	AB	BB	BB	BB	AB	BB	BB	BB	BB	AB	BB	AA	BB	AA	BB	AB	BB	AB	BB	AB	BB	AB	BB	BB	AB	BB	BB	BB	BB	BB	BB	BB	BB	BB	BB	AB
AX-691500406	chr4_18958606_C_T	chr04	20405667	AA	AA	AA	AB	AA	AB	AA	AA	AA	AB	AB	AA	AB	AA	AB	BB	AB	AA	AA	BB	AB	BB	AA	BB	AA	AB	AA	AB	BB	AB	AB	AB	AB	AB	AB	AA	AB	AA	AB	AA	AA	AA	AA	AA	AA	BB
AX-691500407	chr4_19033765_A_G	chr04	20480821	AB	AA	AA	AB	AA	AA	AB	AA	AA	AA	AB	AA	AA	AB	AB	AA	AA	AA	AA	AB	AA	BB	AB	BB	AA	BB	AA	AB	AA	AB	AB	AB	AA	AA	AB	AA	AA	AA	AA	AA	AA	AA	AA	AA	AA	AB
AX-691500408	chr4_19043379_A_C	chr04	20490435	AB	BB	BB	BB	BB	AB	AB	BB	BB	AB	BB	BB	AB	AB	BB	AB	BB	BB	BB	BB	AB	BB	AB	BB	BB	AB	BB	BB	AB	BB	AB	BB	AB	AB	BB	BB	BB	BB	AA	BB	BB	BB	BB	BB	BB	AB
AX-470405523	FEM_Vitis0091559	chr04	20491240	AB	BB	BB	BB	BB	AB	AB	BB	BB	AB	BB	BB	AB	AB	BB	AB	BB	BB	BB	BB	AB	BB	AB	BB	BB	AB	BB	BB	AB	BB	AB	BB	AB	AB	BB	BB	BB	BB	AB	BB	BB	BB	BB	BB	BB	AB
[truncated: 8,336 more rows]
[truncated: 98 more columns]
